# Supplementary material for: Synthesis, Characterization, and Computational Modeling of N-(1-Ethoxyvinyl)pyridinium Triflates, an Unusual Class of Pyridinium Salts
Source: Molecules. 2018 Feb 14;23(2):413. doi: 10.3390/molecules23020413 (PMC6017145; doi:10.3390/molecules23020413)
Supplement: Supplementary file 1 [file molecules-23-00413-s001.zip]

Archive with 4 entries (4 files):
- crystal files for 7/Compound 7.cif
- crystal files for 7/Compound 7.hkl
- crystal files for 7/Compound 7.res
- crystal files for 7/Supplementary Materials.pdf
