# Supplementary material for: Synthesis, Characterization, and Computational Modeling of N-(1-Ethoxyvinyl)pyridinium Triflates, an Unusual Class of Pyridinium Salts
Source: Molecules. 2018 Feb 14;23(2):413. doi: 10.3390/molecules23020413 (PMC6017145; doi:10.3390/molecules23020413)
Supplement: Supplementary file 1 [file molecules-23-00413-s001.zip › crystal files for 7/Compound 7.cif]

data_mm_2
_audit_creation_date              2017-04-26
_audit_creation_method
;
Olex2 1.2
(compiled 2017.03.28 svn.r3405 for OlexSys, GUI svn.r5335)
;
_shelx_SHELXL_version_number      '2014/7'
loop_
   _publ_contact_author_name     
   _publ_contact_author_address 

     'Max M. Majireck'
;
Department of Chemistry
Hamilton College
198 College Hill Road
Clinton, NY 13323
USA
;

_publ_contact_author_email           'mmajirec@hamilton.edu'
_publ_contact_author_phone           '(315)859-24742'

_publ_requested_journal
;
 'Molecules'
;
_publ_section_title         
;
'Synthesis, Characterization, and Computational Modeling of N-(1-Ethoxyvinyl)pyridinium
 Triflates, an Usual Calss of Pyridinium Salts'
;
loop_
    _publ_author_name
    _publ_author_address

    'Johnathan D. Shapiro'
;
Department of Chemistry
Hamilton College
198 College Hill Road
Clinton, NY 13323
USA
;
    'Justin C. Sonberg'
;
DepartmDepartment of Chemistry
Hamilton College
198 College Hill Road
Clinton, NY 13323
USA
;
    'Benjamin C. Schafer'
;
Department of Chemistry
Hamilton College
198 College Hill Road
Clinton, NY 13323
USA
;
    'Christopher C. Williams'
;
Department of Chemistry
Hamilton College
198 College Hill Road
Clinton, NY 13323
USA
;
    'Hannah R. Ferris'
;
Department of Chemistry
Hamilton College
198 College Hill Road
Clinton, NY 13323
USA
;
     'Eric W. Reinheimer'
;
Rigaku Oxford Diffraction
9009 New Trails Drive
The Woodlands, TX 77381
USA
;
    'Adam W. Van Wynsberghe'
;
Department of Chemistry
Hamilton College
198 College Hill Road
Clinton, NY 13323
USA
;
    'Charles E. Kriley'
;
Department of Chemistry
Grove City College
100 Campus Drive
Grove City, PA 16127 
USA
;
    'Max M. Majireck'
;
Department of Chemistry
Hamilton College
198 College Hill Road
Clinton, NY 13323
USA
;

_publ_section_references
;
Dolomanov, O.V., Bourhis, L.J., Gildea, R.J, Howard, J.A.K. & Puschmann, H.
 (2009), J. Appl. Cryst. 42, 339-341.

Sheldrick, G.M. (2015). Acta Cryst. A71, 3-8.

Sheldrick, G.M. (2015). Acta Cryst. C71, 3-8.
;
_chemical_name_common             ?
_chemical_name_systematic         ?
_chemical_formula_moiety          'C F3 O3 S, C9 H11 Cl N O'
_chemical_formula_sum             'C10 H11 Cl F3 N O4 S'
_chemical_formula_weight          333.71
_chemical_melting_point           ?
_chemical_oxdiff_formula          'C10 H11 Cl F3 N O4 S'
loop_
  _atom_type_symbol
  _atom_type_description
  _atom_type_scat_dispersion_real
  _atom_type_scat_dispersion_imag
  _atom_type_scat_source
 'C' 'C' 0.0181 0.0091 'International Tables Vol C Tables 4.2.6.8 and 6.1.1.4'
 'H' 'H' 0.0000 0.0000 'International Tables Vol C Tables 4.2.6.8 and 6.1.1.4'
 'Cl' 'Cl' 0.3639 0.7018 'International Tables Vol C Tables 4.2.6.8 and 6.1.1.4'
 'F' 'F' 0.0727 0.0534 'International Tables Vol C Tables 4.2.6.8 and 6.1.1.4'
 'N' 'N' 0.0311 0.0180 'International Tables Vol C Tables 4.2.6.8 and 6.1.1.4'
 'O' 'O' 0.0492 0.0322 'International Tables Vol C Tables 4.2.6.8 and 6.1.1.4'
 'S' 'S' 0.3331 0.5567 'International Tables Vol C Tables 4.2.6.8 and 6.1.1.4'

_shelx_space_group_comment
;
The symmetry employed for this shelxl refinement is uniquely defined
by the following loop, which should always be used as a source of
symmetry information in preference to the above space-group names.
They are only intended as comments.
;
_space_group_crystal_system       'triclinic'
_space_group_IT_number            2
_space_group_name_H-M_alt         'P -1'
_space_group_name_Hall            '-P 1'
loop_
  _space_group_symop_operation_xyz
 'x, y, z'
 '-x, -y, -z'

_cell_length_a                    8.5347(2)
_cell_length_b                    9.0911(2)
_cell_length_c                    9.2950(2)
_cell_angle_alpha                 85.871(2)
_cell_angle_beta                  80.449(2)
_cell_angle_gamma                 82.656(2)
_cell_volume                      704.41(3)
_cell_formula_units_Z             2
_cell_measurement_reflns_used     5781
_cell_measurement_temperature     100.01(10)
_cell_measurement_theta_max       74.1040
_cell_measurement_theta_min       4.8160
_shelx_estimated_absorpt_T_max    ?
_shelx_estimated_absorpt_T_min    ?
_exptl_absorpt_coefficient_mu     4.259
_exptl_absorpt_correction_T_max   1.00000
_exptl_absorpt_correction_T_min   0.55595
_exptl_absorpt_correction_type    multi-scan
_exptl_absorpt_process_details
;
CrysAlisPro 1.171.39.7f (Rigaku Oxford Diffraction, 2015)
Empirical absorption correction using spherical harmonics,
 implemented in SCALE3 ABSPACK scaling algorithm.
;
_exptl_absorpt_special_details    ?
_exptl_crystal_colour             'yellow'
_exptl_crystal_colour_primary     yellow
_exptl_crystal_density_diffrn     1.573
_exptl_crystal_density_meas       ?
_exptl_crystal_density_method     ?
_exptl_crystal_description        block
_exptl_crystal_F_000              340
_exptl_crystal_size_max           0.403
_exptl_crystal_size_mid           0.315
_exptl_crystal_size_min           0.294
_exptl_transmission_factor_max    ?
_exptl_transmission_factor_min    ?
_diffrn_reflns_av_R_equivalents   0.0194
_diffrn_reflns_av_unetI/netI      0.0192
_diffrn_reflns_Laue_measured_fraction_full 0.994
_diffrn_reflns_Laue_measured_fraction_max 0.994
_diffrn_reflns_limit_h_max        10
_diffrn_reflns_limit_h_min        -8
_diffrn_reflns_limit_k_max        10
_diffrn_reflns_limit_k_min        -10
_diffrn_reflns_limit_l_max        10
_diffrn_reflns_limit_l_min        -11
_diffrn_reflns_number             5893
_diffrn_reflns_point_group_measured_fraction_full 0.994
_diffrn_reflns_point_group_measured_fraction_max 0.994
_diffrn_reflns_theta_full         67.684
_diffrn_reflns_theta_max          67.716
_diffrn_reflns_theta_min          6.582
_diffrn_ambient_environment       N~2~
_diffrn_ambient_temperature       100.01(10)
_diffrn_detector                  'CCD plate'
_diffrn_detector_area_resol_mean  ?
_diffrn_detector_type             'Pilatus 200K'
_diffrn_measured_fraction_theta_full 0.994
_diffrn_measured_fraction_theta_max 0.994
_diffrn_measurement_details
;
List of Runs (angles in degrees, time in seconds):

  # Type    Start    End  Width  t~exp~   \w     \q     \k     \f   Frames
--------------------------------------------------------------------------
  1  \w      1.00  72.00   0.50    0.25    --    0.00  57.00-120.00  142
  2  \w    146.00 173.00   0.50    0.25    --   96.09  15.00-120.00   54
  3  \w     89.00 140.00   0.50    0.25    --   96.09  15.00-120.00  102
  4  \w     31.00  76.00   0.50    0.25    --    0.00  19.00-180.00   90
  5  \w     20.00 104.00   0.50    0.25    --   96.09   0.00  60.00  168
  6  \w    122.00 169.00   0.50    0.25    --   96.09 125.00 120.00   94
  7  \w     -1.00  67.00   0.50    0.25    --    0.00  77.00  30.00  136
  8  \w    -64.00 -39.00   0.50    0.25    --  -84.25  45.00 120.00   50
  9  \w     32.00  70.00   0.50    0.25    --    0.00  77.00 150.00   76
 10  \w     63.00  95.00   0.50    0.25    --   96.09 -45.00  60.00   64
 11  \w     25.00  51.00   0.50    0.25    --   96.09 -45.00  60.00   52
 12  \w     54.00 113.00   0.50    0.25    --   96.09 -77.00  30.00  118
 13  \w     23.00  60.00   0.50    0.25    --   96.09 -30.00 -90.00   74
 14  \w     19.00  78.00   0.50    0.25    --   96.09 -30.00-150.00  118
 15  \w     57.00  83.00   0.50    0.25    --   96.09 -61.00-150.00   52
 16  \w     27.00  54.00   0.50    0.25    --   96.09 -61.00-150.00   54
 17  \w     34.00 103.00   0.50    0.25    --   96.09 -61.00-120.00  138
 18  \w     35.00  72.00   0.50    0.25    --   96.09 -15.00 -30.00   74
 19  \w     31.00  57.00   0.50    0.25    --   96.09 -30.00  60.00   52
 20  \w     27.00  75.00   0.50    0.25    --   96.09 -30.00 120.00   96
 21  \w     23.00 108.00   0.50    0.25    --   96.09 -94.00  30.00  170
 22  \w     43.00 102.00   0.50    0.25    --   96.09 -94.00 -60.00  118
 23  \w     63.00 118.00   0.50    0.25    --   96.09-125.00-120.00  110
 24  \w     72.00  99.00   0.50    0.25    --   96.09 -94.00-180.00   54
 25  \w     53.00 104.00   0.50    0.25    --   96.09-125.00-150.00  102
;
_diffrn_measurement_device        'four-circle diffractometer'
_diffrn_measurement_device_type   'XtaLAB Synergy, Dualflex, Pilatus 200K'
_diffrn_measurement_method        '\w scans'
_diffrn_orient_matrix_type
'CrysAlisPro convention (1999,Acta A55,543-557)'
_diffrn_orient_matrix_UB_11       0.0826630000
_diffrn_orient_matrix_UB_12       -0.1511227000
_diffrn_orient_matrix_UB_13       0.0503336000
_diffrn_orient_matrix_UB_21       -0.0450274000
_diffrn_orient_matrix_UB_22       -0.0722417000
_diffrn_orient_matrix_UB_23       -0.1300537000
_diffrn_orient_matrix_UB_31       0.1584799000
_diffrn_orient_matrix_UB_32       0.0348569000
_diffrn_orient_matrix_UB_33       -0.0942158000
_diffrn_oxdiff_ac3_digest_frames
;
014f2435abda53ce63c7baf5dee331014e02358bad9
;
_diffrn_oxdiff_ac3_digest_hkl
;
01f6f217db7d0a2871c981d29eaad9b9d59d99
;
_diffrn_radiation_monochromator   mirror
_diffrn_radiation_probe           x-ray
_diffrn_radiation_type            CuK\a
_diffrn_radiation_wavelength      1.54184
_diffrn_source                    'micro-focus sealed X-ray tube'
_diffrn_source_type               'PhotonJet (Cu) X-ray Source'
_reflns_Friedel_coverage          0.000
_reflns_Friedel_fraction_full     .
_reflns_Friedel_fraction_max      .
_reflns_number_gt                 2467
_reflns_number_total              2522
_reflns_odcompleteness_completeness 99.72
_reflns_odcompleteness_iscentric  1
_reflns_odcompleteness_theta      66.97
_reflns_special_details
;
 Reflections were merged by SHELXL according to the crystal
 class for the calculation of statistics and refinement.
 
 _reflns_Friedel_fraction is defined as the number of unique
 Friedel pairs measured divided by the number that would be
 possible theoretically, ignoring centric projections and
 systematic absences.
;
_reflns_threshold_expression      'I > 2\s(I)'
_computing_cell_refinement        'CrysAlisPro 1.171.39.7f (Rigaku OD, 2015)'
_computing_data_collection        'CrysAlisPro 1.171.39.7f (Rigaku OD, 2015)'
_computing_data_reduction         'CrysAlisPro 1.171.39.7f (Rigaku OD, 2015)'
_computing_molecular_graphics     'Olex2 (Dolomanov et al., 2009)'
_computing_publication_material   'Olex2 (Dolomanov et al., 2009)'
_computing_structure_refinement   'ShelXL (Sheldrick, 2015)'
_computing_structure_solution     'ShelXT (Sheldrick, 2015)'
_refine_diff_density_max          0.356
_refine_diff_density_min          -0.421
_refine_diff_density_rms          0.057
_refine_ls_extinction_coef        0.0084(9)
_refine_ls_extinction_expression  'Fc^*^=kFc[1+0.001xFc^2^\l^3^/sin(2\q)]^-1/4^'
_refine_ls_extinction_method      'SHELXL-2014/7 (Sheldrick 2014'
_refine_ls_goodness_of_fit_ref    1.085
_refine_ls_hydrogen_treatment     refxyz
_refine_ls_matrix_type            full
_refine_ls_number_parameters      217
_refine_ls_number_reflns          2522
_refine_ls_number_restraints      0
_refine_ls_R_factor_all           0.0329
_refine_ls_R_factor_gt            0.0322
_refine_ls_restrained_S_all       1.085
_refine_ls_shift/su_max           0.000
_refine_ls_shift/su_mean          0.000
_refine_ls_structure_factor_coef  Fsqd
_refine_ls_weighting_details
'w=1/[\s^2^(Fo^2^)+(0.0489P)^2^+0.3780P] where P=(Fo^2^+2Fc^2^)/3'
_refine_ls_weighting_scheme       calc
_refine_ls_wR_factor_gt           0.0858
_refine_ls_wR_factor_ref          0.0864
_refine_special_details           ?
_olex2_refinement_description
;
1. Fixed Uiso
 At 1.2 times of:
  All C(H) groups, All C(H,H) groups
 At 1.5 times of:
  All C(H,H,H) groups
;
_atom_sites_solution_hydrogens    difmap
_atom_sites_solution_primary      dual
_atom_sites_solution_secondary    ?
loop_
  _atom_site_label
  _atom_site_type_symbol
  _atom_site_fract_x
  _atom_site_fract_y
  _atom_site_fract_z
  _atom_site_U_iso_or_equiv
  _atom_site_adp_type
  _atom_site_occupancy
  _atom_site_site_symmetry_order
  _atom_site_calc_flag
  _atom_site_refinement_flags_posn
  _atom_site_refinement_flags_adp
  _atom_site_refinement_flags_occupancy
  _atom_site_disorder_assembly
  _atom_site_disorder_group
 S1 S 0.21642(4) 0.85282(4) 0.80014(4) 0.01573(15) Uani 1 1 d . . . . .
 Cl1 Cl 0.53599(5) 0.53957(5) 0.19312(5) 0.02663(16) Uani 1 1 d . . . . .
 O1 O 0.20029(14) 0.51323(13) 0.35842(13) 0.0205(3) Uani 1 1 d . . . . .
 O3 O 0.35634(14) 0.78270(13) 0.85714(13) 0.0225(3) Uani 1 1 d . . . . .
 F3 F 0.30593(18) 0.69073(14) 0.57194(13) 0.0447(3) Uani 1 1 d . . . . .
 O2 O 0.18633(14) 1.01141(13) 0.81160(13) 0.0216(3) Uani 1 1 d . . . . .
 F1 F 0.14799(17) 0.88930(16) 0.53515(13) 0.0462(4) Uani 1 1 d . . . . .
 O4 O 0.07737(15) 0.77411(14) 0.83843(14) 0.0258(3) Uani 1 1 d . . . . .
 F2 F 0.39492(16) 0.90309(16) 0.54872(14) 0.0471(4) Uani 1 1 d . . . . .
 N1 N 0.26187(16) 0.70741(15) 0.20090(14) 0.0157(3) Uani 1 1 d . . . . .
 C6 C 0.1912(2) 0.56759(18) 0.22132(18) 0.0184(4) Uani 1 1 d . . . . .
 C5 C 0.42247(19) 0.70704(19) 0.19237(18) 0.0179(4) Uani 1 1 d . . . . .
 C1 C 0.16478(19) 0.83631(18) 0.19083(17) 0.0186(4) Uani 1 1 d . . . . .
 H1 H 0.051(3) 0.823(2) 0.195(2) 0.022 Uiso 1 1 d R . . . .
 C2 C 0.2265(2) 0.9700(2) 0.17506(18) 0.0213(4) Uani 1 1 d . . . . .
 H2 H 0.155(3) 1.058(2) 0.170(2) 0.026 Uiso 1 1 d R . . . .
 C3 C 0.3892(2) 0.9716(2) 0.17248(18) 0.0228(4) Uani 1 1 d . . . . .
 H3 H 0.433(3) 1.059(3) 0.166(2) 0.027 Uiso 1 1 d R . . . .
 C4 C 0.4880(2) 0.8394(2) 0.18010(18) 0.0214(4) Uani 1 1 d . . . . .
 H4 H 0.598(3) 0.838(2) 0.174(2) 0.026 Uiso 1 1 d R . . . .
 C7 C 0.1311(2) 0.5186(2) 0.1154(2) 0.0268(4) Uani 1 1 d . . . . .
 C8 C 0.1705(3) 0.3599(2) 0.3882(2) 0.0283(4) Uani 1 1 d . . . . .
 H8A H 0.240(3) 0.299(3) 0.314(3) 0.034 Uiso 1 1 d R . . . .
 H8B H 0.053(3) 0.355(3) 0.383(3) 0.034 Uiso 1 1 d R . . . .
 C10 C 0.2695(2) 0.8326(2) 0.6042(2) 0.0281(4) Uani 1 1 d . . . . .
 C9 C 0.2117(3) 0.3142(2) 0.5374(2) 0.0314(4) Uani 1 1 d . . . . .
 H9A H 0.317(3) 0.324(3) 0.538(3) 0.047 Uiso 1 1 d R . . . .
 H9B H 0.197(3) 0.209(3) 0.562(3) 0.047 Uiso 1 1 d R . . . .
 H9C H 0.148(3) 0.375(3) 0.616(3) 0.047 Uiso 1 1 d R . . . .
 H7A H 0.143(3) 0.575(3) 0.020(3) 0.030(6) Uiso 1 1 d . . . . .
 H7B H 0.087(3) 0.427(3) 0.125(3) 0.032(6) Uiso 1 1 d . . . . .

loop_
  _atom_site_aniso_label
  _atom_site_aniso_U_11
  _atom_site_aniso_U_22
  _atom_site_aniso_U_33
  _atom_site_aniso_U_23
  _atom_site_aniso_U_13
  _atom_site_aniso_U_12
 S1 0.0169(2) 0.0170(2) 0.0147(2) 0.00372(15) -0.00529(15) -0.00590(15)
 Cl1 0.0209(2) 0.0259(3) 0.0331(3) 0.00163(18) -0.00894(17) 0.00198(17)
 O1 0.0277(6) 0.0192(6) 0.0169(6) 0.0065(5) -0.0084(5) -0.0093(5)
 O3 0.0221(6) 0.0226(6) 0.0250(6) 0.0014(5) -0.0123(5) -0.0011(5)
 F3 0.0687(9) 0.0384(7) 0.0295(6) -0.0138(5) -0.0116(6) -0.0043(6)
 O2 0.0214(6) 0.0175(6) 0.0268(7) 0.0018(5) -0.0066(5) -0.0039(5)
 F1 0.0610(8) 0.0575(8) 0.0252(6) 0.0099(6) -0.0264(6) -0.0078(7)
 O4 0.0229(6) 0.0254(7) 0.0309(7) 0.0086(5) -0.0067(5) -0.0118(5)
 F2 0.0506(8) 0.0605(9) 0.0279(6) 0.0017(6) 0.0125(6) -0.0243(7)
 N1 0.0156(7) 0.0184(7) 0.0148(7) 0.0034(5) -0.0055(5) -0.0065(5)
 C6 0.0196(8) 0.0178(8) 0.0194(8) 0.0058(6) -0.0063(6) -0.0081(6)
 C5 0.0159(8) 0.0230(9) 0.0157(8) 0.0008(6) -0.0049(6) -0.0034(7)
 C1 0.0183(9) 0.0217(9) 0.0157(8) 0.0034(6) -0.0039(6) -0.0033(7)
 C2 0.0284(9) 0.0182(8) 0.0170(8) 0.0025(6) -0.0038(7) -0.0031(7)
 C3 0.0308(9) 0.0230(9) 0.0170(8) 0.0019(7) -0.0045(7) -0.0131(7)
 C4 0.0185(8) 0.0307(10) 0.0175(8) 0.0026(7) -0.0055(6) -0.0112(7)
 C7 0.0350(10) 0.0259(10) 0.0244(10) 0.0082(8) -0.0139(8) -0.0156(8)
 C8 0.0407(11) 0.0194(9) 0.0275(10) 0.0098(7) -0.0116(8) -0.0122(8)
 C10 0.0367(10) 0.0307(10) 0.0185(9) 0.0021(7) -0.0070(8) -0.0082(8)
 C9 0.0382(11) 0.0291(10) 0.0260(10) 0.0124(8) -0.0076(9) -0.0054(9)

_geom_special_details
;
 All esds (except the esd in the dihedral angle between two l.s. planes)
 are estimated using the full covariance matrix.  The cell esds are taken
 into account individually in the estimation of esds in distances, angles
 and torsion angles; correlations between esds in cell parameters are only
 used when they are defined by crystal symmetry.  An approximate (isotropic)
 treatment of cell esds is used for estimating esds involving l.s. planes.
;
loop_
  _geom_bond_atom_site_label_1
  _geom_bond_atom_site_label_2
  _geom_bond_distance
  _geom_bond_site_symmetry_2
  _geom_bond_publ_flag
 S1 O3 1.4422(12) . ?
 S1 O2 1.4402(12) . ?
 S1 O4 1.4447(12) . ?
 S1 C10 1.8188(19) . ?
 Cl1 C5 1.6972(17) . ?
 O1 C6 1.344(2) . ?
 O1 C8 1.448(2) . ?
 F3 C10 1.331(2) . ?
 F1 C10 1.338(2) . ?
 F2 C10 1.329(2) . ?
 N1 C6 1.462(2) . ?
 N1 C5 1.359(2) . ?
 N1 C1 1.353(2) . ?
 C6 C7 1.312(3) . ?
 C5 C4 1.380(2) . ?
 C1 H1 0.99(2) . ?
 C1 C2 1.374(2) . ?
 C2 H2 0.95(2) . ?
 C2 C3 1.386(3) . ?
 C3 H3 0.92(2) . ?
 C3 C4 1.382(3) . ?
 C4 H4 0.93(2) . ?
 C7 H7A 0.99(2) . ?
 C7 H7B 0.94(2) . ?
 C8 H8A 0.98(2) . ?
 C8 H8B 1.02(2) . ?
 C8 C9 1.504(3) . ?
 C9 H9A 0.91(3) . ?
 C9 H9B 0.98(3) . ?
 C9 H9C 1.00(3) . ?

loop_
  _geom_angle_atom_site_label_1
  _geom_angle_atom_site_label_2
  _geom_angle_atom_site_label_3
  _geom_angle
  _geom_angle_site_symmetry_1
  _geom_angle_site_symmetry_3
  _geom_angle_publ_flag
 O3 S1 O4 114.45(8) . . ?
 O3 S1 C10 103.58(8) . . ?
 O2 S1 O3 115.06(7) . . ?
 O2 S1 O4 115.29(8) . . ?
 O2 S1 C10 103.04(8) . . ?
 O4 S1 C10 103.05(8) . . ?
 C6 O1 C8 115.44(13) . . ?
 C5 N1 C6 120.25(14) . . ?
 C1 N1 C6 118.88(13) . . ?
 C1 N1 C5 120.87(14) . . ?
 O1 C6 N1 107.79(13) . . ?
 C7 C6 O1 131.72(16) . . ?
 C7 C6 N1 120.48(15) . . ?
 N1 C5 Cl1 117.43(13) . . ?
 N1 C5 C4 120.14(16) . . ?
 C4 C5 Cl1 122.40(13) . . ?
 N1 C1 H1 113.9(12) . . ?
 N1 C1 C2 120.47(15) . . ?
 C2 C1 H1 125.6(12) . . ?
 C1 C2 H2 117.9(13) . . ?
 C1 C2 C3 119.28(17) . . ?
 C3 C2 H2 122.7(13) . . ?
 C2 C3 H3 121.3(14) . . ?
 C4 C3 C2 119.89(16) . . ?
 C4 C3 H3 118.8(14) . . ?
 C5 C4 C3 119.25(16) . . ?
 C5 C4 H4 119.4(13) . . ?
 C3 C4 H4 121.4(13) . . ?
 C6 C7 H7A 117.8(13) . . ?
 C6 C7 H7B 122.0(14) . . ?
 H7A C7 H7B 119.9(19) . . ?
 O1 C8 H8A 108.5(14) . . ?
 O1 C8 H8B 107.4(13) . . ?
 O1 C8 C9 106.95(15) . . ?
 H8A C8 H8B 110.9(19) . . ?
 C9 C8 H8A 110.2(14) . . ?
 C9 C8 H8B 112.7(13) . . ?
 F3 C10 S1 111.80(13) . . ?
 F3 C10 F1 107.51(16) . . ?
 F1 C10 S1 110.81(14) . . ?
 F2 C10 S1 111.33(13) . . ?
 F2 C10 F3 107.63(17) . . ?
 F2 C10 F1 107.56(16) . . ?
 C8 C9 H9A 109.6(17) . . ?
 C8 C9 H9B 110.3(16) . . ?
 C8 C9 H9C 113.5(16) . . ?
 H9A C9 H9B 108(2) . . ?
 H9A C9 H9C 107(2) . . ?
 H9B C9 H9C 109(2) . . ?

loop_
  _geom_torsion_atom_site_label_1
  _geom_torsion_atom_site_label_2
  _geom_torsion_atom_site_label_3
  _geom_torsion_atom_site_label_4
  _geom_torsion
  _geom_torsion_site_symmetry_1
  _geom_torsion_site_symmetry_2
  _geom_torsion_site_symmetry_3
  _geom_torsion_site_symmetry_4
  _geom_torsion_publ_flag
 Cl1 C5 C4 C3 176.60(13) . . . . ?
 O3 S1 C10 F3 58.26(15) . . . . ?
 O3 S1 C10 F1 178.16(13) . . . . ?
 O3 S1 C10 F2 -62.17(15) . . . . ?
 O2 S1 C10 F3 178.46(13) . . . . ?
 O2 S1 C10 F1 -61.63(14) . . . . ?
 O2 S1 C10 F2 58.03(16) . . . . ?
 O4 S1 C10 F3 -61.29(16) . . . . ?
 O4 S1 C10 F1 58.62(15) . . . . ?
 O4 S1 C10 F2 178.28(13) . . . . ?
 N1 C5 C4 C3 -1.8(2) . . . . ?
 N1 C1 C2 C3 -1.3(2) . . . . ?
 C6 O1 C8 C9 171.19(16) . . . . ?
 C6 N1 C5 Cl1 4.6(2) . . . . ?
 C6 N1 C5 C4 -176.91(14) . . . . ?
 C6 N1 C1 C2 178.47(15) . . . . ?
 C5 N1 C6 O1 70.87(18) . . . . ?
 C5 N1 C6 C7 -110.3(2) . . . . ?
 C5 N1 C1 C2 -1.5(2) . . . . ?
 C1 N1 C6 O1 -109.09(16) . . . . ?
 C1 N1 C6 C7 69.7(2) . . . . ?
 C1 N1 C5 Cl1 -175.43(12) . . . . ?
 C1 N1 C5 C4 3.1(2) . . . . ?
 C1 C2 C3 C4 2.5(2) . . . . ?
 C2 C3 C4 C5 -0.9(3) . . . . ?
 C8 O1 C6 N1 -166.29(14) . . . . ?
 C8 O1 C6 C7 15.1(3) . . . . ?

loop_
  _refln_index_h
  _refln_index_k
  _refln_index_l
  _refln_F_squared_meas
  _refln_F_squared_sigma
  _refln_scale_group_code
 0 0 1 4818.38 95.3251 7
 0 0 -1 4959.57 89.1514 7
 0 0 -4 54122.9 669.063 7
 0 0 5 899266 7525.71 4
 0 0 -5 925442 7543.71 12
 0 0 -5 907920 7368.24 2
 0 0 -5 904973 7436.77 21
 0 0 -6 176417 2288.64 21
 0 0 -6 180139 2265.78 2
 0 0 -6 181880 2350.67 12
 0 0 -6 178365 2375.18 11
 0 0 -7 35070.9 1002.81 11
 0 0 -7 36638.8 1027.36 12
 0 0 -8 201777 2806.89 12
 0 0 -8 201711 2894 11
 0 0 -9 277.806 118.647 11
 0 0 -9 216.695 93.4127 12
 0 0 -9 470.311 138.272 19
 0 0 -10 40748.2 995.033 19
 0 0 -10 37840.1 911.078 12
 0 1 -11 3105.67 215.942 10
 0 1 -10 1594.51 190.691 12
 0 1 -10 2077.99 222.898 19
 0 1 -9 1128.86 190.188 19
 0 1 -9 1116.66 187.279 12
 0 1 -8 8153.92 515.317 11
 0 1 -8 7819.65 488.268 12
 0 1 -8 8589.43 514.116 19
 0 1 -7 2496.42 269.101 11
 0 1 -7 2527.57 267.82 12
 0 1 -7 2602.56 280.441 21
 0 1 -7 2456.77 262.987 19
 0 1 -6 810.662 145.869 11
 0 1 -6 861.887 149.3 12
 0 1 -6 872.503 147.859 21
 0 1 -5 4183.97 279.136 21
 0 1 -5 3854.49 263.991 11
 0 1 -5 4207.19 283.012 12
 0 -1 5 4100.91 267.737 4
 0 -1 4 415.636 78.248 4
 0 -1 3 398.017 64.1307 4
 0 -1 2 72641.1 825.465 4
 0 -1 1 21002.5 312.298 4
 0 -1 1 20111.9 197.005 7
 0 1 0 21883.4 285.336 9
 0 1 0 23733.1 302.792 7
 0 -1 -1 11364.9 232.468 7
 0 1 2 140116 1306.6 7
 0 -1 -2 128430 1249.94 7
 0 -1 -3 855417 6456.82 7
 0 -1 -4 87256.1 1058.74 7
 0 -1 -5 511.676 100.495 2
 0 -1 -5 472.419 75.9616 7
 0 -1 -5 558.912 104.312 12
 0 -1 -5 445.996 89.4872 18
 0 -1 -6 105305 1631.17 21
 0 -1 -6 107314 1676.04 2
 0 -1 -6 111024 1744.93 12
 0 -1 -7 25428.8 785.621 21
 0 -1 -7 27271.2 881.219 12
 0 -1 -8 62439.8 1416.95 12
 0 -1 -8 63146.1 1459.66 11
 0 -1 -9 14772.5 694.398 11
 0 -1 -9 13429.3 602.443 12
 0 -1 -10 4838.24 343.556 19
 0 -1 -10 4380.19 348.927 11
 0 -1 -11 4198.78 233.737 19
 0 2 -11 61780.4 948.681 10
 0 2 -10 42.5534 70.2356 10
 0 2 -9 1183.43 188.24 19
 0 2 -9 945.887 168.119 12
 0 2 -8 66891.8 1458.25 19
 0 2 -8 59308.7 1388.89 12
 0 2 -7 4357.24 358.278 12
 0 2 -7 3921.23 335.46 19
 0 2 -7 4159.85 351.525 11
 0 2 -6 21829.4 727.385 19
 0 2 -6 22384.2 758.365 11
 0 2 -6 23163.4 756.359 12
 0 2 -6 22044.5 635.176 5
 0 2 -5 47634.1 1013.53 21
 0 2 -5 47188.2 875.218 5
 0 2 -5 45811.1 984.339 11
 0 -2 5 45013.9 967.319 4
 0 2 -5 48813.4 993.734 19
 0 2 -5 47786.8 1010.49 12
 0 -2 4 202067 2219.57 9
 0 2 -4 193235 2122.37 19
 0 -2 4 190590 2109.88 4
 0 2 -4 199455 2208.02 21
 0 2 -4 191188 2137.44 11
 0 2 -4 191138 2165.95 12
 0 -2 3 5253.65 234.187 4
 0 -2 2 1824.46 117.491 4
 0 2 -2 1687.24 112.913 4
 0 2 -1 376082 3121.87 4
 0 -2 1 384033 2901.97 7
 0 -2 0 9981.08 244.099 7
 0 -2 0 10779.8 250.062 1
 0 2 0 10066.8 246.694 9
 0 -2 -1 111827 1089.35 1
 0 2 1 99556.4 1043.61 1
 0 2 2 142797 1438 1
 0 -2 -2 134943 1428.04 7
 0 2 3 9364.91 307.652 1
 0 -2 -3 8019.1 284.074 7
 0 2 4 183467 2006.42 1
 0 -2 -4 187464 1995.45 7
 0 2 5 19411 570.248 1
 0 -2 -5 20526.2 556.522 7
 0 -2 -6 3323.9 276.544 18
 0 -2 -6 3129.43 280.648 2
 0 -2 -6 2929.09 265.855 12
 0 -2 -7 138892 2147.89 2
 0 -2 -7 143344 2235.45 12
 0 -2 -8 50088.5 1233.3 12
 0 -2 -8 51313.6 1258.52 2
 0 -2 -9 2103.6 231.605 12
 0 -2 -9 2941.86 315.593 11
 0 -2 -10 171.247 81.5537 19
 0 -2 -10 53.6424 71.1906 11
 0 -2 -11 4296.95 223.567 19
 0 3 -10 18903.8 604.788 10
 0 3 -9 1752.21 227.843 10
 0 3 -9 1414.25 170.144 25
 0 3 -8 12098.1 598.465 19
 0 3 -8 11567.1 585.139 12
 0 3 -7 49112.8 1216.59 19
 0 3 -7 44546 1184.55 12
 0 3 -6 61872.2 1300.49 19
 0 3 -6 62112.9 1307.48 12
 0 3 -6 59759.2 1102.94 5
 0 3 -5 27971.7 769.428 19
 0 3 -5 27974.2 677.424 5
 0 3 -4 7835.37 317.822 5
 0 -3 4 7425.23 325.881 4
 0 3 -4 8349.09 372.336 19
 0 3 -3 115505 1483.64 19
 0 -3 3 118445 1534.03 9
 0 3 -2 10568 356.953 4
 0 -3 2 10636.2 217.768 7
 0 -3 2 11999.9 343.957 1
 0 -3 2 11843.1 369.927 9
 0 -3 1 291911 2632.07 9
 0 -3 1 294118 2496.58 7
 0 3 -1 284620 2746.53 4
 0 3 -1 311090 2781.58 9
 0 -3 1 308790 2608.33 1
 0 3 0 218502 2048.33 9
 0 -3 0 221507 1967.25 1
 0 -3 -1 5949.84 240.245 7
 0 3 1 5770.11 232.999 1
 0 -3 -2 407907 3733.2 7
 0 3 2 434156 3563.16 1
 0 3 3 7722.86 303.784 1
 0 -3 -3 7971.96 326.935 7
 0 -3 -4 2345.07 190.292 3
 0 3 4 2091.21 170.649 1
 0 -3 -4 2406.62 201.925 18
 0 -3 -4 2504.08 202.549 7
 0 -3 -5 161694 2142.34 18
 0 -3 -5 158426 2008.17 7
 0 -3 -5 165399 2094.25 3
 0 -3 -6 3803.28 313.907 18
 0 -3 -6 3576.1 301.058 12
 0 -3 -7 24533 832.731 12
 0 -3 -7 25213.2 875.393 2
 0 -3 -8 23115.3 795.128 12
 0 -3 -8 27644.6 907.767 2
 0 -3 -9 3863.43 353.451 11
 0 -3 -10 7399.03 420.831 11
 0 4 -10 1295.09 143.869 10
 0 4 -9 4934.35 338.451 10
 0 4 -9 4258.99 287.221 25
 0 4 -8 725.486 159.424 10
 0 4 -7 2173.1 260.253 10
 0 4 -6 30690 942.045 10
 0 4 -6 28480 744.234 5
 0 4 -5 20224.4 699.268 10
 0 4 -5 20072.6 591.98 5
 0 4 -4 69449.9 1104.83 5
 0 4 -4 73573.2 1283.95 12
 0 4 -3 368.887 72.1487 5
 0 -4 3 396.749 84.5176 1
 0 -4 3 382.49 84.1111 9
 0 -4 2 280721 2418.51 7
 0 -4 2 285221 2789.97 9
 0 4 -2 280338 2932.2 4
 0 -4 2 284499 2738.79 1
 0 4 -1 157055 1988.33 4
 0 -4 1 174210 1783.09 7
 0 -4 0 27616.9 565.73 1
 0 -4 0 28616.1 612.145 7
 0 4 0 29053.8 637.097 9
 0 4 1 139287 1603.03 9
 0 -4 -1 136285 1627.23 7
 0 4 1 139948 1683.3 1
 0 -4 -2 4246.04 256.989 7
 0 4 2 3972.89 241.957 1
 0 -4 -3 46764 884.926 3
 0 -4 -3 46843.3 968.386 7
 0 4 3 46245.3 927.275 1
 0 -4 -4 36720.9 829.092 3
 0 -4 -4 39583.7 902.337 18
 0 -4 -5 26507.2 787.716 3
 0 -4 -5 26873.4 832.479 18
 0 -4 -6 44140.5 1133.96 3
 0 -4 -6 41980.6 1124.96 18
 0 -4 -7 3527.33 307.606 12
 0 -4 -7 3853.42 355.649 18
 0 -4 -7 3761.12 364.112 2
 0 -4 -8 6672.14 454.68 2
 0 -4 -9 2266.14 234.619 2
 0 -4 -10 11382.5 488.225 11
 0 5 -9 1728.34 146.571 20
 0 5 -9 2115.06 206.558 10
 0 5 -9 1779.44 175.345 25
 0 5 -8 32824.9 923.431 10
 0 5 -7 1542.63 221.348 10
 0 5 -6 74286.1 1516.52 10
 0 5 -5 2452.64 219.988 5
 0 5 -5 2141.71 237.291 10
 0 5 -4 44712.7 939.123 5
 0 5 -3 13166.5 458.831 5
 0 5 -2 84047.2 1236.31 5
 0 5 -2 88318.3 1527.04 4
 0 5 -1 8702.14 337.652 5
 0 5 -1 8823.53 368.126 20
 0 -5 1 8821.99 341.111 7
 0 -5 1 8229.73 330.587 1
 0 5 0 54636.8 1021.94 9
 0 -5 0 57370.9 981.812 1
 0 5 0 56582.2 969.33 5
 0 5 0 56061.6 1132.88 4
 0 -5 0 55797.3 1010.84 7
 0 5 0 56108.8 980.534 20
 0 -5 -1 726434 5929.7 1
 0 5 1 703358 6162.77 1
 0 5 1 693882 5968.01 20
 0 5 1 709744 5958 5
 0 -5 -1 709690 6096.23 7
 0 5 1 718837 6024.44 9
 0 -5 -1 706731 5833.36 8
 0 -5 -2 39586.3 830.362 3
 0 5 2 37572.9 828.406 20
 0 5 2 33914.6 731.884 9
 0 5 2 41279.9 938.36 1
 0 -5 -2 34808.9 729.53 8
 0 -5 -2 34804.2 867.669 7
 0 -5 -3 17541.6 568.121 3
 0 -5 -3 16543.4 515.969 8
 0 -5 -4 200650 2476.14 3
 0 -5 -5 1033.41 181.721 18
 0 -5 -5 912.273 168.671 3
 0 -5 -6 175367 2588.95 3
 0 -5 -6 175676 2588.1 18
 0 -5 -7 22075.6 843.073 18
 0 -5 -8 1078.69 190.411 2
 0 -5 -9 110786 1659.73 2
 0 -5 -9 108468 1550.85 8
 0 -5 -10 528.027 86.1963 8
 0 -5 -10 591.076 107.794 11
 0 6 -9 704.587 99.362 25
 0 6 -8 14013.2 548.506 25
 0 6 -8 12774.1 511.441 10
 0 6 -8 12972.9 467.775 20
 0 6 -7 33269.1 898.77 20
 0 6 -7 31198.3 931.799 10
 0 6 -6 35333.6 991.588 20
 0 6 -6 35233 1024.8 10
 0 6 -5 11779.2 463.119 5
 0 6 -5 11387.9 570.132 10
 0 6 -4 19615.3 612.564 5
 0 6 -3 26716.3 703.947 5
 0 6 -3 28276.5 813.849 20
 0 6 -2 741.732 120.387 5
 0 6 -1 51036.3 1014.09 5
 0 6 -1 51251.3 1033.86 20
 0 6 0 160616 2027.18 5
 0 6 0 163717 2071.31 20
 0 6 1 40461.7 928.579 5
 0 6 1 40669.5 922.722 20
 0 6 2 148681 2074.51 5
 0 6 2 153738 2057.17 20
 0 -6 -2 149561 1911.78 8
 0 -6 -3 2654.21 226.291 8
 0 -6 -3 3321.73 270.163 3
 0 -6 -4 6917.81 411.865 3
 0 -6 -4 6310.47 350.921 8
 0 -6 -5 196604 2694.3 3
 0 -6 -5 198044 2429.13 8
 0 -6 -6 495.423 117.16 8
 0 -6 -6 335 130.068 18
 0 -6 -6 341.052 124.141 3
 0 -6 -7 8499.11 506.581 18
 0 -6 -7 9048.95 441.294 8
 0 -6 -8 13583.7 503.259 8
 0 -6 -8 15926.1 636.766 2
 0 -6 -9 3141 216.447 2
 0 -6 -9 3406.69 222.796 8
 0 7 -8 39273.7 783.205 25
 0 7 -8 34007.4 648.189 20
 0 7 -7 206443 2406.21 20
 0 7 -6 269.325 110.585 20
 0 7 -5 148342 1966.38 5
 0 7 -5 157303 2264.03 20
 0 7 -4 288997 3169.42 5
 0 7 -4 287772 3363.73 20
 0 7 -3 53617.1 1214.62 20
 0 7 -3 56258.7 1159.56 5
 0 7 -2 242767 2831.57 5
 0 7 -1 60142.1 1242.14 20
 0 7 -1 61465.2 1205.91 5
 0 7 0 61839.7 1220.93 20
 0 7 0 58762.8 1174.4 5
 0 7 1 163039 2190.15 20
 0 7 1 165868 2240.71 5
 0 7 2 479.271 121.26 20
 0 -7 -2 517.144 123.249 3
 0 -7 -3 110347 1786.06 3
 0 -7 -4 3901.09 293.456 8
 0 -7 -4 3740.79 316.624 18
 0 -7 -5 41958.6 981.662 8
 0 -7 -5 43280.6 1128.12 3
 0 -7 -6 12719.1 520.971 8
 0 -7 -6 12239.1 596.502 18
 0 -7 -6 13686 626.214 3
 0 -7 -7 2837.42 272.928 18
 0 -7 -7 2503.37 221.072 8
 0 -7 -8 85501.5 1343.38 2
 0 -7 -8 78700.7 1192.85 8
 0 -7 -9 61.3791 50.0065 11
 0 8 -7 8203.77 340.714 25
 0 8 -7 8479.83 321.06 20
 0 8 -6 29693.4 755.625 20
 0 8 -6 28352.3 765.663 25
 0 8 -5 816.77 151.079 20
 0 8 -4 590.84 114.69 5
 0 8 -4 555.716 132.681 20
 0 8 -3 634.887 124.55 5
 0 8 -2 3800.62 290.408 5
 0 8 -1 413.613 109.611 5
 0 8 -1 472.79 121.106 20
 0 8 0 210.665 91.3853 5
 0 8 0 177.057 84.328 20
 0 8 1 1094.99 170.059 20
 0 -8 -2 3267.32 280.679 3
 0 -8 -3 10766.2 498.484 18
 0 -8 -3 10541.4 509.268 3
 0 -8 -4 10798.7 518.82 3
 0 -8 -4 11739.4 547.273 18
 0 -8 -5 7659.29 452.976 18
 0 -8 -5 8599.06 459.938 3
 0 -8 -6 4468.64 322.498 3
 0 -8 -7 593.15 118.402 18
 0 -8 -7 711.819 128.033 2
 0 -8 -8 13868.3 372.944 2
 0 9 -6 7275.02 260.481 25
 0 9 -6 8241.2 296.577 20
 0 9 -5 862.573 112.143 25
 0 9 -5 863.491 126.635 20
 0 9 -4 544.884 115.802 20
 0 9 -4 453.28 93.9055 25
 0 9 -3 24158.7 662.834 5
 0 9 -2 427.804 114.719 20
 0 9 -2 781.829 135.273 5
 0 9 -1 1368.99 185.426 20
 0 -9 1 1607.04 187.484 3
 0 -9 0 938.796 153.372 3
 0 9 0 1326.34 181.769 20
 0 9 1 974.653 152.857 20
 0 -9 -2 4063.42 297.731 3
 0 -9 -2 4212.54 290.002 18
 0 -9 -3 246.588 88.4736 18
 0 -9 -3 14.3872 54.8424 3
 0 -9 -4 63.8788 71.8815 3
 0 -9 -4 166.677 81.0627 18
 0 -9 -5 12110.2 482.411 3
 0 -9 -5 11452.2 460.608 18
 0 9 6 3369.58 206.043 14
 0 -9 -6 3413.71 230.175 18
 0 -10 4 4573.87 199.818 3
 0 10 -4 4720.18 236.378 20
 0 -10 3 6968 296.32 3
 0 10 -2 62975.9 1081.29 20
 0 -10 2 59915.7 1015.77 3
 0 -10 1 146.981 67.527 3
 0 10 -1 165.822 69.8622 20
 0 -10 0 7927.43 326.897 18
 0 -10 0 8025.8 360.294 3
 0 -10 -1 29770.6 681.872 18
 0 -10 -2 4741.62 274.329 3
 0 -10 -2 4883.96 275.633 18
 0 -10 -3 7769.52 352.563 3
 0 -10 -3 8503.48 365.56 18
 0 -10 -4 374.798 83.3465 3
 0 -10 -4 444.942 87.3691 18
 0 -10 -5 7774.09 302.755 3
 0 -10 -5 7030.62 273.202 18
 0 -11 1 24209.1 477.938 3
 0 -11 0 877.804 92.3554 3
 0 -11 -3 339.372 59.0001 3
 1 -11 -1 291.886 55.0543 3
 1 -11 0 3814.58 171.227 3
 1 -10 -5 838.607 91.1269 18
 1 -10 -4 7630.4 293.162 3
 1 -10 -4 6382.09 277.26 18
 1 -10 -3 8242.24 342.329 18
 1 -10 -3 8155.02 331.308 3
 1 -10 -2 6634.06 316.383 18
 1 -10 -2 7092.12 314.106 3
 1 -10 -1 13264.4 443.201 18
 1 -10 -1 14536 471.072 3
 1 -10 0 40.0305 43.3443 18
 1 -10 0 72.467 52.7643 3
 -1 10 -1 19325.9 535.639 20
 1 -10 2 6610.79 304.558 3
 -1 10 -2 6858.09 311.947 20
 -1 10 -3 24327.4 577.473 20
 1 -10 3 23895.2 546.288 3
 1 -10 4 7757.8 265.898 3
 -1 10 -4 8332.78 295.995 20
 1 -9 -6 6903.3 299.413 18
 1 -9 -6 6466.93 274.043 2
 1 -9 -5 555.307 106.352 3
 1 -9 -4 29418.2 740.783 3
 1 -9 -4 27949.5 757.154 18
 1 -9 -3 2256.66 221.943 18
 1 -9 -3 2662.34 224.047 3
 1 -9 -2 319.047 94.77 3
 1 -9 -2 89.6504 62.3127 18
 1 -9 -1 58659.4 1151.42 3
 1 -9 0 7978.59 398.93 3
 -1 9 0 8451.54 418.236 20
 -1 9 -1 15114.5 586.65 5
 -1 9 -1 14827 559.922 20
 -1 9 -2 31203.8 839.585 20
 -1 9 -2 31443.8 841.483 5
 -1 9 -3 8416.09 400.572 5
 -1 9 -3 9002.4 431.527 20
 -1 9 -4 30892.8 719.749 5
 -1 9 -4 31473.1 777.423 20
 -1 9 -5 7370.85 311.777 25
 -1 9 -6 3863.02 203.405 20
 1 -8 -7 1570.57 141.65 2
 1 -8 -6 535.286 120.267 18
 1 -8 -5 23979.5 733.162 3
 1 -8 -5 24388.9 779.825 18
 1 -8 -4 3780.37 295.675 3
 1 -8 -3 28513.9 820.776 3
 1 -8 -3 25667 781.677 18
 1 -8 -2 355.549 106.187 3
 1 -8 -1 4368.79 314.255 3
 -1 8 1 4668.87 331.102 20
 -1 8 1 4300.31 338.062 5
 -1 8 0 1436.32 188.412 20
 -1 8 0 977.774 162.817 5
 -1 8 -1 707.242 140.246 20
 -1 8 -1 233.975 100.365 5
 -1 8 -2 80534.7 1504.58 5
 -1 8 -2 81757.8 1517.54 20
 -1 8 -3 5565.98 376.121 20
 -1 8 -3 3996.22 309.605 5
 -1 8 -4 19953.7 666.208 5
 -1 8 -5 29522.5 744.095 5
 -1 8 -6 1084.06 152.125 20
 -1 8 -7 26550.5 630.867 25
 -1 8 -7 26274.4 604.694 20
 1 -7 -8 7101.04 317.772 8
 1 -7 -7 8520.13 397.257 8
 1 -7 -7 8521.19 423.843 2
 1 -7 -7 8762.69 440.735 18
 1 -7 -6 38655 1020.55 18
 1 -7 -6 38500.3 988.059 3
 1 -7 -5 13502.2 588.611 3
 1 -7 -5 13028.8 552.429 8
 1 -7 -4 96597 1722.06 18
 1 -7 -4 99892.6 1683.61 8
 1 -7 -3 1755.26 209.733 3
 1 -7 -2 7887.22 430.387 3
 -1 7 2 7449.86 410.081 20
 -1 7 1 59597.2 1197.98 20
 -1 7 0 21853.1 720.47 5
 -1 7 0 22365.2 717.164 20
 -1 7 -1 34182.4 921.628 20
 -1 7 -1 34086.4 899.777 5
 -1 7 -2 17947.6 654.979 5
 -1 7 -2 17021 645.629 20
 -1 7 -3 9029.63 477.4 20
 -1 7 -3 9445.62 480.146 5
 -1 7 -4 843.728 149.867 5
 -1 7 -5 34886.7 995.272 20
 -1 7 -5 35836.3 914.422 5
 -1 7 -6 45335.5 1091.32 20
 -1 7 -6 42446.1 919.755 5
 -1 7 -7 14191.9 538.578 20
 -1 7 -8 3223.29 205.827 20
 -1 7 -8 3348.65 229.814 25
 1 -6 -9 17015.6 479.097 8
 1 -6 -9 18754.2 550.12 11
 1 -6 -8 5108.02 307.823 8
 1 -6 -8 5058.44 292.168 2
 1 -6 -7 2240.38 248.905 2
 1 -6 -7 1676.73 195.03 8
 1 -6 -7 2303.07 253.342 18
 1 -6 -7 1879.07 205.963 12
 1 -6 -6 5976.67 401.922 3
 1 -6 -6 5012.62 337.107 8
 1 -6 -6 6058.17 429.364 18
 1 -6 -5 247.655 100.557 8
 1 -6 -5 353.489 118.887 3
 1 -6 -5 338.13 127.726 18
 1 -6 -4 1753.49 216.33 18
 1 -6 -4 2003.33 221.862 3
 1 -6 -3 3140.69 259.814 3
 1 -6 -3 3168.25 260.289 8
 1 -6 -3 2765.61 230.237 21
 1 -6 -2 9525.47 434.477 3
 -1 6 2 9809.94 475.892 5
 -1 6 2 10205.7 458.193 20
 1 -6 -2 9780.51 465.31 8
 -1 6 1 6236.12 348.959 20
 -1 6 0 77973.4 1345.53 5
 -1 6 0 79767.5 1346.96 20
 -1 6 -1 52677.7 1064.01 20
 -1 6 -1 54479.2 1094.7 5
 -1 6 -2 15936 544.567 5
 -1 6 -2 18279.9 625.072 20
 -1 6 -3 218.068 80.7215 5
 -1 6 -4 4205.52 306.226 5
 -1 6 -4 4583.08 341.273 10
 -1 6 -5 76744.9 1419.02 5
 -1 6 -5 77102.2 1546.83 10
 -1 6 -6 6845 389.428 5
 -1 6 -6 6990.01 448.236 10
 -1 6 -7 78061.2 1455.64 10
 -1 6 -7 68882.2 1141.12 5
 -1 6 -8 945.508 146.43 10
 -1 6 -8 812.26 136.088 20
 -1 6 -9 11306.2 345.705 20
 -1 6 -9 11736.9 388.663 25
 1 -5 -10 37798.4 686.93 11
 1 -5 -9 8602.5 433.989 11
 1 -5 -8 68977.9 1270.42 2
 1 -5 -8 70795.7 1286.47 8
 1 -5 -7 22699.4 741.077 8
 1 -5 -7 22788.4 819.172 18
 1 -5 -7 21555.1 792.309 2
 1 -5 -6 33239 1025.8 18
 1 -5 -6 32058.3 947.169 3
 1 -5 -6 31747.4 895.928 8
 1 -5 -5 320524 3679.18 18
 1 -5 -5 323310 3543.88 3
 1 -5 -5 316014 3432.65 8
 1 -5 -4 24331 749.764 18
 1 -5 -4 22955.2 681.857 8
 1 -5 -3 938.544 132.264 21
 1 -5 -3 956.656 136.482 8
 1 -5 -3 1162.22 152.38 3
 -1 5 2 213409 2498.19 1
 -1 5 2 217764 2426.76 20
 -1 5 2 216687 2525.08 5
 1 -5 -2 211808 2403.15 8
 -1 5 2 217135 2591.8 9
 1 -5 -1 54804.9 933.581 1
 -1 5 1 56557.3 1016.11 20
 1 -5 -1 48230.6 985.051 8
 -1 5 1 51217.6 996.763 5
 -1 5 1 50917.9 1073.65 9
 1 -5 -1 52226.7 1045.66 7
 -1 5 0 46643.2 1102.09 4
 1 -5 0 48216.2 974.344 7
 -1 5 0 45663.8 881.686 20
 -1 5 0 45962.1 1015.41 9
 -1 5 -1 64791.4 1099.74 20
 1 -5 1 64772.7 1086.65 7
 -1 5 -1 64338.3 1075.03 5
 -1 5 -2 8577.96 376.337 5
 1 -5 2 8307.03 356.941 1
 -1 5 -2 8895.18 400.818 10
 -1 5 -3 167284 2183.58 10
 -1 5 -3 161178 2061.5 5
 -1 5 -4 25688.1 772.792 10
 -1 5 -4 25648.8 724.766 5
 -1 5 -5 1847.82 221.531 10
 -1 5 -5 2079.96 213.625 5
 -1 5 -6 49850 1195.82 10
 -1 5 -6 46316.3 1055.8 5
 -1 5 -7 15820.4 671.829 10
 -1 5 -7 16364.3 596.919 5
 -1 5 -8 46544.8 1115.8 10
 -1 5 -9 3850.84 273.757 10
 -1 5 -9 3498.67 239.567 20
 -1 5 -9 3780.98 265.695 25
 1 -4 -10 5157.52 293.743 11
 1 -4 -10 4784.69 250.585 8
 1 -4 -10 4223.38 221.591 19
 1 -4 -9 10928.2 533.243 11
 1 -4 -9 12304.5 485.17 8
 1 -4 -8 152.489 77.4258 2
 1 -4 -8 139.714 93.6516 12
 1 -4 -7 29942.5 912.972 2
 1 -4 -7 31494.1 959.085 18
 1 -4 -7 29908.2 975.944 12
 1 -4 -6 15333 653.978 18
 1 -4 -5 715.585 137.717 3
 1 -4 -5 606.676 137.267 18
 1 -4 -4 143074 1894.03 21
 1 -4 -4 145852 1846.76 3
 1 -4 -3 6515.13 313.465 3
 1 -4 -3 6072.94 310.741 21
 1 -4 -3 6877.28 364.897 7
 -1 4 3 6980.93 335.879 1
 -1 4 2 4598.34 246.102 1
 -1 4 2 5702.36 320.092 7
 1 -4 -2 5588.01 272.89 8
 1 -4 -2 4995.03 292.703 7
 1 -4 -2 5132.44 264.399 3
 -1 4 2 4708.3 268.097 5
 -1 4 1 173733 1932.97 5
 1 -4 -1 169387 1981.54 7
 1 -4 -1 170070 1911.09 8
 -1 4 1 171860 1927.24 1
 -1 4 1 174712 2043.02 9
 1 -4 -1 175265 1822.95 1
 1 -4 0 2516.87 180.055 7
 1 -4 0 3064.93 177.405 1
 -1 4 0 2697.22 204.876 9
 1 -4 1 59234.7 925.831 7
 1 -4 1 62120 928.717 1
 -1 4 -1 57425.2 1094.08 4
 -1 4 -1 56188.1 911.944 5
 -1 4 -1 55477.9 1027.05 9
 -1 4 -1 59588 969.619 10
 1 -4 2 1344.88 130.367 1
 -1 4 -2 1406.72 142.725 10
 -1 4 -2 1245.66 153.065 4
 -1 4 -2 1114.1 120.595 5
 -1 4 -3 9773.58 458.057 4
 -1 4 -3 10900 422.515 10
 1 -4 3 10759.5 407.67 1
 -1 4 -3 10146.2 393.067 5
 -1 4 -4 32646 783.359 5
 -1 4 -4 34949.4 833.782 10
 -1 4 -5 20837.7 664.772 5
 -1 4 -5 22299.7 727.419 10
 -1 4 -6 14670.9 630.669 10
 -1 4 -6 13934.3 562.891 5
 -1 4 -7 53999.9 1151.17 5
 -1 4 -7 58045.9 1355.28 10
 -1 4 -8 92701.5 1735.64 10
 -1 4 -9 20928.9 706.313 10
 -1 4 -10 1034.14 133.619 10
 1 -3 -10 94.9345 58.148 8
 1 -3 -10 134.828 74.8566 11
 1 -3 -10 229.348 69.8684 19
 1 -3 -9 30182.1 922.171 11
 1 -3 -9 26743.9 817.497 12
 1 -3 -8 58.5913 75.7573 12
 1 -3 -8 132.664 77.0261 2
 1 -3 -7 12969.8 585.707 2
 1 -3 -7 12180.1 635.617 12
 1 -3 -6 22394.8 750.3 18
 1 -3 -6 20487.4 702.227 21
 1 -3 -5 9610.59 460.222 18
 1 -3 -5 9155.39 417.702 3
 1 -3 -5 8297.11 419.847 21
 1 -3 -4 90992.7 1371.51 18
 1 -3 -4 97662.6 1462.76 7
 1 -3 -4 91195.4 1397.47 21
 -1 3 4 85347 1276.7 1
 1 -3 -4 92138.2 1314.92 3
 -1 3 3 35045.8 784.333 7
 1 -3 -3 32901.9 736.331 7
 1 -3 -2 75.6696 42.608 7
 -1 3 2 89.9468 33.7667 1
 -1 3 1 146311 1576.95 1
 -1 3 1 149974 1651.57 7
 1 -3 -1 163080 1552.33 1
 1 -3 -1 157803 1622.7 8
 1 -3 -1 155303 1676.65 7
 -1 3 0 2361.91 165.932 9
 1 -3 0 2265.99 147.021 7
 1 -3 0 2271.83 123.451 1
 1 -3 1 4002.08 173.941 1
 1 -3 1 3548.14 170.583 7
 -1 3 -1 3489.35 209.862 9
 -1 3 -1 3721.79 169.282 7
 -1 3 -2 168923 2001.28 4
 1 -3 2 189460 1807.43 1
 -1 3 -3 12284 388.105 5
 -1 3 -3 13272.1 474.622 4
 -1 3 -3 13259.8 418.188 10
 -1 3 -4 131.981 59.0446 12
 1 -3 4 29.3658 32.6817 4
 -1 3 -4 41.4635 37.6764 5
 -1 3 -5 35927.4 897.66 12
 -1 3 -5 33078 868.265 19
 -1 3 -5 35214.8 817.488 5
 -1 3 -6 7155.93 433.941 19
 -1 3 -6 7262.92 390.856 5
 -1 3 -6 7371.84 431.997 12
 -1 3 -7 192.731 82.778 5
 -1 3 -7 307.061 110.364 12
 -1 3 -7 398.699 126.865 19
 -1 3 -8 3703.72 334.827 10
 -1 3 -8 4116.41 357.322 19
 -1 3 -8 3542.38 278.007 5
 -1 3 -9 921.863 172.287 10
 -1 3 -10 3680.66 271.115 10
 1 -2 -10 9847.38 410.589 19
 1 -2 -10 11108.2 491.664 11
 1 -2 -9 16351.4 680.503 12
 1 -2 -9 18586.9 745.203 11
 1 -2 -8 66600.8 1506.64 12
 1 -2 -8 69295.4 1549.73 11
 1 -2 -7 4120.11 330.675 21
 1 -2 -7 5132.08 350.085 2
 1 -2 -7 5098.69 409.817 12
 1 -2 -6 64904.4 1403.28 12
 1 -2 -6 66928 1342.68 21
 1 -2 -6 65074.6 1237.7 18
 1 -2 -6 66948.7 1257.78 2
 1 -2 -5 163650 2116.56 21
 1 -2 -5 161735 1986.2 7
 1 -2 -5 162998 1989.97 18
 1 -2 -4 40076.6 812.726 7
 1 -2 -4 38970 779.965 18
 1 -2 -3 637498 5174.68 7
 -1 2 3 635730 5192.65 7
 -1 2 3 632086 5076.03 1
 1 -2 -2 2899.59 167.161 7
 -1 2 2 3198.44 155.768 1
 -1 2 2 3153.02 180.991 7
 -1 2 1 234119 1951.68 1
 1 -2 0 556087 4172.48 1
 1 -2 0 549512 4309.76 7
 -1 2 0 548323 4234.37 1
 -1 2 -1 41140.4 532.371 7
 1 -2 1 42197 548.183 1
 -1 2 -2 41080.6 476.479 7
 1 -2 2 39508.6 624.252 9
 1 -2 3 44099.9 783.461 4
 1 -2 3 48170.7 809.261 9
 -1 2 -4 270.198 67.9357 12
 -1 2 -4 292.65 70.5825 11
 1 -2 4 134.819 53.7848 4
 -1 2 -5 24442 697.316 19
 -1 2 -5 23914.9 688.156 12
 -1 2 -5 24911.7 709.131 11
 -1 2 -6 37741 965.155 12
 -1 2 -6 38267.7 990.691 19
 -1 2 -6 38387.7 992.71 11
 -1 2 -6 36960.9 912.712 5
 -1 2 -7 34114.3 978.787 12
 -1 2 -7 36462.3 959.815 5
 -1 2 -7 35039 1045.76 19
 -1 2 -8 36672.1 1093.7 19
 -1 2 -8 36190.2 1033.27 12
 -1 2 -8 35888.5 922.147 5
 -1 2 -9 564.918 142.989 19
 -1 2 -10 23254.3 748.265 10
 -1 2 -11 11120.8 387.191 10
 1 -1 -10 2197.04 212.463 12
 1 -1 -10 2714.6 255.046 11
 1 -1 -10 2274.31 201.355 19
 1 -1 -9 300.36 115.502 11
 1 -1 -9 121.736 85.148 12
 1 -1 -9 30.9793 65.2665 19
 1 -1 -8 39791 1137.7 11
 1 -1 -8 39949 1159.57 12
 1 -1 -7 31185.5 838.811 2
 1 -1 -7 28103.7 910.294 21
 1 -1 -7 30638.2 999.278 12
 1 -1 -6 57703.4 1254.2 21
 1 -1 -6 57162.8 1282.2 12
 1 -1 -6 56219.5 1106.05 2
 1 -1 -5 4368.75 262.195 2
 1 -1 -5 4198.24 247.183 18
 -1 1 4 231016 2319.01 7
 1 -1 -4 229504 2243.69 7
 1 -1 -3 174249 1738.36 7
 -1 1 3 164527 1715.37 7
 -1 1 2 5896.21 205.452 7
 1 -1 -2 6196.84 213.038 7
 -1 1 1 497964 3709.28 1
 1 -1 -1 503555 3887.85 7
 -1 1 -1 568155 4234.97 7
 1 -1 1 573726 4332.62 9
 1 -1 2 40296.2 596.311 9
 1 -1 3 65406.4 865.913 9
 -1 1 -3 53311.1 519.054 7
 1 -1 4 13605.5 438.671 4
 1 -1 4 15115.4 448.047 9
 -1 1 -5 80474.6 1278.13 12
 1 -1 5 77310.1 1262.81 4
 -1 1 -5 79648.4 1293.77 11
 -1 1 -6 84956.8 1474.63 11
 -1 1 -6 80535.1 1421.78 12
 -1 1 -7 2635.55 279.184 19
 -1 1 -7 2712.84 269.139 12
 -1 1 -8 20488.7 760.244 12
 -1 1 -8 21988.9 747.401 5
 -1 1 -8 21587 838.859 19
 -1 1 -8 22939.1 868.647 11
 -1 1 -9 13378.5 591.119 12
 -1 1 -9 13053.3 515.593 5
 -1 1 -9 14089 671.667 19
 -1 1 -10 6058.66 394.409 19
 -1 1 -11 36552.8 798.152 10
 1 0 -11 12493.1 392.594 10
 1 0 -10 1932.66 204.707 12
 1 0 -10 1988.77 189.323 19
 1 0 -9 8886.48 513.287 12
 1 0 -9 9117.53 482.855 19
 1 0 -9 9813.32 547.087 11
 1 0 -8 44747.3 1239.41 12
 1 0 -8 45136.2 1146.76 19
 1 0 -8 43443.1 1204.48 11
 1 0 -7 43280.7 1147.53 21
 1 0 -7 44338 1182.27 12
 1 0 -7 46280.9 1168.27 11
 1 0 -6 15139.7 627.242 21
 1 0 -6 17388.7 686.189 12
 1 0 -6 16879.5 630.492 11
 1 0 -5 236252 2718.67 12
 1 0 -5 235991 2451.47 2
 -1 0 5 238552 2631.91 4
 1 0 -5 232567 2745.02 21
 -1 0 4 219816 2043.65 7
 -1 0 3 547.476 62.6006 7
 -1 0 2 89617.3 904.215 7
 -1 0 1 40700.9 481.074 7
 -1 0 0 48899.9 422.392 4
 1 0 1 222.381 28.5449 4
 -1 0 -1 231.559 26.161 9
 1 0 2 6423.87 183.109 9
 -1 0 -3 411537 3217.06 7
 -1 0 -4 290423 2393.19 7
 -1 0 -5 14008.3 495.589 2
 -1 0 -5 13580.6 469.24 12
 1 0 5 14113.8 502.779 4
 -1 0 -6 75904.5 1350.27 12
 -1 0 -6 74188.1 1373.9 11
 -1 0 -6 74185.9 1274.65 21
 -1 0 -7 29008.2 903.822 11
 -1 0 -7 28049.9 841.221 12
 -1 0 -8 25830.7 912.074 11
 -1 0 -8 23858.5 818.754 12
 -1 0 -9 2536.08 246.92 5
 -1 0 -9 2569.91 299.19 11
 -1 0 -9 2577.96 258.296 12
 -1 0 -9 2915.25 315.242 19
 -1 0 -10 1011.18 174.182 19
 -1 0 -11 84.7593 57.9039 19
 1 1 -11 378.848 71.2236 10
 1 1 -10 13726.4 542.733 12
 1 1 -9 3412.15 291.276 19
 1 1 -9 3449.61 320.221 12
 1 1 -8 25303.6 919.365 12
 1 1 -8 26488.3 929.967 21
 1 1 -8 28767.4 966.637 11
 1 1 -8 27728.7 893.537 19
 1 1 -7 3945 324.649 19
 1 1 -7 3909.69 340.369 21
 1 1 -7 3694.49 342.642 12
 1 1 -7 3854.89 328.897 11
 1 1 -7 3687.36 265.607 25
 1 1 -6 39991.6 1040.38 21
 1 1 -6 40085 1036.03 12
 1 1 -6 40088 996.364 11
 -1 -1 5 167459 2052.3 4
 1 1 -5 171596 2125.81 11
 1 1 -5 169381 2197.05 12
 1 1 -4 18114.4 547.628 21
 -1 -1 4 18141 489.262 4
 1 1 -4 16687.3 477.338 11
 -1 -1 3 990805 7222.17 7
 -1 -1 3 999999 7500.58 4
 -1 -1 2 49027.1 534.964 7
 -1 -1 2 49893.7 597.394 4
 -1 -1 1 3380.89 93.0157 4
 1 1 1 187777 1576.69 1
 -1 -1 -3 364719 3064.46 7
 -1 -1 -4 38217.7 645.553 7
 -1 -1 -5 492598 4139.84 7
 -1 -1 -5 501264 4535.01 2
 -1 -1 -6 20782.8 641.719 12
 -1 -1 -6 23802.5 750.03 2
 -1 -1 -7 80600.7 1477.2 12
 -1 -1 -7 78464.7 1555.71 2
 -1 -1 -8 265167 3133.95 12
 -1 -1 -8 266511 3407.73 11
 -1 -1 -9 14259.2 573.591 12
 -1 -1 -9 15922.8 728.532 11
 -1 -1 -10 112390 1926.3 11
 -1 -1 -10 114305 1919.52 19
 -1 -1 -11 22041.9 621.958 19
 1 2 -10 6682.59 361.066 10
 1 2 -9 22247.8 728.345 19
 1 2 -9 21179 775.584 12
 1 2 -8 1098.1 195.709 12
 1 2 -8 1022.21 154.684 25
 1 2 -8 911.94 162.571 19
 1 2 -7 8302.22 508.42 21
 1 2 -7 7881.93 487.48 12
 1 2 -7 8338.83 472.406 19
 1 2 -6 9218.17 462.348 19
 1 2 -6 8746.85 478.617 21
 1 2 -6 9058.56 480.829 11
 -1 -2 5 9439.36 416.072 4
 1 2 -5 8881.2 447.504 21
 1 2 -5 9000.36 419.652 11
 1 2 -5 8294.58 396.528 19
 1 2 -4 2423.61 182.99 19
 -1 -2 4 3133.85 205.891 4
 1 2 -4 2514.33 206.024 12
 1 2 -4 2980.59 210.381 11
 -1 -2 3 14934.7 381.803 4
 -1 -2 2 13000 297.006 4
 1 2 -1 1549.12 87.0293 4
 -1 -2 1 2360.38 125.353 9
 -1 -2 0 376044 2876.11 9
 1 2 0 371140 3091.25 1
 1 2 1 206027 1932.13 1
 1 2 1 217759 1663.99 9
 -1 -2 -2 43944.1 683.791 7
 -1 -2 -3 267090 2465.56 7
 -1 -2 -4 5533.88 268.759 7
 1 2 5 17664 528.017 14
 -1 -2 -5 17284 499.516 7
 -1 -2 -5 17622.8 564.628 18
 -1 -2 -6 34973 969.986 2
 -1 -2 -6 37317.9 894.42 12
 -1 -2 -7 332.894 121.948 2
 -1 -2 -7 336.715 98.8286 12
 -1 -2 -8 1763.15 247.218 2
 -1 -2 -9 13502 668.071 11
 -1 -2 -10 1043.65 178.02 11
 -1 -2 -10 1084.74 186.403 19
 -1 -2 -11 12271.5 454.64 19
 1 3 -10 4244.25 262.725 10
 1 3 -9 21971.1 764.268 12
 1 3 -9 20565.7 606.898 25
 1 3 -8 2746.5 284.18 10
 1 3 -8 2314.44 244.78 25
 1 3 -8 2180.49 271.559 12
 1 3 -7 1820.21 229.379 19
 1 3 -6 67068.6 1338.86 19
 1 3 -5 2215.66 210.937 19
 1 3 -5 2198.56 224.89 12
 1 3 -4 15663.3 532.704 12
 1 3 -4 16473.4 563.193 21
 -1 -3 4 13897 515.723 9
 1 3 -4 14869.2 489.654 19
 1 3 -3 88392 1260.46 12
 -1 -3 3 85384.6 1256.01 9
 -1 -3 2 136077 1256.93 7
 1 3 -2 137270 1444.12 4
 1 3 -1 27139.3 524.175 4
 -1 -3 1 26226.7 486.472 7
 -1 -3 0 21740.3 465.278 7
 -1 -3 0 23438.4 464.086 1
 -1 -3 -1 287445 2637.13 7
 -1 -3 -1 282777 2559.05 1
 1 3 1 286552 2350.08 9
 -1 -3 -2 89527.3 1157.18 1
 -1 -3 -3 20980.3 560.384 7
 -1 -3 -4 259061 2697.63 7
 1 3 4 255648 2661.33 1
 -1 -3 -4 256807 2689.62 3
 -1 -3 -5 17427.2 563.923 7
 -1 -3 -5 18914.9 631.361 3
 -1 -3 -5 18596.2 629.981 18
 1 3 6 32589.8 861.859 14
 -1 -3 -6 35490.9 957.329 18
 -1 -3 -7 61565.9 1454.55 2
 -1 -3 -8 6828.84 478.078 2
 -1 -3 -9 35398.3 1097.79 11
 -1 -3 -9 36286.7 1066.31 2
 -1 -3 -10 8710.13 474.321 11
 -1 -3 -11 10346.6 398.765 11
 -1 -3 -11 9723.82 379.222 19
 1 4 -10 10509.6 367.333 10
 1 4 -9 1331.88 155.127 25
 1 4 -9 1452.07 178.777 10
 1 4 -8 24443.8 787.803 25
 1 4 -8 24617.1 827.879 10
 1 4 -7 23534.7 838.037 10
 1 4 -6 1579.25 221.848 12
 1 4 -6 1661.97 217.776 10
 1 4 -5 16223.6 629.051 12
 1 4 -5 16320.3 624.993 10
 1 4 -4 2726.34 235.431 12
 1 4 -4 2382.32 216.821 10
 1 4 -3 20901.3 581.9 10
 -1 -4 3 20301.4 603.389 9
 1 4 -3 22619.1 620.992 12
 -1 -4 3 23503.9 644.064 1
 -1 -4 2 5343.26 194.195 7
 1 4 -2 6314.53 300.6 4
 1 4 -2 6149.21 284.73 12
 -1 -4 2 6863.47 307.709 1
 1 4 -2 6747.92 293.961 10
 -1 -4 2 5224.71 253.038 9
 -1 -4 1 2563.64 183.382 1
 -1 -4 1 2580.17 163.258 7
 -1 -4 0 75929.8 1074.89 1
 -1 -4 0 74198.8 1095.99 7
 1 4 1 31026.3 563.654 9
 -1 -4 -1 30566.7 681.473 7
 -1 -4 -2 149373 1861.14 7
 1 4 2 150652 1806.31 20
 1 4 2 157217 1881.84 1
 1 4 2 154917 1556.92 9
 -1 -4 -2 156499 1774.51 3
 -1 -4 -2 161605 1832.84 1
 -1 -4 -3 873.388 127.078 7
 -1 -4 -3 973.656 120.149 18
 -1 -4 -4 9121.65 412.695 3
 -1 -4 -4 8504.06 430.439 7
 -1 -4 -5 22718.7 749.425 3
 -1 -4 -6 12551.1 606.489 3
 -1 -4 -6 12707.1 610.3 18
 -1 -4 -7 41056.2 1234.58 2
 -1 -4 -8 11453.4 629.675 2
 -1 -4 -9 946.024 177.045 2
 -1 -4 -10 13415.8 559.326 11
 -1 -4 -11 2203.11 163.546 11
 1 5 -9 7984.11 346.729 25
 1 5 -9 8292.47 372.252 10
 1 5 -8 1484.85 189.234 25
 1 5 -8 1207.82 177.995 10
 1 5 -8 1347.72 149.772 20
 1 5 -7 71674.8 1337.34 20
 1 5 -7 73822.7 1489.32 10
 1 5 -6 4899.81 366.872 10
 1 5 -5 36949.7 991.007 10
 1 5 -4 93955.7 1546 10
 1 5 -3 445.383 98.7811 10
 1 5 -3 495.969 82.2511 5
 1 5 -2 480.026 81.7229 5
 1 5 -2 493.009 93.9449 20
 1 5 -2 689.471 118.092 4
 1 5 -2 600.926 106.271 10
 1 5 -1 2597.93 205.126 4
 -1 -5 1 3346.54 221.741 1
 1 5 -1 3214.5 202.94 5
 -1 -5 1 2925.86 191.016 7
 1 5 0 7812.23 378.785 4
 1 5 0 7541.84 319.697 5
 -1 -5 0 8483.76 359.289 1
 -1 -5 0 7754.6 347.292 7
 1 5 1 516.472 95.9646 20
 -1 -5 -1 516.886 97.7821 7
 1 5 1 753.364 99.4947 9
 1 5 1 502.139 102.764 1
 1 5 1 564.89 95.322 5
 -1 -5 -2 8097.63 396.894 7
 -1 -5 -2 9191.83 383.138 3
 1 5 2 8434.9 414.041 1
 -1 -5 -2 9000.74 395.625 1
 1 5 2 9133.47 406.181 20
 -1 -5 -2 8311.17 308.541 8
 -1 -5 -3 479.514 102.049 18
 -1 -5 -4 40498.4 980.754 18
 -1 -5 -4 38621.3 928.473 3
 -1 -5 -5 65929.5 1385.85 3
 -1 -5 -6 3906.88 357.863 3
 1 5 7 5398.35 383.146 14
 -1 -5 -7 5303.07 427.634 18
 -1 -5 -8 2550.23 297.63 2
 -1 -5 -9 3411.07 298.761 2
 -1 -5 -10 4776.97 243.977 8
 -1 -5 -10 5165.25 308.338 11
 1 6 -9 30260.3 588.655 25
 1 6 -8 30035 762.491 10
 1 6 -8 30327.1 773.847 25
 1 6 -7 195.646 100.366 25
 1 6 -7 163.63 89.3614 10
 1 6 -7 67.6945 60.1205 23
 1 6 -6 44665.6 1077.75 20
 1 6 -6 44534.6 1152.87 10
 1 6 -5 79804 1564.99 10
 1 6 -5 78750.7 1496.19 20
 1 6 -4 49022.3 1152.83 10
 1 6 -4 49238.4 1127.7 20
 1 6 -3 106414 1675.29 10
 1 6 -3 106118 1666.32 20
 1 6 -3 104751 1504.18 5
 1 6 -2 22036.6 619.599 5
 1 6 -2 26016.5 733.039 20
 1 6 -1 21082.6 640.096 20
 1 6 -1 19817.1 581.538 5
 1 6 0 52842.1 1008.85 5
 1 6 1 116249 1656.07 5
 1 6 1 120697 1724.65 20
 -1 -6 -2 74714.4 1289.62 3
 1 6 2 71835.3 1308.9 20
 -1 -6 -3 33373.7 744.384 8
 -1 -6 -3 32557.2 825.454 18
 -1 -6 -4 141960 2128.03 18
 -1 -6 -4 144177 1841.83 8
 -1 -6 -4 142500 2074.83 3
 -1 -6 -5 12435.1 604.49 3
 -1 -6 -5 13198.3 629.123 18
 -1 -6 -5 12818.7 502.369 8
 -1 -6 -6 94611.8 1841.37 3
 -1 -6 -7 48665.2 1051.26 8
 1 6 7 47174.7 1162 14
 -1 -6 -8 290.002 117.454 2
 -1 -6 -8 318.296 87.0039 8
 -1 -6 -9 63077.7 1029.25 8
 -1 -6 -9 69988.3 1249.58 2
 -1 -6 -10 5141.14 250.673 11
 1 7 -8 3295.52 209.276 25
 1 7 -7 2488.93 206.345 23
 1 7 -7 3011.89 217.952 20
 1 7 -6 4096.02 297.548 20
 1 7 -5 4915.02 352.218 20
 1 7 -4 11492.8 541.617 20
 1 7 -3 9609.67 426.032 5
 1 7 -3 9832.18 494.798 20
 1 7 -2 14370.9 589.942 20
 1 7 -2 14050.2 522.086 5
 1 7 -1 2813.8 238.234 5
 1 7 -1 2797.33 256.942 20
 1 7 0 1735.6 192.98 5
 -1 -7 -1 657.016 127.845 3
 1 7 1 1026.03 158.598 20
 -1 -7 -2 80639.9 1442.53 3
 1 7 2 77182.8 1444.32 20
 -1 -7 -3 24369.9 746.371 18
 -1 -7 -4 270.99 104.772 18
 -1 -7 -4 237.295 79.6079 8
 -1 -7 -5 14471.4 659.382 18
 -1 -7 -5 13355.6 629.904 3
 -1 -7 -6 999.359 187.799 3
 -1 -7 -6 848.813 136.889 8
 -1 -7 -6 753.447 165.593 18
 1 7 7 8762.72 452.125 14
 -1 -7 -7 8951.2 399.68 8
 -1 -7 -8 2625.23 251.519 2
 -1 -7 -8 2274.79 183.136 8
 -1 -7 -9 419.799 82.7016 2
 1 8 -7 66670.3 1012.29 25
 1 8 -6 6079.68 334.753 25
 1 8 -6 5914.37 311.805 20
 1 8 -5 105394 1692.81 25
 1 8 -5 107873 1660.94 20
 1 8 -4 33565.3 912.475 20
 1 8 -3 211.202 75.7934 5
 1 8 -3 280.035 114.388 20
 1 8 -2 176775 2249.42 5
 1 8 -2 181918 2454.89 20
 1 8 -1 3377.53 269.841 5
 -1 -8 0 102957 1636.58 3
 -1 -8 -1 27851.4 816.446 3
 1 8 1 28001.5 843.764 20
 -1 -8 -2 1712.26 191.791 18
 -1 -8 -2 2337.08 237.496 3
 -1 -8 -3 184346 2425.89 18
 -1 -8 -4 8733.1 470.239 18
 -1 -8 -5 112125 1871.07 3
 -1 -8 -5 112917 1832.78 18
 -1 -8 -6 49447.9 1161.74 3
 -1 -8 -6 45779.7 1079.26 18
 1 8 7 1229.17 147.13 14
 -1 -8 -8 55390 959.517 2
 1 9 -5 2696.55 186.68 25
 1 9 -5 2999.04 211.122 20
 -1 -9 4 4472.43 253.473 3
 1 9 -4 4283.42 251.708 25
 1 9 -4 4426.13 291.86 20
 -1 -9 3 18050.5 567.352 3
 1 9 -3 19725.3 658.785 20
 -1 -9 2 2248.27 210.067 3
 1 9 -2 2169.84 224.492 20
 -1 -9 1 5943.51 345.915 3
 -1 -9 0 833.483 124.234 18
 -1 -9 0 889.302 145.194 3
 1 9 0 973.126 157.69 20
 -1 -9 -1 365.968 100.896 3
 1 9 1 181.03 86.7771 20
 -1 -9 -1 325.75 88.7454 18
 -1 -9 -2 1587.85 190.677 3
 -1 -9 -2 1337.97 169.55 18
 -1 -9 -3 709.322 132.566 18
 -1 -9 -4 6312.66 367.514 18
 -1 -9 -5 3993.74 280.54 18
 -1 -9 -5 4004.85 293.03 3
 -1 -9 -6 53.9846 49.1524 18
 1 9 6 115.203 59.2136 14
 -1 -9 -7 1360.2 134.818 2
 1 10 -4 161.154 53.1733 20
 -1 -10 3 20026.9 481.063 3
 1 10 -3 22536.7 579.46 20
 -1 -10 2 158.727 63.1886 3
 -1 -10 1 12433.9 438.007 3
 -1 -10 0 3035.83 227.001 3
 -1 -10 -1 221.791 78.6654 3
 -1 -10 -2 11605 421.1 18
 -1 -10 -2 11135.9 427.643 3
 -1 -10 -3 770.977 111.064 18
 -1 -10 -4 133.143 57.8269 18
 -1 -10 -5 5844.38 256.168 18
 -1 -10 -5 7032.38 309.047 3
 -1 -10 -6 590.959 80.7741 2
 -1 -11 1 473.73 65.9878 3
 -1 -11 0 7403.47 268.518 3
 -1 -11 -1 11279.8 348.516 3
 1 11 2 5131.04 223.579 16
 -1 -11 -2 5151.94 229.748 3
 -1 -11 -3 18048.3 422.268 3
 2 -10 -3 477.065 84.232 18
 2 -10 -3 491.347 74.0069 3
 2 -10 -2 10988.1 353.258 3
 2 -10 -2 10271.8 367.821 18
 2 -10 -1 2209.54 172.542 18
 2 -10 -1 2480.84 179.578 3
 2 -10 0 1171.57 126.63 18
 2 -10 0 1222.35 128.08 3
 2 -10 1 21249.3 525.028 3
 2 -10 2 684.799 95.2632 3
 -2 10 -2 713.436 88.1507 20
 -2 10 -3 5486.92 222.353 20
 2 -9 -6 13568.4 361.701 18
 2 -9 -5 5669.84 281.813 18
 2 -9 -4 27097.7 628.769 3
 2 -9 -4 28334.6 713.656 18
 2 -9 -3 7463.75 348.822 3
 2 -9 -2 5322.08 317.341 18
 2 -9 -2 5921.8 322.084 3
 2 -9 -1 26075.7 690.062 3
 2 -9 -1 23276.5 604.209 21
 2 -9 0 270.055 87.4482 3
 -2 9 0 170.578 71.5216 20
 2 -9 1 22442.6 650.667 3
 -2 9 -1 24054.3 675.875 20
 -2 9 -2 35004.3 868.76 5
 -2 9 -2 33442.9 810.335 20
 -2 9 -3 35200.6 834.202 5
 -2 9 -3 35773.8 819.767 20
 -2 9 -4 23655 617.55 5
 -2 9 -4 23956.1 628.063 20
 -2 9 -5 561.354 86.8966 5
 -2 9 -5 662.397 99.5704 20
 2 -8 -6 4390.55 272.787 18
 2 -8 -5 4381.59 311.978 18
 2 -8 -5 3539.23 248.426 3
 2 -8 -4 13074.8 509.934 3
 2 -8 -4 13483.2 562.084 18
 2 -8 -3 7021.59 405.759 18
 2 -8 -3 7525.22 401.436 3
 2 -8 -2 1857.29 201.814 3
 2 -8 -2 1446.13 172.237 21
 2 -8 -1 13080.2 536.414 3
 -2 8 1 14544.5 631.827 5
 -2 8 1 13435.5 523.722 20
 -2 8 0 775.951 132.836 20
 -2 8 -1 1862.61 227.204 5
 -2 8 -1 1890.85 211.2 20
 -2 8 -2 39168.5 1019.6 5
 -2 8 -2 42168.5 1014.71 20
 -2 8 -3 7328.63 421.22 20
 -2 8 -3 7400.07 420.586 5
 -2 8 -4 16017.8 596.261 5
 -2 8 -4 15450.2 600.052 20
 -2 8 -5 2193.52 207.193 5
 -2 8 -5 2434.63 229.415 20
 -2 8 -6 119.769 56.8197 5
 2 -7 -8 16378.8 424.692 11
 2 -7 -7 10637.5 433.913 18
 2 -7 -6 417.375 116.748 18
 2 -7 -5 11186.6 492.35 3
 2 -7 -5 12323.1 570.337 18
 2 -7 -4 16074.9 595.626 3
 2 -7 -4 17301.1 676.693 18
 2 -7 -3 16138.1 597.955 3
 2 -7 -3 15075.1 573.072 21
 2 -7 -2 39671.6 968.328 3
 2 -7 -1 12854.8 531.193 3
 -2 7 1 12859.9 573.919 5
 -2 7 1 12166.5 505.811 20
 -2 7 0 49135.3 1071.77 20
 -2 7 -1 10365.5 491.252 20
 -2 7 -1 10064.4 501.589 5
 -2 7 -2 36408.1 956.186 20
 -2 7 -2 38480.5 999.007 5
 -2 7 -3 70990.2 1403.04 20
 -2 7 -3 72481.5 1407.1 5
 -2 7 -4 1138.04 177.111 5
 -2 7 -4 1134.25 182.757 20
 -2 7 -5 59618.5 1309.21 20
 -2 7 -5 60081.6 1227.5 5
 -2 7 -6 6241.18 355.69 5
 -2 7 -7 19012.8 610.711 20
 -2 7 -7 18175.2 518.076 5
 -2 7 -8 3566.64 214.176 20
 2 -6 -8 9854.29 402.658 8
 2 -6 -7 35697.5 885.147 8
 2 -6 -7 33543.1 905.182 12
 2 -6 -6 9050.7 465.985 8
 2 -6 -6 9298 497.993 18
 2 -6 -5 9142.54 483.084 8
 2 -6 -5 8209.56 438.353 3
 2 -6 -5 8982.14 506.475 18
 2 -6 -4 82776.8 1510.59 21
 2 -6 -4 85554.9 1569.05 18
 2 -6 -4 88091.3 1475.44 3
 2 -6 -3 23440.9 708.088 3
 2 -6 -3 24722.9 787.059 8
 2 -6 -3 22671.6 721.765 21
 2 -6 -2 93251.4 1481.07 3
 -2 6 2 93286.6 1639.44 5
 -2 6 1 14776.7 579.389 5
 -2 6 1 14253.2 523.993 20
 -2 6 0 5271.56 321.138 20
 -2 6 0 5047.97 334.752 5
 -2 6 -1 143616 1943.42 20
 -2 6 -2 56399.1 1153.22 20
 -2 6 -2 53776.2 1112.08 5
 -2 6 -3 60446.1 1248.82 5
 -2 6 -4 96407 1661.56 5
 -2 6 -5 5541.73 376.302 5
 -2 6 -5 5684.48 386.343 10
 -2 6 -6 31063.6 914.235 10
 -2 6 -6 35149.7 927.563 5
 -2 6 -7 55534.8 1099.03 5
 -2 6 -7 53923.9 1167.37 10
 -2 6 -8 2084 210.338 20
 -2 6 -9 38258.2 716.24 25
 -2 6 -9 36063.7 684.418 20
 2 -5 -9 10645.6 386.339 8
 2 -5 -9 10480.9 392.418 11
 2 -5 -8 1453.12 184.127 8
 2 -5 -8 1188.25 171.842 12
 2 -5 -7 268.184 107.798 12
 2 -5 -7 262.638 96.5235 18
 2 -5 -6 3595.75 320.876 18
 2 -5 -5 233.928 90.222 3
 2 -5 -5 277.115 99.9135 8
 2 -5 -5 169.813 91.952 21
 2 -5 -5 146.669 88.8682 18
 2 -5 -4 34404.5 888.505 8
 2 -5 -4 32670.5 907.484 21
 2 -5 -4 31022 793.062 3
 2 -5 -4 34021.9 923.543 18
 2 -5 -3 12158.4 509.902 8
 2 -5 -3 11580.3 461.888 3
 2 -5 -3 12222.5 517.837 21
 2 -5 -2 13813 538.621 8
 -2 5 2 13357.4 526.372 5
 2 -5 -2 13560.1 485.544 3
 -2 5 1 108140 1595.69 5
 -2 5 1 106168 1467.6 20
 -2 5 0 3469.28 245.676 5
 -2 5 0 1436.31 153.972 20
 -2 5 -1 31643.3 745.365 20
 2 -5 2 2050.13 203.376 13
 -2 5 -2 1391.63 166.217 5
 2 -5 3 226.5 75.7477 13
 -2 5 -3 260.339 86.3322 5
 -2 5 -3 225.509 77.0202 10
 -2 5 -4 5540.87 364.061 10
 2 -5 4 5059.27 322.862 13
 -2 5 -4 5346.22 346.248 5
 -2 5 -5 23491.5 788.009 10
 -2 5 -5 24041 770.095 5
 -2 5 -6 38253.8 1033.62 10
 -2 5 -6 38526.1 1005.54 5
 -2 5 -7 1041.82 164.545 5
 -2 5 -7 615.463 140.187 10
 -2 5 -8 1243.53 181.488 10
 -2 5 -8 1022.52 146.571 5
 -2 5 -9 770.909 120.042 10
 2 -4 -9 28614.6 702.672 8
 2 -4 -9 29913.1 768.09 11
 2 -4 -8 55000.6 1299.13 12
 2 -4 -8 60114.7 1176.52 8
 2 -4 -7 90186.4 1566.68 8
 2 -4 -7 87146.3 1802.22 12
 2 -4 -6 19737.6 694.642 8
 2 -4 -6 18180.6 717.858 21
 2 -4 -6 19870.5 735.196 18
 2 -4 -5 142952 2213.66 21
 2 -4 -5 148844 1978.69 3
 2 -4 -4 164500 2130.7 18
 2 -4 -4 165194 2241.59 21
 2 -4 -4 166641 2028.65 3
 2 -4 -3 37636.1 830.219 8
 2 -4 -3 38294.4 892.198 21
 2 -4 -3 37827.5 780.994 3
 2 -4 -2 216869 2430.45 8
 -2 4 2 223822 2529.77 7
 2 -4 -2 217944 2568.29 7
 -2 4 2 218852 2444.3 5
 2 -4 -2 214644 2259.44 3
 -2 4 1 59633.5 1038.24 5
 2 -4 -1 63522.3 1091.23 8
 -2 4 1 60450.9 1092.69 7
 2 -4 -1 61811.9 1135.96 7
 -2 4 1 59271.6 1145.79 9
 -2 4 0 321501 3405.78 9
 2 -4 0 317182 2805.14 1
 -2 4 0 330922 3117.73 5
 2 -4 0 337993 3229.96 13
 -2 4 0 327582 3466.21 4
 2 -4 1 99421.8 1180.99 1
 2 -4 1 102965 1430.77 13
 -2 4 -1 98271.8 1376.27 5
 -2 4 -1 100347 1604.76 4
 2 -4 2 1307.46 145.375 13
 -2 4 -2 1604.37 146.705 7
 -2 4 -2 1257.92 143.806 10
 -2 4 -3 333631 3335.33 5
 2 -4 3 336292 3156.34 1
 2 -4 3 331361 3317.97 13
 -2 4 -3 336624 3301.36 10
 -2 4 -4 47247.5 1004.13 10
 -2 4 -4 46198.7 990.991 5
 2 -4 5 124493 1758.57 13
 -2 4 -5 124601 1864.01 5
 -2 4 -5 125492 1880.64 10
 -2 4 -6 79963 1502.52 5
 -2 4 -6 80429.7 1536.93 10
 -2 4 -7 165.885 89.8772 5
 -2 4 -7 117.951 86.5297 10
 -2 4 -8 38560.4 1044.95 10
 -2 4 -8 36825.3 933.541 5
 -2 4 -9 21882.3 695.73 10
 -2 4 -9 21116 582.991 5
 -2 4 -10 10393.2 389.415 10
 2 -3 -10 293.081 63.9694 12
 2 -3 -10 463.584 85.6223 11
 2 -3 -9 5137.92 302.504 8
 2 -3 -9 4943.27 349.533 12
 2 -3 -9 5678.03 355.898 11
 2 -3 -8 8309.67 528.78 12
 2 -3 -8 8621.8 496.447 11
 2 -3 -7 185.594 98.4496 21
 2 -3 -7 98.8437 91.2969 12
 2 -3 -6 176.846 88.0243 18
 2 -3 -6 368.561 114.493 21
 2 -3 -5 164.328 78.5313 18
 2 -3 -5 274.982 101.052 21
 2 -3 -4 21068.3 680.442 21
 2 -3 -4 20862.1 612.089 18
 -2 3 3 96415.6 1216.3 1
 -2 3 3 97576.3 1461.61 7
 2 -3 -3 95993.4 1463.51 21
 2 -3 -2 406.134 88.986 7
 -2 3 2 384.943 62.0262 1
 -2 3 1 52264.5 902.312 7
 2 -3 -1 50382.6 904.372 7
 -2 3 1 52336.2 732.232 1
 -2 3 0 169020 2020.43 4
 -2 3 0 171252 2077.6 9
 -2 3 -1 2156.95 153.678 7
 2 -3 1 2311.97 128.924 1
 -2 3 -1 1981.98 173.744 4
 -2 3 -2 41604.5 898.347 9
 2 -3 2 41964.3 657.014 1
 2 -3 3 205578 2046.68 1
 -2 3 -3 206798 2198.01 5
 2 -3 3 202382 2184.47 13
 -2 3 -3 205537 2158.02 10
 -2 3 -4 813.57 122.533 5
 2 -3 4 414.33 86.8226 13
 -2 3 -4 797.108 126.798 19
 -2 3 -4 438.469 92.7691 10
 -2 3 -5 56587.6 1134.52 5
 -2 3 -5 57295.6 1177.95 19
 2 -3 5 53712.3 1055.98 13
 -2 3 -6 19657 689.412 5
 -2 3 -6 20167.3 731.804 19
 -2 3 -7 10317.3 518.959 5
 -2 3 -7 10382 531.893 10
 -2 3 -8 23802.7 788.522 5
 -2 3 -8 24697.7 855.235 10
 -2 3 -9 3934.94 282.66 5
 -2 3 -9 4530.53 338.872 10
 -2 3 -10 848.207 131.192 10
 2 -2 -10 282.858 75.4541 12
 2 -2 -9 565.512 137.583 12
 2 -2 -9 290.649 101.519 11
 2 -2 -9 613.224 118.284 8
 2 -2 -8 52874.3 1264.27 21
 2 -2 -8 55508 1420.25 12
 2 -2 -7 12606.5 666.446 12
 2 -2 -7 11821 606.051 21
 2 -2 -6 8451.57 415.804 18
 2 -2 -6 9067.46 508.483 21
 2 -2 -5 919.599 161.315 21
 2 -2 -5 4482.94 272.502 18
 2 -2 -4 834.554 138.198 21
 -2 2 4 828.338 122.714 7
 2 -2 -4 1007.28 133.606 6
 -2 2 4 669.767 94.3656 1
 2 -2 -4 855.393 114.753 18
 -2 2 3 51538.6 761.185 1
 2 -2 -3 51710 964.447 21
 -2 2 2 26523.3 577.418 7
 2 -2 -2 27654.1 617.796 7
 -2 2 1 116959 1340.27 7
 2 -2 -1 112408 1252.03 8
 -2 2 0 361.103 60.0766 7
 -2 2 0 268.963 52.5298 4
 2 -2 0 236.267 27.5584 1
 -2 2 -1 92661.2 1043.51 7
 2 -2 1 91810.5 873.584 1
 -2 2 -1 85496.8 1104.53 4
 -2 2 -1 86290.1 1179.47 9
 -2 2 -2 10772.8 372.381 9
 -2 2 -2 10569 350.621 4
 -2 2 -2 11264.3 285.416 7
 2 -2 3 8897.35 345.69 4
 -2 2 -3 8742.48 232.268 7
 2 -2 4 44759.9 922.033 14
 2 -2 4 47754.6 911.065 9
 -2 2 -4 47023.6 902.024 19
 2 -2 4 43594.3 913.134 4
 -2 2 -5 437.499 101.786 19
 -2 2 -5 607.442 115.303 12
 -2 2 -6 96928.8 1685.76 19
 -2 2 -6 97305.5 1636.72 5
 -2 2 -6 92604.4 1583.36 12
 -2 2 -7 811.488 160.987 5
 -2 2 -8 29092.9 883.639 5
 -2 2 -9 15264.1 596.266 5
 -2 2 -10 3749.74 292.636 10
 -2 2 -11 44447.2 778.913 10
 2 -1 -10 28194.8 729.441 12
 2 -1 -9 737.952 137.857 21
 2 -1 -9 891.558 159.997 11
 2 -1 -9 955.937 178.065 12
 2 -1 -8 76796.6 1680.97 12
 2 -1 -8 80280.2 1594.49 11
 2 -1 -7 34683.6 1070.59 21
 2 -1 -7 36588 1140.81 12
 2 -1 -7 35515.7 1012.81 11
 2 -1 -6 62234.5 1389.79 21
 2 -1 -6 60190.3 1401.51 12
 2 -1 -5 27707.5 840.33 21
 -2 1 4 54895.4 988.966 7
 2 -1 -4 54060.5 1036.55 22
 -2 1 3 282388 2671.31 7
 -2 1 2 95350.1 1169.5 7
 -2 1 1 434734 3205.32 1
 -2 1 0 34895.8 511.259 4
 -2 1 -1 73981.9 856.674 4
 -2 1 -1 69411.7 880.794 9
 -2 1 -2 566163 4613.01 4
 -2 1 -2 573858 4648.03 9
 2 -1 3 246343 2411.86 4
 2 -1 3 261762 2347.57 9
 2 -1 4 98894.5 1293.54 9
 2 -1 4 90541.5 1303.84 4
 2 -1 5 137320 1800.4 14
 2 -1 5 142412 1784.63 9
 -2 1 -5 139779 1762.83 12
 -2 1 -5 135668 1785.32 11
 2 -1 6 71436.8 1296.37 14
 -2 1 -6 70491.8 1260.24 12
 -2 1 -6 69447.2 1320.81 11
 -2 1 -7 85541 1604.48 11
 -2 1 -7 83540.2 1515.34 12
 -2 1 -8 32110.8 1000.24 11
 -2 1 -8 31273.5 952.366 5
 -2 1 -8 30040.7 889.281 12
 -2 1 -9 22609.2 777.429 5
 -2 1 -10 65827.2 1145.67 5
 -2 1 -10 73357.4 1445.22 19
 -2 1 -11 10417.8 395.078 10
 2 0 -10 68.6084 65.0228 12
 2 0 -9 454.357 132.9 12
 2 0 -8 1032.41 201.293 21
 2 0 -8 1088.53 165.322 19
 2 0 -8 1051.02 201.419 12
 2 0 -8 1394.44 212.087 11
 2 0 -7 1073.21 178.057 11
 2 0 -7 901.509 185.186 12
 2 0 -6 155.252 57.9234 25
 2 0 -6 76.8231 76.1484 12
 2 0 -6 74.9642 74.3059 21
 2 0 -6 69.4762 59.2361 11
 2 0 -5 40376.8 769.549 25
 2 0 -5 40325.8 1007.78 21
 -2 0 4 3177.77 198.132 7
 2 0 -4 3200.76 246.899 21
 2 0 -4 3344.9 245.748 22
 2 0 -4 3068.13 237.441 6
 -2 0 3 107263 1253.67 7
 -2 0 2 37641.1 600.096 7
 -2 0 1 328389 2747.84 7
 -2 0 0 458300 3330.68 1
 -2 0 0 464709 3378.17 4
 2 0 1 44593.2 517.737 4
 -2 0 -1 44223.5 542.506 9
 2 0 2 40161.6 594.892 4
 2 0 2 43690.8 544.934 9
 2 0 3 85391.6 1062.25 4
 2 0 3 86884.5 978.124 9
 2 0 4 3307.77 203.863 9
 2 0 4 2393.78 179.866 4
 2 0 5 39447.6 873.073 4
 2 0 5 40398.8 795.993 9
 2 0 5 36396.9 779.954 14
 -2 0 -5 36110.8 812.124 11
 2 0 6 10847.5 456.058 14
 -2 0 -6 11691.4 531.363 2
 -2 0 -6 11432.2 451.143 12
 -2 0 -6 10773.4 473.4 11
 -2 0 -7 110499 1708.59 12
 -2 0 -7 116566 1922.46 11
 -2 0 -8 145.784 71.298 12
 -2 0 -8 50.5678 78.7658 11
 -2 0 -9 17769.4 756.097 11
 -2 0 -10 34948.7 857.916 5
 -2 0 -10 38039.9 1051.03 19
 -2 0 -11 604.716 119.276 19
 -2 0 -11 723.299 120.112 10
 2 1 -10 6234.14 346.517 12
 2 1 -10 6578.18 322.421 10
 2 1 -9 47755.8 1199.85 12
 2 1 -8 32825.1 1051.16 21
 2 1 -8 33279.6 883.386 19
 2 1 -8 33784.1 1064.9 12
 2 1 -7 7413.66 378.212 25
 2 1 -7 7824.62 507.868 21
 2 1 -7 7836.02 465.479 11
 2 1 -7 8783.73 455.443 19
 2 1 -6 106613 1571.87 25
 2 1 -6 111235 1773.55 11
 2 1 -6 110527 1669.87 19
 2 1 -5 8709.81 357.884 23
 2 1 -5 8749.22 463.999 21
 2 1 -5 8673.35 460.601 12
 2 1 -5 8852.77 378.698 25
 2 1 -5 7974.03 394.372 11
 2 1 -4 144985 1719.67 25
 2 1 -4 139485 1669.28 23
 -2 -1 4 146819 1634.64 4
 2 1 -4 152778 1935.11 12
 -2 -1 4 146915 1517.35 7
 2 1 -4 146936 1740.89 11
 -2 -1 3 107932 1180.41 7
 -2 -1 3 110565 1169.9 4
 -2 -1 2 634.617 48.2197 4
 -2 -1 2 489.253 62.9324 7
 -2 -1 1 662458 4995.08 1
 -2 -1 0 187050 1586.7 1
 2 1 1 394050 3030.4 1
 -2 -1 -1 400963 3069.96 1
 2 1 2 90324.5 968.185 1
 2 1 3 182854 1528.59 9
 2 1 3 154371 1654.16 1
 2 1 4 129451 1341.07 9
 -2 -1 -4 122777 1466.55 7
 -2 -1 -5 158362 1858.77 7
 2 1 5 159872 2025.64 14
 -2 -1 -6 62032.4 1315.14 2
 2 1 6 62063.9 1162.55 14
 -2 -1 -7 3275.92 316.892 2
 -2 -1 -7 2734.6 281.353 11
 -2 -1 -8 15286.7 695.245 11
 -2 -1 -9 19446.9 793.964 11
 -2 -1 -10 29734.4 820.589 5
 -2 -1 -10 31111.8 939.455 11
 -2 -1 -10 30903.7 953.216 19
 -2 -1 -11 13002.1 492.453 19
 2 2 -10 27376.6 705.007 12
 2 2 -10 26955 623.36 10
 2 2 -9 2855.75 279.48 12
 2 2 -9 3304.26 274.389 10
 2 2 -8 20945.2 657.986 25
 2 2 -8 23193.7 717.064 19
 2 2 -7 10815.8 589.681 21
 2 2 -7 10494.9 484.697 25
 2 2 -7 10929.9 500.325 19
 2 2 -6 8826.2 405.26 23
 2 2 -6 10049.9 540.787 12
 2 2 -6 10214 551.175 21
 2 2 -6 9526.78 442.996 19
 2 2 -6 9898.53 467.275 25
 2 2 -6 10491.4 510.277 11
 2 2 -5 33862.9 782.062 19
 2 2 -5 33433.2 903.608 12
 2 2 -5 33405.3 842.708 11
 2 2 -4 54435.6 1064.85 12
 2 2 -4 52342.8 899.306 19
 -2 -2 4 58100.6 894.679 4
 2 2 -4 55604.9 1100.53 21
 2 2 -4 55091.7 989.457 11
 -2 -2 3 24767.6 459.967 4
 -2 -2 3 22339.5 411.773 7
 -2 -2 2 2289.59 152.056 1
 -2 -2 1 97424.6 1112.31 1
 2 2 0 144238 1470.89 1
 -2 -2 0 138827 1240.61 9
 -2 -2 -1 55851.5 752.913 1
 2 2 1 50967.6 729.014 1
 2 2 2 9461.13 281.843 1
 2 2 3 99883.1 909.039 9
 2 2 3 100202 1232.14 1
 2 2 4 751.744 101.529 1
 -2 -2 -4 826.425 117.725 7
 -2 -2 -4 625.816 103.705 3
 -2 -2 -4 514.765 90.6191 18
 -2 -2 -5 71775 1191.65 7
 2 2 5 70210.1 1209.99 14
 -2 -2 -6 10203.6 506.51 2
 2 2 6 1007.9 150.879 14
 2 2 7 1347.25 181.403 14
 -2 -2 -7 1667.33 233.59 2
 -2 -2 -8 35399.4 1114.85 2
 -2 -2 -8 32561.1 1054.06 11
 -2 -2 -9 100.185 90.7592 11
 -2 -2 -10 32974.6 994.211 19
 -2 -2 -10 35963.9 988.685 11
 -2 -2 -11 6688.28 349.165 19
 2 3 -10 25477 543.809 10
 2 3 -9 26379.1 646.15 25
 2 3 -9 30613.1 793.028 10
 2 3 -8 18678.4 647.081 25
 2 3 -8 21126.6 754.461 10
 2 3 -7 124384 1933.01 25
 2 3 -7 121804 2119.89 12
 2 3 -6 27366.1 898.753 12
 2 3 -6 29128.2 862.769 25
 2 3 -5 36886.5 971.158 12
 2 3 -5 37187.5 1001.16 21
 2 3 -4 63735.4 1059.83 19
 2 3 -4 65295.6 1194.07 12
 -2 -3 3 92973.5 1328.9 1
 -2 -3 3 97396.6 1414.72 9
 2 3 -3 96775.6 1408.6 21
 2 3 -3 97121.2 1335.96 12
 -2 -3 2 309887 2979.08 9
 -2 -3 2 328911 2993.76 1
 -2 -3 1 193313 1833.22 9
 2 3 -1 182659 1671.24 4
 -2 -3 0 727.635 84.9136 1
 -2 -3 0 480.312 51.7435 9
 -2 -3 -1 276020 2485.54 1
 2 3 1 244810 2448.28 1
 2 3 2 170058 1892.3 1
 -2 -3 -2 170984 1849.25 1
 2 3 3 1546.56 60.9301 9
 2 3 3 1701.4 146.44 1
 -2 -3 -4 51492.3 974.801 7
 2 3 4 51776.1 970.012 1
 -2 -3 -4 50771.2 985.734 3
 -2 -3 -4 52768.6 988.117 18
 -2 -3 -5 54538.9 1108.87 7
 -2 -3 -5 56868 1139.92 18
 2 3 6 24273.7 776.538 14
 -2 -3 -7 381.372 137.893 2
 2 3 7 239.421 97.3042 14
 -2 -3 -8 1254.18 224.09 2
 -2 -3 -9 445.867 141.908 2
 -2 -3 -9 662.44 162.819 11
 -2 -3 -10 168.597 90.5002 11
 -2 -3 -11 2027.43 185.468 19
 2 4 -9 13960.1 460.111 25
 2 4 -9 14061.6 490.069 10
 2 4 -8 5723.57 356.893 25
 2 4 -8 6574.97 422.452 12
 2 4 -8 5992.11 379.942 10
 2 4 -7 19630.9 720.604 25
 2 4 -7 19961.5 775.196 12
 2 4 -7 19801.9 736.239 10
 2 4 -6 5470.24 363.916 23
 2 4 -6 5644.34 395.4 25
 2 4 -6 5275.85 388.261 12
 2 4 -6 5893.89 392.355 10
 2 4 -5 19732.1 711.521 12
 2 4 -5 18836.7 665.12 10
 2 4 -4 21688.1 719.72 21
 2 4 -4 20358.3 623.008 10
 2 4 -4 21082.1 673.685 12
 2 4 -3 1060.73 130.56 10
 2 4 -3 1238.3 148.903 12
 2 4 -3 1402.1 142.21 20
 -2 -4 3 1279.8 157.119 9
 2 4 -3 1316.69 158.997 21
 -2 -4 2 94295.5 1295.64 9
 2 4 -2 94958.1 1275.42 12
 -2 -4 2 88757.4 1138.55 7
 2 4 -2 90438.3 1244.87 20
 2 4 -2 100096 1215.69 4
 2 4 -2 91095.5 1243.29 10
 -2 -4 2 97228.8 1373.95 1
 -2 -4 1 108097 1362.73 7
 2 4 -1 118363 1325.17 4
 -2 -4 1 114874 1482.78 1
 -2 -4 1 107234 1275.37 9
 2 4 -1 113012 1386.8 20
 -2 -4 0 154860 1813.07 7
 -2 -4 0 172990 1884.93 1
 2 4 1 51848.4 880.503 20
 -2 -4 -1 50030 921.419 7
 2 4 2 40915.7 847.136 1
 -2 -4 -2 42581.7 784.649 3
 2 4 2 41420.3 819.223 20
 -2 -4 -2 42150.1 894.978 7
 2 4 3 47069.8 950.862 1
 -2 -4 -3 46428 899.465 18
 -2 -4 -3 46835.3 915.114 3
 -2 -4 -4 58481.2 1148.25 3
 -2 -4 -4 60297.7 1160.99 18
 -2 -4 -5 2353.49 238.928 18
 2 4 6 28195 894.093 14
 -2 -4 -6 25964.4 859.796 18
 -2 -4 -7 25184.4 982.469 2
 2 4 7 23308.6 849.807 14
 -2 -4 -8 55389.7 1454.16 2
 -2 -4 -9 3087.29 315.631 11
 -2 -4 -9 2977.12 317.876 2
 -2 -4 -10 10523.4 487.523 11
 -2 -4 -11 49917.4 808.117 11
 -2 -4 -11 51824.4 877.795 19
 2 5 -9 647.495 92.0415 25
 2 5 -9 590.903 88.0824 10
 2 5 -8 4420.52 302.191 25
 2 5 -8 4674.79 315.796 10
 2 5 -7 370.067 113.3 25
 2 5 -7 151.557 72.8429 23
 2 5 -7 383.51 111.561 10
 2 5 -6 9957.57 444.381 20
 2 5 -6 9981.69 540.217 25
 2 5 -6 10513.2 555.419 12
 2 5 -6 10506.1 522.479 10
 2 5 -5 5112.31 363.79 12
 2 5 -5 4854.7 318.974 20
 2 5 -5 4966.33 347.43 10
 2 5 -4 40378.1 984.836 12
 2 5 -4 39846.5 952.451 10
 2 5 -4 41077.2 932.071 20
 2 5 -3 3706.45 259.414 20
 2 5 -3 5123.55 307.958 10
 -2 -5 2 35437.3 792.451 9
 2 5 -2 35310.4 784.236 20
 2 5 -2 34349.1 779.602 10
 -2 -5 1 860.271 115.724 7
 2 5 -1 833.162 120.333 20
 -2 -5 0 12898.8 475.749 7
 2 5 0 12171.5 399.742 5
 -2 -5 -1 134885 1665.96 3
 2 5 1 137590 1723.73 20
 -2 -5 -2 6645.32 333.241 3
 -2 -5 -2 5351.79 273.652 18
 -2 -5 -3 62695.5 1163.81 18
 -2 -5 -3 65199.4 1209.92 3
 -2 -5 -4 719.391 134.673 3
 -2 -5 -4 601.383 127.002 18
 -2 -5 -5 744.595 152.369 18
 -2 -5 -6 50723.1 1253.77 18
 -2 -5 -6 48650 1300.64 3
 2 5 7 416.188 130.165 14
 -2 -5 -8 11462.3 649.267 2
 -2 -5 -9 5566.67 399.589 2
 -2 -5 -10 2266.6 168.124 8
 -2 -5 -10 2764.93 230.224 11
 2 6 -8 7814.89 361.042 25
 2 6 -7 45027.3 1005.52 10
 2 6 -7 46995.7 1059.17 25
 2 6 -6 445.66 116.533 10
 2 6 -6 402.344 103.01 20
 2 6 -5 115602 1773.36 20
 2 6 -5 116541 1885.38 10
 2 6 -4 4450.75 324.088 10
 2 6 -4 4594.99 321.76 20
 2 6 -3 28186.3 781.999 20
 2 6 -3 27068.3 769.956 10
 2 6 -2 78513.8 1350.52 20
 2 6 -1 55342.5 970.811 5
 2 6 -1 61341.8 1145.55 20
 2 6 0 286507 2943.48 5
 2 6 0 291159 3069.72 20
 -2 -6 -1 45457.7 942.709 3
 2 6 1 46453.5 993.953 20
 -2 -6 -2 2987.4 242.622 3
 -2 -6 -2 2746.44 216.002 18
 -2 -6 -3 35388 897.386 3
 -2 -6 -3 34191.3 874.191 18
 -2 -6 -4 103172 1742.61 3
 -2 -6 -4 104331 1738.57 18
 -2 -6 -5 20565.9 753.189 18
 -2 -6 -6 41605.3 1153.52 18
 2 6 7 946.448 177.748 14
 -2 -6 -8 932.515 183.531 2
 -2 -6 -9 18981.1 504.031 8
 -2 -6 -9 23029.4 727.211 2
 -2 -6 -10 2832.67 185.019 11
 2 7 -8 16536.4 433.552 25
 2 7 -7 67.1211 49.2273 23
 2 7 -6 24088.9 755.29 25
 2 7 -6 22954.5 740.062 23
 2 7 -6 24082.9 650.599 20
 2 7 -5 5325.76 377.246 25
 2 7 -5 5086.35 334.943 20
 2 7 -4 5331.94 357.108 20
 2 7 -4 5355.45 377.379 25
 2 7 -3 43060 1037.25 20
 2 7 -2 400.322 111.359 20
 2 7 -1 69409.6 1208.2 5
 2 7 -1 68529.6 1181.04 25
 2 7 -1 68537.4 1305.02 20
 -2 -7 0 32299.5 826.996 3
 2 7 0 34586.2 898.128 20
 -2 -7 -1 70131 1303.19 3
 2 7 1 68376.9 1330.86 20
 -2 -7 -2 28609.7 803.554 3
 -2 -7 -2 28025.9 758.353 18
 -2 -7 -3 45432.2 1061.77 18
 -2 -7 -3 48251.2 1120.02 3
 -2 -7 -4 116912 1934.91 3
 -2 -7 -4 114149 1891.63 18
 2 7 5 43841.2 1009.92 16
 -2 -7 -5 51215 1221.3 18
 -2 -7 -6 14772 643.109 18
 2 7 7 5808.37 389.704 14
 -2 -7 -8 19332.2 699.217 2
 -2 -7 -9 18087.7 542.66 2
 2 8 -7 332.515 67.3156 25
 2 8 -6 29913 747.005 23
 2 8 -6 30863.3 725.338 25
 2 8 -6 28252.7 584.57 20
 2 8 -5 9910.09 418.219 20
 2 8 -5 11200.1 473.39 25
 2 8 -4 30110 819.202 25
 2 8 -4 29539.6 807.862 20
 2 8 -3 10301.9 465.145 25
 2 8 -3 10440.7 492.728 20
 2 8 -2 14277.9 587.594 20
 2 8 -2 13209.1 498.538 25
 -2 -8 1 38002.5 903.751 3
 2 8 -1 40216.8 994.623 20
 -2 -8 0 12878.2 528.71 3
 2 8 0 14039.3 589.523 20
 -2 -8 -1 99.2289 75.6878 3
 -2 -8 -1 111.07 66.4197 18
 -2 -8 -2 20247.1 687.689 3
 -2 -8 -2 20073.3 652.988 18
 -2 -8 -3 3653.39 306.408 3
 -2 -8 -3 3871.96 304.631 18
 -2 -8 -4 5373.42 378.781 3
 -2 -8 -4 4569.74 339.782 18
 -2 -8 -5 1167.25 179.913 18
 -2 -8 -6 9122.73 454.794 18
 -2 -8 -7 21128 725.637 2
 2 8 7 18935.4 612.423 14
 -2 -8 -8 1648.17 167.778 2
 2 9 -5 12170.4 447.825 23
 2 9 -5 10918.2 354.478 25
 2 9 -5 11620.6 366.88 20
 2 9 -4 12433.9 448.169 20
 2 9 -4 11779.7 402.512 25
 -2 -9 3 3896.12 241.109 3
 2 9 -3 4518.71 295.711 20
 -2 -9 2 31423.6 763.495 3
 2 9 -2 32595.5 851.677 20
 -2 -9 1 9572.33 432.098 3
 2 9 -1 9990.15 479.083 20
 -2 -9 0 60374 1143.16 3
 2 9 0 61497.2 1237.75 20
 -2 -9 -1 20047.4 648.044 3
 -2 -9 -2 1086.76 148.81 18
 -2 -9 -2 979.429 156.758 3
 -2 -9 -3 38813.4 947.314 3
 -2 -9 -3 38438.1 883.741 18
 2 9 4 15731.9 550.772 16
 -2 -9 -4 15617.3 553.208 18
 -2 -9 -5 17655 621.639 3
 -2 -9 -5 18013.4 571.63 18
 2 9 6 21567.3 636.657 14
 2 9 7 116.223 46.6492 14
 -2 -9 -7 145.763 62.9131 2
 2 10 -4 67.1996 41.9421 23
 2 10 -3 1851.76 146.79 16
 2 10 -3 1958.63 162.417 20
 -2 -10 2 1962.03 147.806 3
 2 10 -2 2240.4 188.309 20
 -2 -10 1 1352.19 139.878 3
 -2 -10 0 4721.43 271.432 3
 -2 -10 -1 6874.9 329.177 3
 -2 -10 -2 3022.7 226.273 3
 2 10 3 1791.91 173.914 16
 -2 -10 -3 2070.54 189.81 3
 2 10 4 13145.6 402.195 16
 -2 -10 -4 12920.8 384.206 18
 2 10 5 1213.41 137.928 14
 2 11 -1 14894.3 404.192 16
 2 11 0 3426.47 205.947 16
 2 11 1 26444.3 580.407 16
 -2 -11 -1 22481 474.765 3
 2 11 2 1214.49 116.594 16
 -2 -11 -2 1301.69 113.723 3
 -2 -11 -3 930.382 96.8816 3
 3 -10 -1 1341.01 102.039 3
 3 -10 -1 1393.63 122.085 18
 3 -10 0 4018.27 188.475 3
 3 -10 0 3905.55 196.373 18
 3 -10 1 2514.22 147.083 3
 3 -10 2 10212.1 286.718 3
 3 -9 -5 15173.8 374.891 18
 3 -9 -4 2377.46 182.805 18
 3 -9 -3 1052.86 135.352 18
 3 -9 -2 35536.8 696.789 3
 3 -9 -2 37048.8 786.393 18
 3 -9 -1 5647.24 281.688 3
 3 -9 -1 5319.51 279.252 21
 3 -9 0 18095.1 530.158 3
 3 -9 1 26276.8 637.308 3
 -3 9 -2 2937.98 201.913 20
 -3 9 -2 2861.95 238.259 5
 3 -9 2 2816.56 206.191 3
 -3 9 -3 18512.6 566.144 5
 -3 9 -3 16389.4 462.667 20
 -3 9 -4 17022.6 493.426 5
 -3 9 -4 14713.9 421.996 20
 -3 9 -5 104.592 45.2669 5
 -3 9 -5 107.043 40.8091 20
 3 -8 -6 5416.88 229.14 12
 3 -8 -6 7541.1 280.626 18
 3 -8 -5 1414.62 157.988 18
 3 -8 -4 2832.91 240.006 18
 3 -8 -3 36906.6 792.874 3
 3 -8 -3 35343.9 821.215 21
 3 -8 -2 22927.6 638.302 3
 3 -8 -2 21753.8 669.36 21
 3 -8 -1 47103.7 994.793 3
 3 -8 0 1034.34 147.721 3
 -3 8 0 1068.45 177.665 5
 -3 8 -1 13314.5 573.999 5
 -3 8 -1 14583.3 521.887 20
 -3 8 -2 62597.3 1168.46 20
 -3 8 -3 1653.04 203.211 5
 -3 8 -3 1591.16 187.538 20
 -3 8 -4 29133.5 799.073 5
 -3 8 -4 28073.7 759.659 20
 -3 8 -5 5744.47 319.2 20
 -3 8 -5 5570.65 317.249 5
 -3 8 -6 14211.1 436.434 5
 -3 8 -6 14790.3 454.884 20
 3 -7 -7 372.274 72.3638 12
 3 -7 -6 4167.34 269.671 18
 3 -7 -5 566.015 123.762 18
 3 -7 -4 2204.73 227.9 21
 3 -7 -4 1961.1 219.238 18
 3 -7 -4 2420.17 207.788 3
 3 -7 -3 11295.8 522.162 21
 3 -7 -3 11308.1 467.846 3
 3 -7 -2 7974.92 393.916 3
 3 -7 -2 8806.56 460.134 21
 3 -7 -1 25780.6 733.134 3
 -3 7 1 27588.4 859.29 5
 -3 7 0 790.621 156.352 5
 -3 7 0 911.584 138.92 20
 -3 7 -1 13359.1 594.288 5
 -3 7 -1 11875.5 506.575 20
 -3 7 -2 5443.84 351.617 20
 -3 7 -3 24057.8 800.036 5
 -3 7 -3 24785.4 776.405 20
 -3 7 -4 20609.6 719.836 5
 -3 7 -4 21237.9 719.683 20
 -3 7 -5 5091.27 352.238 20
 -3 7 -5 5181.52 347.023 5
 -3 7 -6 5778.36 338.495 5
 -3 7 -6 5517.76 343.038 20
 -3 7 -7 790.843 112.492 5
 -3 7 -7 941.268 133.34 20
 3 -6 -8 7844.56 290.281 12
 3 -6 -7 29419.1 794.088 12
 3 -6 -6 8577.18 431.877 18
 3 -6 -5 40677.8 1045.08 21
 3 -6 -5 46106.9 1108.45 18
 3 -6 -4 30064.3 913.46 21
 3 -6 -4 28891.5 849.915 18
 3 -6 -3 93362.7 1674.7 21
 3 -6 -3 87986.9 1426.53 3
 3 -6 -2 105070 1602.49 3
 -3 6 2 109640 1816.66 5
 -3 6 1 3921.26 316.761 5
 -3 6 0 208909 2452.6 20
 -3 6 0 212951 2673.36 5
 -3 6 -1 186715 2300.24 20
 -3 6 -1 184267 2409.26 5
 -3 6 -2 106596 1671.2 20
 -3 6 -3 73615.1 1384.8 20
 -3 6 -3 66233 1358.72 5
 -3 6 -4 105678 1799.07 5
 -3 6 -5 133128 2066.23 5
 -3 6 -6 106482 1761.33 5
 -3 6 -7 16737.7 595.976 5
 -3 6 -8 36337.1 720.436 5
 -3 6 -9 16814.7 420.062 20
 3 -5 -8 11587.1 443.31 8
 3 -5 -8 10434.1 459.608 12
 3 -5 -8 10213.6 376.834 11
 3 -5 -7 2035.75 213.584 8
 3 -5 -7 2176.49 258.011 12
 3 -5 -6 257.716 97.5616 8
 3 -5 -6 193.903 91.5103 21
 3 -5 -6 239.065 90.6016 18
 3 -5 -5 11308.2 578.353 21
 3 -5 -5 6600.35 415.75 18
 3 -5 -4 14903.2 647.564 21
 3 -5 -4 14282.4 571.518 18
 3 -5 -3 9882.08 412.426 3
 3 -5 -3 11523.9 481.965 6
 3 -5 -3 11504.8 551.705 21
 3 -5 -2 24020.9 650.82 3
 -3 5 2 26985.6 788.507 5
 -3 5 1 66059.4 1258.39 5
 -3 5 0 872.835 139.682 5
 3 -5 1 46467.5 1051.27 13
 -3 5 -1 47876.3 959.375 20
 -3 5 -1 47709.6 1013.86 5
 3 -5 2 85586.7 1495.81 13
 -3 5 -2 86328.9 1449.72 5
 3 -5 3 1055.24 163.887 13
 3 -5 4 33063 914.913 13
 -3 5 -4 34684.7 902.882 10
 -3 5 -4 36216.1 951.149 5
 3 -5 5 53080.9 1178.67 13
 -3 5 -5 52646 1171.62 10
 -3 5 -5 53994.9 1228.59 5
 -3 5 -6 23020.7 773.564 10
 -3 5 -6 24506.5 810.465 5
 -3 5 -7 658.286 139.802 10
 -3 5 -7 635.081 137.217 5
 -3 5 -8 1557.75 180.311 10
 -3 5 -8 1978.99 207.691 5
 -3 5 -9 447.55 77.1059 5
 3 -4 -9 1408.11 142.799 8
 3 -4 -9 983.138 128.039 12
 3 -4 -8 5527.56 332.848 8
 3 -4 -8 4843.73 358.284 12
 3 -4 -8 5085.9 303.643 11
 3 -4 -7 7085.32 415.786 8
 3 -4 -7 6791.95 478.13 12
 3 -4 -6 11421.3 514.009 8
 3 -4 -6 9784.58 546.035 21
 3 -4 -6 10663.2 499.15 18
 3 -4 -5 10600.9 490.39 8
 3 -4 -5 10932.2 582.587 21
 3 -4 -5 10374.3 500.356 18
 3 -4 -4 403.525 110.414 8
 3 -4 -4 181.443 93.9241 21
 3 -4 -4 217.386 83.6307 18
 3 -4 -3 1171.62 158.073 6
 3 -4 -3 1536 197.1 21
 3 -4 -2 23973.5 686.344 22
 -3 4 2 25853.5 707.363 5
 3 -4 -1 672.825 109.127 22
 -3 4 1 592.725 110.007 5
 -3 4 0 18836.6 680.404 4
 -3 4 0 19746.9 562.244 5
 -3 4 -1 3831.12 269.641 7
 -3 4 -1 3622.8 247.567 5
 3 -4 1 3500.84 280.425 17
 3 -4 2 3078.86 246.575 13
 -3 4 -2 2774.39 221.905 5
 3 -4 2 3385.29 275.457 17
 3 -4 3 3159.43 255.551 13
 -3 4 -3 3740.95 256.908 10
 -3 4 -4 6809.73 389.029 5
 -3 4 -4 6466.22 362.425 10
 3 -4 4 5509.75 342.059 13
 -3 4 -5 15542.8 627.871 5
 -3 4 -5 15229.9 583.928 10
 3 -4 5 14396.8 573.585 13
 -3 4 -6 6669 429.092 5
 3 -4 6 6774.73 398.416 13
 -3 4 -6 6957.48 415.85 10
 -3 4 -7 37831.3 1040.99 5
 -3 4 -7 34931.3 965.775 10
 -3 4 -8 4433.71 325.149 10
 -3 4 -8 4742.27 339.903 5
 -3 4 -9 15929.1 559.19 10
 -3 4 -9 15273.3 513.873 5
 3 -3 -9 14892.2 472.703 8
 3 -3 -9 13967.6 539.95 12
 3 -3 -9 15595.9 458.77 11
 3 -3 -8 10987.7 592.866 12
 3 -3 -8 10479.5 460.118 8
 3 -3 -8 10706.9 468.461 11
 3 -3 -7 17450.9 629.639 8
 3 -3 -7 19647.7 793.339 21
 3 -3 -7 19075.6 829.312 12
 3 -3 -6 701.697 141.523 8
 3 -3 -6 664.077 162.437 21
 3 -3 -5 84096.1 1446.49 8
 3 -3 -5 83169.3 1666.19 21
 3 -3 -4 2010.5 204.861 8
 3 -3 -4 1670.75 196.915 6
 3 -3 -4 1753.76 220.267 21
 3 -3 -4 1898.26 190.045 18
 3 -3 -3 6493.6 382.108 21
 3 -3 -3 5927.28 334.883 6
 3 -3 -3 6436.06 366.286 22
 3 -3 -3 6962.97 341.088 8
 3 -3 -2 282842 2901.75 8
 3 -3 -2 280282 2939.82 22
 -3 3 1 38200.9 843.779 7
 3 -3 -1 37847.7 811.963 13
 3 -3 -1 36866.5 777.658 22
 3 -3 -1 38070.9 868.269 17
 3 -3 0 309976 3023.77 13
 -3 3 0 305636 3147.6 4
 -3 3 0 310043 2916.1 5
 -3 3 0 300157 3307.85 9
 -3 3 -1 62732.8 1212.34 9
 3 -3 1 69845 1176.92 17
 -3 3 -1 72356.2 1109.9 7
 3 -3 1 64304.3 681.538 1
 -3 3 -1 63972.8 1125.88 4
 -3 3 -1 66511.6 1027.7 5
 3 -3 2 94039.5 1428.81 17
 -3 3 -2 89268.9 1545.55 9
 -3 3 -2 90173.8 1295.94 5
 3 -3 2 86884.5 1313.15 13
 3 -3 2 91420.5 993.988 1
 -3 3 -2 97924.2 1286.78 7
 -3 3 -2 87373.5 1402.15 4
 -3 3 -3 389287 3768 5
 -3 3 -3 400849 3619.88 10
 -3 3 -3 389460 4056.89 4
 3 -3 3 391658 3771.01 13
 3 -3 3 404619 3837.72 17
 3 -3 4 2440.4 219.052 13
 -3 3 -4 2847.24 220.25 10
 -3 3 -5 113272 1784.8 5
 3 -3 5 114143 1739.96 13
 -3 3 -5 111105 1756.75 19
 -3 3 -5 111425 1687.39 10
 -3 3 -6 231863 2915.91 5
 -3 3 -6 236509 2936.65 19
 -3 3 -6 233426 2849.25 10
 -3 3 -7 97875.5 1759.66 5
 3 -3 7 81927.1 1494.69 13
 -3 3 -7 91865 1745.89 19
 -3 3 -7 88193.2 1633.46 10
 -3 3 -8 78009.9 1511.41 5
 -3 3 -8 71682.6 1445.89 10
 -3 3 -9 23186.5 727.619 5
 -3 3 -9 23352 726.936 10
 -3 3 -10 43239.3 848.797 10
 -3 3 -10 42719 760.031 5
 3 -2 -10 15153.7 425.942 12
 3 -2 -9 457.091 96.509 21
 3 -2 -9 518.963 124.927 12
 3 -2 -9 600.313 105.421 11
 3 -2 -8 376.833 96.5543 8
 3 -2 -8 575.082 149.588 12
 3 -2 -8 369.468 118.247 21
 3 -2 -8 766.753 135.817 11
 3 -2 -7 3170.32 269.743 8
 3 -2 -7 3219.1 348.316 21
 3 -2 -7 3207.62 346.177 12
 3 -2 -7 2890.13 269.699 11
 3 -2 -6 11541.4 618.767 21
 3 -2 -5 2211.94 235.549 6
 3 -2 -5 2212.55 260.254 21
 3 -2 -4 11370 438.838 23
 3 -2 -4 10572.6 480.601 6
 3 -2 -4 11589.7 548.033 21
 3 -2 -3 28454.7 695.144 23
 3 -2 -3 27846.8 662.621 8
 -3 2 3 27364.2 730.86 7
 3 -2 -3 28257.8 776.166 22
 3 -2 -3 26663.3 724.888 6
 -3 2 2 70459.6 1149.71 7
 3 -2 -2 72760.9 1157.97 22
 -3 2 2 67151 772.075 1
 3 -2 -2 76472 1159.26 23
 3 -2 -2 76767.2 1078.27 8
 3 -2 -2 72649.9 1147.66 17
 3 -2 -1 1563.69 142.144 8
 -3 2 1 1143.01 131.014 7
 -3 2 0 395616 3512.94 7
 -3 2 0 391690 3484.67 4
 -3 2 -1 684.914 94.724 7
 -3 2 -1 511.788 77.0051 4
 -3 2 -1 428.632 87.8696 9
 -3 2 -2 28379.9 725.245 9
 3 -2 2 29558.8 695.303 14
 -3 2 -2 28486.1 651.774 4
 3 -2 2 30767.2 453.974 1
 -3 2 -3 117683 1561.08 5
 3 -2 3 118867 1641.08 14
 -3 2 -3 118085 1380.21 7
 3 -2 4 34608.9 818.429 4
 3 -2 4 34782.7 858.412 14
 -3 2 -4 33717.7 765.675 19
 -3 2 -5 21813.4 704.909 5
 -3 2 -5 20092.6 657.877 19
 -3 2 -6 3579.85 306.398 5
 -3 2 -6 3605.17 305.142 19
 -3 2 -7 13489.1 636.694 5
 -3 2 -7 12378.7 599.857 19
 -3 2 -8 6172.88 416.724 5
 3 -2 8 4955.21 341.228 13
 -3 2 -8 5597.32 418.889 19
 -3 2 -9 7873 447.248 5
 -3 2 -9 7795.21 475.127 19
 -3 2 -9 7949.47 451.467 10
 -3 2 -10 933.627 134.952 5
 -3 2 -10 898.922 137.67 10
 3 -1 -10 5501.92 277.873 12
 3 -1 -9 5753.1 387.982 12
 3 -1 -9 5336.45 339.438 21
 3 -1 -8 4618.79 387.065 21
 3 -1 -8 4875.32 407.576 12
 3 -1 -8 4569.62 328.576 11
 3 -1 -7 22089.4 889.533 21
 3 -1 -7 19611.9 846.31 12
 3 -1 -7 22138.7 752.461 11
 3 -1 -6 69074.3 1555.86 21
 3 -1 -6 71013.5 1351.05 11
 3 -1 -5 11062.6 559.211 21
 3 -1 -5 10428.9 531.889 6
 3 -1 -4 3362.03 209.019 25
 3 -1 -4 3613.5 289.142 6
 -3 1 4 5620 333.075 7
 3 -1 -4 6056.79 386.553 21
 3 -1 -4 4066.77 254.626 23
 3 -1 -4 4051.28 306.447 22
 3 -1 -3 28511.7 733.877 6
 -3 1 3 26748.8 662.208 7
 3 -1 -3 27942.7 659.319 23
 3 -1 -3 29464.3 750.844 22
 3 -1 -3 27683.9 598.984 25
 -3 1 2 31466.6 678.682 7
 -3 1 2 29074.2 425.739 1
 3 -1 -1 26526.5 532.418 8
 -3 1 0 20568.3 387.667 4
 -3 1 0 30849.8 626.279 7
 -3 1 -1 8844.54 270.062 4
 -3 1 -1 8874.15 326.748 9
 -3 1 -2 75356.2 1091.67 9
 3 -1 2 83449.5 1040.57 4
 3 -1 3 474113 4032.35 4
 3 -1 3 445306 4142.74 14
 -3 1 -4 17356.5 520.501 19
 3 -1 4 18458.5 595.933 14
 3 -1 5 108930 1703.54 14
 -3 1 -5 109385 1561.96 11
 -3 1 -5 112441 1659.49 19
 -3 1 -6 302422 3369.71 19
 -3 1 -6 297764 3233.8 11
 -3 1 -7 67587.3 1396.01 11
 -3 1 -7 66645.1 1460.97 19
 -3 1 -8 38672.1 1107.42 5
 -3 1 -8 36986 1113.15 19
 -3 1 -9 43356 1128.98 5
 -3 1 -9 43034.3 1171.6 19
 -3 1 -10 48806.7 1035.41 5
 -3 1 -10 50894.4 1088.2 10
 -3 1 -11 32827.2 634.441 10
 3 0 -10 17220.2 508.36 12
 3 0 -9 11644.5 552.728 12
 3 0 -9 10700.9 507.125 21
 3 0 -8 22521.3 865.042 21
 3 0 -8 24767.2 769.931 11
 3 0 -7 56098 1211.16 11
 3 0 -7 50624.2 1337.2 21
 3 0 -6 13650.2 494.615 25
 3 0 -6 13435.1 661.231 12
 3 0 -6 14251.4 569.29 11
 3 0 -5 85377.1 1569.06 22
 3 0 -5 82483 1597.63 21
 3 0 -5 83776.9 1581.79 12
 3 0 -5 80417 1258.78 25
 3 0 -5 79340.2 1312.38 11
 3 0 -5 79024.6 1302.66 23
 3 0 -4 4986.79 267.593 25
 3 0 -4 5682.1 356.524 22
 -3 0 4 4916.26 283.815 7
 3 0 -4 5104.27 283.771 23
 3 0 -4 5188.8 346.069 6
 3 0 -4 5388.8 277.35 11
 3 0 -3 116194 1439.74 25
 -3 0 3 117787 1516.6 7
 3 0 -3 120521 1632.7 22
 3 0 -3 118281 1671.15 21
 3 0 -3 116352 1483.56 23
 3 0 -3 116849 1666.39 6
 3 0 -2 146845 1498.88 8
 -3 0 2 155234 1725.43 7
 -3 0 1 38917 447.16 1
 -3 0 1 36434.4 682.183 7
 -3 0 0 637010 4699.26 4
 3 0 1 279.147 27.8954 1
 -3 0 -1 201.238 45.6423 9
 -3 0 -2 209918 1911.12 9
 3 0 2 208756 1790.14 1
 3 0 3 145867 1465.15 1
 3 0 3 156802 1615.15 4
 3 0 4 21239.2 593.681 14
 -3 0 -4 22402.5 600.97 2
 3 0 5 193044 2314.48 14
 -3 0 -5 193690 2202.15 11
 3 0 6 105749 1697.79 14
 -3 0 -6 102097 1598.14 11
 3 0 7 197835 2647.43 14
 -3 0 -7 201721 2640.39 11
 -3 0 -8 31982.5 968.091 11
 -3 0 -8 30955 1027.58 19
 -3 0 -9 12470.1 609.119 5
 -3 0 -9 12233.1 634.232 19
 -3 0 -10 50371.5 1103.61 5
 -3 0 -10 51526.6 1203.36 19
 -3 0 -11 76986.2 1242.33 19
 -3 0 -11 71725.5 1080.19 10
 3 1 -10 33908.5 728.04 12
 3 1 -9 12973.7 464.216 10
 3 1 -8 23519.7 865.958 21
 3 1 -7 38430.7 1178.73 21
 3 1 -7 39270.1 1186.69 12
 3 1 -7 37262.7 883.547 25
 3 1 -6 79156.8 1681.33 21
 3 1 -6 79991.3 1369 25
 3 1 -6 77659.9 1621.8 12
 3 1 -6 78402.6 1349.44 23
 3 1 -6 80424.4 1445.21 11
 3 1 -5 132584 1822.45 25
 3 1 -5 133995 1841.8 23
 3 1 -5 135036 2032.22 22
 3 1 -5 137221 1828.05 11
 3 1 -4 178439 2416.77 6
 3 1 -4 178968 2069.52 25
 3 1 -4 176933 2094.61 23
 3 1 -4 183233 2360.1 21
 3 1 -4 179539 2009.56 11
 3 1 -3 12186.5 419.72 23
 3 1 -3 13328.3 477.666 22
 -3 -1 3 11836 388.893 7
 3 1 -3 12319.6 486.726 6
 3 1 -3 13846.8 433.569 25
 -3 -1 3 11131.4 240.081 4
 3 1 -3 13604.8 471.966 12
 3 1 -3 12791.1 485.158 21
 -3 -1 2 154738 1552.36 1
 -3 -1 2 149024 1703.01 7
 -3 -1 1 308452 2572.87 1
 -3 -1 0 26153.9 420.942 1
 3 1 1 337343 2597.16 4
 3 1 1 328673 2707.54 1
 -3 -1 -1 334268 2602.24 9
 3 1 2 16866.7 354.765 4
 3 1 2 16832.3 345.154 1
 3 1 3 63474 924.335 4
 3 1 3 64776.6 919.321 1
 3 1 4 10863.8 373.717 1
 3 1 4 11893.3 418.072 4
 -3 -1 -4 11197.6 430.108 2
 -3 -1 -5 158.766 74.8124 2
 3 1 5 185.595 60.8043 1
 3 1 6 49172.5 1108.28 14
 -3 -1 -6 48348.4 1154.19 2
 -3 -1 -6 48460.8 1066.18 11
 3 1 7 282.266 100.758 14
 -3 -1 -7 365.899 114.549 11
 3 1 8 16796.3 665.702 14
 -3 -1 -8 17168.3 708.081 11
 -3 -1 -9 17710.1 727.093 11
 -3 -1 -9 17537.7 764.981 19
 -3 -1 -10 31653.3 894.347 5
 -3 -1 -10 31445.2 950.917 19
 -3 -1 -11 48.7516 46.3791 5
 -3 -1 -11 12.4291 55.9351 19
 -3 -1 -11 43.5089 46.7065 10
 3 2 -9 8848.51 366.15 10
 3 2 -8 52445 1267.96 12
 3 2 -8 51048.4 1300.11 21
 3 2 -8 50309.2 1082.56 10
 3 2 -7 308.708 98.8539 25
 3 2 -7 460.23 140.201 12
 3 2 -7 319.203 134.811 21
 3 2 -6 47310 1064.43 23
 3 2 -6 48679.3 1097.5 25
 3 2 -5 177664 2259.67 23
 3 2 -5 182140 2464.4 12
 3 2 -5 182390 2527.81 21
 3 2 -5 180259 2295.82 25
 3 2 -4 148565 1936.03 23
 3 2 -4 146978 1917.75 25
 3 2 -4 150401 2114.34 21
 3 2 -4 148837 1988.16 22
 3 2 -4 152650 2045.84 12
 -3 -2 3 29886.7 664.439 1
 3 2 -3 27524.7 677.767 23
 -3 -2 3 28041.9 619.502 7
 3 2 -3 27890.9 683.65 25
 3 2 -3 29674.3 721.758 22
 3 2 -3 30159.8 740.92 12
 3 2 -2 327899 3245.97 6
 -3 -2 2 325623 2965.4 1
 -3 -2 1 202823 1993.16 1
 -3 -2 0 236987 2171.71 1
 3 2 1 359.905 59.3755 1
 -3 -2 -1 636.757 79.5571 1
 3 2 2 3487.43 189.21 1
 3 2 3 11244.1 353.169 1
 3 2 4 22130.9 626.283 14
 3 2 4 21306.5 568.113 1
 -3 -2 -5 6588.29 377.262 7
 3 2 5 6937.73 385.788 14
 -3 -2 -5 6910.04 400.07 2
 3 2 6 6664.68 419.013 14
 -3 -2 -6 5908.86 410.955 2
 3 2 7 88295.5 1655.7 14
 3 2 8 48291.5 1173.23 14
 -3 -2 -8 51863.4 1402.21 2
 -3 -2 -8 49085.7 1246.86 11
 -3 -2 -9 17621.2 719.031 11
 -3 -2 -10 18581.3 669.804 11
 -3 -2 -10 17658.6 703.883 19
 -3 -2 -11 10397.7 357.866 5
 -3 -2 -11 11099 438.817 19
 3 3 -9 23562.2 682.938 12
 3 3 -9 22600.3 544.779 10
 3 3 -8 18161 608.376 25
 3 3 -8 17753.9 694.964 12
 3 3 -8 18728.3 621.874 10
 3 3 -7 271.533 88.4708 23
 3 3 -7 287.942 115.545 12
 3 3 -7 239.763 98.4327 25
 3 3 -7 399.079 115.752 10
 3 3 -6 1690.3 237.141 21
 3 3 -6 1356.23 192.788 25
 3 3 -6 1303.53 206.233 12
 3 3 -6 1437.66 189.627 23
 3 3 -6 1625.38 201.835 10
 3 3 -5 1462.07 193.695 23
 3 3 -5 1523.11 197.345 25
 3 3 -5 1763.22 218.386 12
 3 3 -5 1507.38 217.799 21
 3 3 -5 1861.16 195.761 10
 3 3 -4 3527.82 274.655 25
 3 3 -4 3699.58 301.011 21
 3 3 -4 3820.01 288.526 12
 3 3 -4 3546.4 241.212 10
 3 3 -3 8225.48 376.893 12
 3 3 -3 8747.15 409.554 21
 -3 -3 3 8506.9 400.225 1
 3 3 -3 8116.34 325.355 10
 3 3 -2 15082.7 484.569 25
 3 3 -2 14667 468.639 21
 -3 -3 1 13842.2 369.264 9
 -3 -3 1 14881.7 440.494 1
 -3 -3 0 43475.5 554.435 9
 3 3 0 44276.6 505.092 4
 3 3 1 131719 1601.31 1
 -3 -3 -1 137143 1593.95 1
 3 3 2 17280.5 492.302 1
 3 3 3 1189.33 127.069 1
 3 3 3 1103.88 127.447 16
 -3 -3 -3 1041.56 123.476 3
 3 3 4 29110.9 713.704 1
 -3 -3 -4 28411.5 778.55 7
 -3 -3 -4 27144.7 731.31 3
 -3 -3 -4 29132 739.85 18
 3 3 5 8422.56 453.012 14
 -3 -3 -6 16757.2 722.817 2
 3 3 6 16565.2 685.478 14
 3 3 7 26183.1 927.624 14
 3 3 8 11470.3 565.932 14
 -3 -3 -8 10828.2 628.46 2
 -3 -3 -9 14004 683.122 2
 -3 -3 -9 12583.3 601.803 11
 -3 -3 -10 5088.99 332.789 11
 -3 -3 -11 27384.6 579.857 5
 -3 -3 -11 31012.6 711.446 19
 3 4 -9 10392.4 338.271 25
 3 4 -8 13371.6 516.422 25
 3 4 -8 13079.9 550.914 12
 3 4 -8 12984.6 479.414 10
 3 4 -7 32076.9 860.024 23
 3 4 -7 31498.5 903.041 25
 3 4 -7 30783.4 951.162 12
 3 4 -7 32923.7 870.435 10
 3 4 -6 83762.9 1583.37 23
 3 4 -6 83165.8 1593.9 25
 3 4 -6 81730.8 1490.67 10
 3 4 -5 198684 2632.19 25
 3 4 -5 196070 2613.18 23
 3 4 -5 201597 2681.46 12
 3 4 -5 207684 2794.62 21
 3 4 -5 201924 2473.54 10
 3 4 -4 126695 1936.14 21
 3 4 -4 123890 1851.75 12
 3 4 -3 243.081 73.7276 12
 3 4 -3 396.217 102.102 21
 3 4 -3 324.12 74.1195 10
 3 4 -2 140822 1854.14 25
 3 4 -2 140987 1785.9 21
 3 4 -2 141646 1698.75 12
 3 4 -2 142358 1680.03 20
 3 4 -2 140046 1670.6 10
 -3 -4 1 428359 3649.31 9
 3 4 -1 435263 3891.15 25
 3 4 -1 436053 3805.32 20
 3 4 0 94541.6 1055.5 4
 -3 -4 0 95880.8 1345.86 1
 3 4 1 163135 2012.22 1
 3 4 1 173623 1947.93 20
 3 4 2 128711 1726.75 1
 -3 -4 -2 124855 1585.65 3
 -3 -4 -3 199907 2283.21 3
 -3 -4 -3 196330 2222.48 18
 3 4 4 5357.68 322.258 16
 -3 -4 -4 5299.55 336.378 3
 -3 -4 -4 4994.54 314.345 18
 -3 -4 -5 24788.2 809.088 3
 -3 -4 -5 23857.8 769.207 18
 3 4 6 153138 2386.18 14
 3 4 7 211.229 102.961 14
 3 4 8 15098.8 664.083 14
 -3 -4 -9 8369.49 523.169 2
 -3 -4 -9 7730.08 461.148 11
 -3 -4 -10 861.021 139.587 11
 -3 -4 -11 16075.3 449.948 19
 3 5 -8 6226.65 330.472 25
 3 5 -8 6204.64 287.164 10
 3 5 -7 3817.08 303.279 25
 3 5 -7 3461.59 270.01 23
 3 5 -7 3991.76 287.729 10
 3 5 -6 69588.1 1438.16 12
 3 5 -6 66340.1 1417.52 23
 3 5 -6 68262.4 1426.49 25
 3 5 -6 71741.6 1354.21 10
 3 5 -5 493.734 130.796 12
 3 5 -5 512.343 119.302 10
 3 5 -4 91773.8 1552.75 12
 3 5 -4 91816.2 1672.25 25
 3 5 -4 91159.3 1396.04 20
 3 5 -4 88151.4 1481.1 10
 3 5 -3 18444.1 593.255 12
 3 5 -3 19552.4 675.535 25
 3 5 -3 17728.7 559.888 20
 3 5 -3 18363.4 579.433 10
 3 5 -2 467.569 101.435 25
 3 5 -2 580.195 104.097 20
 3 5 -2 537.316 95.9466 10
 3 5 -1 120852 1635.3 25
 3 5 -1 127613 1638.58 20
 -3 -5 0 30001.9 793.095 7
 -3 -5 0 30602.3 659.714 3
 3 5 0 30359.6 665.323 25
 -3 -5 -1 68617.8 1102.1 3
 3 5 1 67523.7 1165.6 20
 -3 -5 -2 319.418 81.4643 3
 -3 -5 -3 332.065 89.2046 3
 -3 -5 -3 1107.24 145.093 18
 -3 -5 -4 2916.84 263.41 3
 3 5 4 3000.5 255.282 16
 -3 -5 -4 2672.3 248.6 18
 3 5 5 4558.04 327.339 16
 -3 -5 -5 4667.25 366.858 3
 -3 -5 -5 4655.91 352.795 18
 3 5 6 17808.9 765.651 14
 3 5 7 8781.67 550.232 14
 3 5 8 51655.1 1230.25 14
 -3 -5 -9 2921.7 299.196 2
 -3 -5 -9 2687.93 259.216 11
 -3 -5 -10 1348.21 146.391 11
 3 6 -8 859.223 110.758 25
 3 6 -7 7162.76 377.405 25
 3 6 -7 6344.17 334.327 23
 3 6 -6 4624.49 347.542 23
 3 6 -5 16870 670.034 25
 3 6 -5 16108 597.11 10
 3 6 -4 22496.2 772.845 25
 3 6 -4 22205.1 671.386 20
 3 6 -3 1495.67 197.829 25
 3 6 -3 1867.15 200.012 20
 3 6 -2 3227.02 263.607 25
 3 6 -2 3187.99 254.144 20
 3 6 -1 32787.4 782.491 25
 3 6 -1 34019.5 825.291 20
 -3 -6 0 214.15 69.7735 3
 3 6 0 76.703 56.8111 20
 -3 -6 -1 8062.79 381.569 3
 3 6 1 8367.05 411.987 20
 -3 -6 -2 54137.8 1081.93 3
 -3 -6 -3 988.778 153.369 3
 -3 -6 -3 566.571 117.183 18
 3 6 4 64463.6 1324.85 16
 -3 -6 -4 64498 1357.19 3
 -3 -6 -4 64778.7 1305.13 18
 3 6 5 4125.55 319.456 16
 -3 -6 -5 4473 369.917 3
 -3 -6 -5 3913.66 332.352 18
 3 6 6 317.899 122.524 14
 -3 -6 -6 283.378 129.956 3
 3 6 7 7309.44 480.359 14
 3 6 8 294.746 107.406 14
 -3 -6 -9 3111.55 273.113 2
 -3 -6 -9 2232.12 210.129 11
 3 7 -7 57523.1 921.009 23
 3 7 -6 514.508 117.271 23
 3 7 -6 450.295 112.089 25
 3 7 -5 101986 1755.06 23
 3 7 -5 102730 1668.33 25
 3 7 -4 169684 2334.4 25
 3 7 -4 166971 2128.33 20
 3 7 -3 118571 1826.22 25
 3 7 -3 113984 1733.86 20
 3 7 -2 97704.9 1564.98 25
 3 7 -2 99449.7 1620.2 20
 -3 -7 1 74653.2 1241.39 3
 3 7 -1 74342.6 1230.19 25
 -3 -7 0 141701 1891.03 3
 3 7 0 135510 2002.73 20
 -3 -7 -1 229962 2645.65 3
 3 7 1 229599 2786.04 20
 -3 -7 -2 18763.4 651.131 3
 -3 -7 -3 92116.5 1573.43 3
 -3 -7 -3 90930.7 1514.17 18
 3 7 4 67012.4 1385.48 16
 -3 -7 -4 67028.3 1345.3 18
 3 7 5 38295.8 993.507 16
 -3 -7 -5 37358.8 1002.16 18
 3 7 6 74417.1 1596.35 14
 -3 -7 -6 75136.7 1608.58 3
 -3 -7 -7 10493.8 583.437 2
 3 7 7 10264.7 530.178 14
 3 7 8 44503.8 950.692 14
 -3 -7 -9 12228.8 440.07 2
 -3 -7 -9 9320.41 331.117 11
 3 8 -6 3127.64 208.886 25
 3 8 -6 2785.79 204.648 23
 3 8 -5 1267.03 169.3 23
 3 8 -5 1407.36 160.841 25
 3 8 -4 10408.6 448.165 25
 3 8 -4 8842.76 389.144 20
 3 8 -3 728.528 128.289 25
 3 8 -3 776.337 135.179 20
 3 8 -2 170.975 70.4482 25
 3 8 -2 206.207 88.8799 20
 -3 -8 1 179.926 74.6552 3
 3 8 -1 362.209 112.486 20
 -3 -8 0 61905.8 1158.55 3
 3 8 0 63228.6 1270.29 20
 -3 -8 -1 18052.5 615.628 3
 -3 -8 -2 878.638 151.35 3
 -3 -8 -3 26512.1 812.082 3
 -3 -8 -3 23870.1 704.572 18
 3 8 4 3443.05 292.01 16
 -3 -8 -4 3329.4 297.996 3
 -3 -8 -4 2915.69 257.315 18
 3 8 5 13587.9 544.016 16
 -3 -8 -5 14872.7 628.153 3
 -3 -8 -5 13599.5 553.711 18
 3 8 6 78.8926 71.4698 14
 3 8 7 182.832 79.9218 14
 -3 -8 -7 199.029 93.3571 2
 3 8 8 95.2302 44.0779 14
 3 9 -5 23432.2 592.293 23
 3 9 -4 2133.96 154.786 25
 3 9 -4 2559.25 173.353 20
 3 9 -3 6299.56 321.11 16
 3 9 -3 5745.48 304.295 20
 3 9 -2 702.741 123.742 20
 -3 -9 1 7119.66 331.214 3
 3 9 -1 7795.46 398.062 20
 -3 -9 0 12209.9 469.814 3
 -3 -9 -1 24957.6 697.145 3
 -3 -9 -2 8426.06 408.945 3
 3 9 3 11638.3 523.731 16
 -3 -9 -3 11430.5 491.077 3
 3 9 4 74220.4 1287.52 16
 -3 -9 -4 73822.9 1332.51 3
 -3 -9 -5 3805.35 287.001 3
 3 9 6 85.6062 62.0321 14
 -3 -9 -7 14661.4 451.454 2
 3 9 7 13055.9 410.38 14
 3 10 -3 14697.9 459.938 23
 3 10 -2 22270.4 581.918 16
 3 10 -1 2721.21 226.942 16
 3 10 0 53693.7 1050.1 16
 -3 -10 0 45138.9 806.218 3
 -3 -10 -1 13758.3 445.144 3
 3 10 2 11337.1 461.847 16
 -3 -10 -2 11439.9 414.992 3
 3 10 3 32460.3 745.669 16
 -3 -10 -3 32863 729.356 3
 3 10 4 3016.74 199.212 16
 -3 -10 -4 3193.27 218.542 3
 3 10 5 20141 543.494 14
 3 11 0 378.706 70.5719 16
 3 11 2 46.9219 37.44 16
 4 -9 -3 1279.65 118.582 18
 4 -9 -2 103.22 49.6747 18
 4 -9 -1 30.6889 38.4768 21
 4 -9 0 1468.01 120.625 3
 4 -9 0 1854.01 160.266 21
 4 -9 1 880.74 98.6777 3
 4 -9 2 5212.68 233.734 3
 -4 9 -2 5626.2 291.307 5
 4 -9 3 302.256 59.5686 3
 4 -9 4 828.43 80.5388 3
 -4 9 -4 1002.52 107.604 5
 4 -8 -5 31025.8 556.523 18
 4 -8 -4 5854.39 291.276 18
 4 -8 -3 23259.7 630.876 21
 4 -8 -3 26076.4 658.613 18
 4 -8 -2 36770.4 849.599 21
 4 -8 -1 554.027 94.0804 3
 4 -8 -1 583.955 102.657 6
 4 -8 -1 625.436 122.76 21
 4 -8 0 20314.1 570.649 3
 -4 8 0 23753.3 731.374 5
 4 -8 1 55225.5 990.653 3
 -4 8 -1 62991.8 1224.58 5
 -4 8 -2 36927 922.678 5
 -4 8 -3 20754.7 548.536 20
 -4 8 -4 4343.43 286.217 5
 -4 8 -4 4198.92 242.649 20
 -4 8 -5 14473.7 474.005 5
 -4 8 -5 12229.6 386.42 20
 -4 8 -6 22809 505.039 5
 4 -7 -6 22563.2 595.722 12
 4 -7 -5 1566.35 154.575 21
 4 -7 -5 1686.2 161.921 18
 4 -7 -4 19929.9 644.654 21
 4 -7 -4 20330.9 627.307 18
 4 -7 -3 23947.5 761.857 21
 4 -7 -3 25162.9 725.408 18
 4 -7 -2 176.288 76.9952 6
 4 -7 -2 256.127 108.708 21
 4 -7 -1 70450 1185.54 3
 -4 7 1 75151.9 1440.45 5
 4 -7 0 10518.8 436.58 3
 -4 7 0 12956.2 566.889 5
 -4 7 -1 5915.9 397.133 5
 -4 7 -2 60710.9 1308.42 5
 -4 7 -2 56737.5 1096.04 20
 -4 7 -3 443.156 124.486 5
 -4 7 -3 341.052 98.0171 20
 -4 7 -4 2577.63 232.04 20
 -4 7 -5 36258.4 898.211 5
 -4 7 -5 34560.3 837.681 20
 -4 7 -6 10683 446.695 5
 -4 7 -6 9420.05 395.687 20
 -4 7 -7 19131.8 503.928 5
 -4 7 -7 18442 480.471 20
 4 -6 -7 240.104 73.9165 12
 4 -6 -6 1089.81 140.239 21
 4 -6 -5 1366.26 187.353 21
 4 -6 -5 1560.18 181.562 18
 4 -6 -4 250.501 109.004 21
 4 -6 -4 51.6764 56.3463 18
 4 -6 -3 27038.3 772.194 6
 4 -6 -3 30960.1 940.768 21
 4 -6 -2 40932.7 1007.65 6
 4 -6 -2 42500 1096.59 21
 -4 6 1 494.783 129.566 5
 4 -6 -1 235.574 75.3997 3
 -4 6 0 11901 553.389 5
 -4 6 -1 18136.1 690.025 5
 -4 6 -2 47773.9 1110.75 5
 -4 6 -2 48886.1 1035.95 20
 -4 6 -3 793.869 147.22 20
 -4 6 -3 792.532 156.191 5
 -4 6 -4 9278.27 468.742 20
 -4 6 -5 19694.4 713.04 5
 -4 6 -6 43.2467 71.3799 5
 -4 6 -7 95.5778 69.1911 5
 -4 6 -7 192.224 76.5549 20
 -4 6 -8 15734.1 442.486 5
 -4 6 -8 16088.9 482.6 20
 4 -5 -8 10815.9 390.694 12
 4 -5 -7 14536.2 496.873 21
 4 -5 -7 19204.2 677.954 12
 4 -5 -6 165.918 82.5771 21
 4 -5 -5 67996.4 1477.79 21
 4 -5 -5 66148.8 1268.93 18
 4 -5 -4 19531 777.505 21
 4 -5 -4 17489.9 623.038 18
 4 -5 -3 44751.6 1058.04 6
 4 -5 -3 47419.4 1203.8 21
 4 -5 -2 110909 1852.77 21
 -4 5 2 111687 1761.42 5
 -4 5 1 2710.06 254.523 5
 -4 5 0 80487.8 1447.51 5
 4 -5 1 167268 2359.76 13
 -4 5 -1 189829 2331.06 5
 4 -5 2 92526.3 1652.96 13
 -4 5 -2 90497.2 1434.57 20
 -4 5 -2 94319 1586.81 5
 4 -5 3 174323 2471.84 13
 -4 5 -3 180768 2466.53 5
 4 -5 4 6190.62 407.651 13
 4 -5 5 32293.5 936.944 13
 4 -5 6 189251 2481.43 13
 -4 5 -6 200380 2640.83 5
 -4 5 -7 7940.9 442.697 5
 -4 5 -8 59453.9 1116.19 5
 -4 5 -9 24557.5 525.361 5
 4 -4 -8 457.229 110.95 12
 4 -4 -7 854.405 140.999 8
 4 -4 -7 710.966 142.651 21
 4 -4 -7 757.601 163.795 12
 4 -4 -6 7697.79 437.802 8
 4 -4 -6 6561.99 452.166 21
 4 -4 -5 5613.47 374.586 8
 4 -4 -5 5622.12 435.825 21
 4 -4 -4 701.817 143.323 8
 4 -4 -4 802.54 155.046 6
 4 -4 -4 597.596 115.222 18
 4 -4 -3 124.53 72.1588 6
 4 -4 -3 106.479 84.8328 21
 4 -4 -2 695.333 132.353 22
 -4 4 2 1159.3 157.118 5
 4 -4 -2 745.272 147.15 21
 4 -4 -1 18054.6 603.126 22
 -4 4 1 21347.8 650.314 5
 4 -4 0 2572.03 241.572 13
 -4 4 0 2186.41 202.449 5
 -4 4 -1 760.669 124.73 5
 4 -4 1 919.048 165.741 17
 4 -4 2 29830.2 827.271 13
 -4 4 -2 29885.6 788.435 5
 4 -4 2 31367.1 936.289 17
 4 -4 3 50.3791 67.5078 17
 -4 4 -3 78.9232 67.8785 5
 4 -4 3 85.8132 71.1195 13
 -4 4 -4 830.363 153.851 5
 4 -4 4 818.744 152.271 13
 -4 4 -5 30772 822.119 10
 4 -4 5 32956.7 943.471 13
 -4 4 -6 1212.78 199.948 5
 4 -4 6 1302.7 190.664 13
 -4 4 -6 964.238 156.834 10
 4 -4 7 9516.67 461.999 13
 -4 4 -7 9652.58 463.867 10
 -4 4 -7 10490.1 540.066 5
 -4 4 -8 109.065 79.0294 5
 -4 4 -8 79.3175 55.1254 10
 -4 4 -9 271.396 83.9841 5
 4 -3 -9 31177.8 694.001 12
 4 -3 -8 4512.34 270.641 8
 4 -3 -8 3860.53 278.663 21
 4 -3 -8 4220.98 327.308 12
 4 -3 -7 14155 551.007 8
 4 -3 -7 12727.6 626.948 21
 4 -3 -7 14068.2 676.51 12
 4 -3 -6 21094.1 733.247 8
 4 -3 -6 21180.6 855.169 21
 4 -3 -5 38193.4 999.16 8
 4 -3 -5 40571.4 1182.49 21
 4 -3 -4 14721.3 681.074 21
 4 -3 -4 15625.3 614.776 8
 4 -3 -4 13683.7 612.581 6
 4 -3 -3 1223.42 186.07 21
 4 -3 -3 1354.72 174.892 8
 4 -3 -3 1283.5 177.599 6
 4 -3 -3 1097.79 174.762 22
 4 -3 -2 3286.12 264.631 8
 4 -3 -2 2715.11 242.673 22
 4 -3 -2 2861.67 256.544 17
 4 -3 -1 41400.3 922.91 13
 4 -3 -1 38526.2 890.262 22
 -4 3 1 39934.2 919.937 4
 4 -3 -1 38736.5 972.289 17
 4 -3 0 9363.37 449.498 17
 -4 3 0 8898.73 417.073 4
 4 -3 0 9071.83 384.105 22
 4 -3 0 9723.89 430.404 13
 -4 3 0 10033 395.822 5
 -4 3 -1 219.529 71.4453 4
 4 -3 1 244.79 84.958 17
 -4 3 -1 380.669 93.7891 7
 4 -3 1 172.226 68.6858 13
 4 -3 2 218495 2687 17
 -4 3 -2 216285 2447 5
 -4 3 -2 219648 2523.1 7
 4 -3 3 42177.1 1016.62 17
 -4 3 -3 43107.9 957.431 5
 4 -3 3 41164.9 984.472 13
 -4 3 -4 19700.1 670.438 5
 4 -3 4 19424.4 671.024 13
 4 -3 5 90930.4 1615.48 13
 -4 3 -5 85144.1 1393.51 10
 4 -3 6 4188.13 332.613 13
 -4 3 -6 4437.68 360.54 5
 -4 3 -6 3817.3 288.489 10
 4 -3 7 38524.9 1028.5 13
 -4 3 -7 36678.8 935.472 10
 4 -3 8 20112.5 654.611 13
 -4 3 -8 21992.3 688.417 10
 -4 3 -9 2622.83 241.019 5
 -4 3 -9 2166.74 191.905 10
 -4 3 -10 17330.6 468.033 5
 4 -2 -9 129.825 70.2485 12
 4 -2 -9 109.078 49.1052 21
 4 -2 -8 2109.09 235.746 21
 4 -2 -8 2542.56 268.464 12
 4 -2 -7 1049.88 156.312 8
 4 -2 -7 1104.66 204.816 21
 4 -2 -6 6779.85 383.304 8
 4 -2 -6 7415.11 511.438 21
 4 -2 -5 43257.9 1007.63 8
 4 -2 -5 42300.6 1151.07 6
 4 -2 -4 22070.8 683.773 8
 4 -2 -4 20119.9 753.172 6
 4 -2 -4 21649.4 807.151 21
 4 -2 -3 6850.88 362.173 8
 4 -2 -3 5484.08 361.706 22
 4 -2 -3 5913.67 379.14 6
 4 -2 -3 6038.02 350.99 23
 4 -2 -2 347.399 89.6603 17
 4 -2 -2 365.519 89.4384 8
 4 -2 -2 489.735 105.701 22
 4 -2 -2 289.688 85.796 6
 4 -2 -2 356.809 97.5423 21
 4 -2 -1 2476.88 219.174 17
 4 -2 -1 2382.73 202.343 22
 -4 2 1 2669.89 230.513 7
 -4 2 1 2483.56 181.234 4
 4 -2 -1 2455.32 202.478 13
 4 -2 0 127246 1731.36 17
 -4 2 0 124731 1686.24 7
 4 -2 0 125567 1641.97 13
 4 -2 0 120856 1572.15 22
 -4 2 -1 9832.08 358.017 5
 4 -2 1 9380.17 420.221 17
 -4 2 -1 9037.78 357.245 4
 -4 2 -1 11288.6 442.324 7
 4 -2 1 9635.54 387.415 13
 4 -2 1 9823.53 362.99 22
 -4 2 -1 7940.38 389.859 9
 4 -2 2 79998.8 1348.79 17
 -4 2 -2 80124.1 1215.44 5
 4 -2 2 82525.1 1294.7 13
 -4 2 -2 80527.3 1302.96 4
 4 -2 3 208136 2482.6 17
 -4 2 -3 206960 2348.62 5
 -4 2 -3 207102 2285.61 7
 -4 2 -4 59147.3 1172.96 5
 4 -2 4 58632.7 1259.63 14
 -4 2 -4 57066.1 1052.95 19
 -4 2 -5 51288.4 1172.24 5
 -4 2 -5 48105.6 1055.38 19
 -4 2 -6 162005 2304.06 19
 -4 2 -6 166885 2176.55 10
 -4 2 -7 49541.6 1247.19 5
 -4 2 -7 48070.3 1205.18 19
 -4 2 -7 46240.1 1086.79 10
 -4 2 -8 100025 1811.97 5
 4 -2 8 94681.5 1660.08 13
 -4 2 -8 99196 1784.13 19
 -4 2 -8 95191.8 1595.34 10
 -4 2 -9 5880.63 383.008 5
 -4 2 -9 5083.78 316.423 10
 -4 2 -10 11536.1 441.23 5
 4 -1 -9 15575.1 552.932 12
 4 -1 -9 14006.5 485.298 21
 4 -1 -8 9323.08 516.342 21
 4 -1 -7 12247.6 675.112 12
 4 -1 -7 12819.1 674.091 21
 4 -1 -6 6902.12 362.95 8
 4 -1 -6 8426.7 554.428 21
 4 -1 -6 8605.4 551.696 12
 4 -1 -5 8286.85 513.12 6
 4 -1 -5 8458.32 399.129 8
 4 -1 -5 8693.73 388.247 25
 4 -1 -5 10188.5 561.517 22
 4 -1 -5 9105.91 551.793 21
 4 -1 -5 8265.59 426.73 23
 4 -1 -4 618.942 123.606 23
 4 -1 -4 625.583 145.718 22
 4 -1 -4 732.206 112.025 8
 4 -1 -4 827.808 158.125 6
 4 -1 -3 45555.3 884.595 8
 4 -1 -3 45426.6 882.043 25
 4 -1 -3 44357.9 1058.85 22
 4 -1 -3 45187.2 955.637 23
 4 -1 -3 44899.4 1067.63 6
 4 -1 -3 43661.6 1074.19 21
 4 -1 -2 80533.2 1210.98 25
 4 -1 -2 77782.8 1261.44 17
 4 -1 -2 82914.6 1175.92 8
 4 -1 -2 83215.8 1308.65 23
 -4 1 2 80730.9 1343.66 7
 4 -1 -2 82109 1339.52 6
 4 -1 -2 79440 1334.36 21
 4 -1 -1 152640 1845.37 17
 -4 1 1 150735 1915.7 7
 -4 1 1 146479 1475.26 4
 4 -1 -1 150923 1859.76 22
 4 -1 -1 153302 1833.1 21
 4 -1 0 60643.3 1060.29 17
 -4 1 0 57633.6 801.628 4
 4 -1 0 58677.4 1034.55 23
 4 -1 0 56944.9 983.786 22
 4 -1 1 1931.6 170.551 14
 -4 1 -1 2092.81 184.47 7
 -4 1 -1 1712.49 169.597 9
 -4 1 -1 1943.1 144.804 4
 -4 1 -2 4953.67 274.797 9
 4 -1 2 5896.28 311.869 17
 4 -1 2 5024.06 285.084 14
 -4 1 -2 6026.13 310.572 7
 4 -1 3 5627.94 267.021 4
 4 -1 3 5604.08 316.482 17
 4 -1 3 5731.5 326.191 14
 4 -1 4 50586.5 1013.84 17
 4 -1 4 50666.5 1086.74 14
 -4 1 -4 49362.2 936.048 19
 4 -1 5 2149.89 236.344 14
 -4 1 -5 2219.39 212.205 19
 4 -1 6 9758.14 533.918 14
 -4 1 -6 9472.79 486.16 19
 -4 1 -7 53098.4 1318.57 5
 4 -1 7 49398.4 1278.66 14
 -4 1 -7 52954.5 1266.45 19
 -4 1 -8 13112.9 650.251 5
 -4 1 -8 12198.2 602.885 19
 -4 1 -9 14471.4 626.219 5
 -4 1 -9 13883.9 618.583 19
 -4 1 -9 13376.1 543.376 10
 -4 1 -10 30067.4 791.557 5
 4 0 -8 70703 1503.33 12
 4 0 -8 69076.8 1482.94 21
 4 0 -7 1892.22 262.898 21
 4 0 -7 1718.55 251.222 12
 4 0 -6 9199.54 445.041 23
 4 0 -6 10038.4 440.449 25
 4 0 -6 9932.01 609.628 21
 4 0 -6 10840 608.948 12
 4 0 -5 199650 2795.09 22
 4 0 -5 198968 2760.42 12
 4 0 -5 193369 2337.48 25
 4 0 -5 197556 2425.62 23
 4 0 -5 194617 2832.49 6
 4 0 -4 3813.6 230.691 8
 4 0 -4 4312.04 341.806 22
 4 0 -4 3610.75 317.076 21
 4 0 -4 3724.14 326.697 6
 4 0 -4 3756.74 277.996 23
 4 0 -4 3806.96 260.829 25
 4 0 -3 49547.3 945.81 25
 4 0 -3 49125.2 839.75 8
 4 0 -3 49826.5 997.849 23
 -4 0 3 45966.5 1011.68 7
 4 0 -3 48426 1066.43 22
 4 0 -3 46973.1 1099.93 6
 4 0 -3 47369.5 1090.67 21
 4 0 -2 41530 825.516 25
 4 0 -2 38620.2 786.579 17
 4 0 -2 41682.6 718.431 8
 -4 0 2 38284.6 853.436 7
 4 0 -2 41036.6 857.831 23
 4 0 -2 39287 883.003 21
 4 0 -2 39250.8 893.978 22
 4 0 -2 40711.9 738.283 24
 -4 0 1 1999.98 188.422 7
 4 0 -1 1771.62 157.523 25
 4 0 -1 1714 164.308 6
 4 0 -1 1762.57 158.348 21
 4 0 0 8115.47 333.241 22
 4 0 1 13311.2 439.003 17
 4 0 1 13544.7 443.858 15
 -4 0 -1 14607.2 421.721 9
 -4 0 -2 281832 2584.54 9
 4 0 2 288835 2792.07 14
 4 0 2 288950 2493.68 4
 4 0 3 53474.4 970.655 17
 4 0 3 55078.4 1011.26 14
 4 0 3 55259.2 1034.75 15
 4 0 3 54207.5 736.104 1
 4 0 4 79880.2 1276.48 17
 4 0 4 78853.6 1335.88 15
 4 0 4 76856.6 1341.64 14
 4 0 5 28644.9 737.183 17
 4 0 5 30089.3 850.326 14
 4 0 6 4194.83 345.182 14
 -4 0 -6 193.656 76.2861 11
 4 0 7 216284 2916.76 14
 -4 0 -7 210023 2657.84 11
 -4 0 -7 217216 2902.5 19
 4 0 8 97.6423 77.3013 14
 -4 0 -8 72.6024 84.2722 19
 -4 0 -9 14064.6 657.064 5
 -4 0 -9 14703.7 656.188 19
 -4 0 -10 60738 1202.04 5
 -4 0 -10 60303.2 1223.5 19
 -4 0 -11 8496.27 307.282 5
 4 1 -9 13116.7 504.126 12
 4 1 -8 1801.57 233.258 21
 4 1 -8 1968.8 240.99 12
 4 1 -7 1499.1 177.004 25
 4 1 -7 1474.27 230.844 12
 4 1 -7 1552.77 245.869 21
 4 1 -6 5003.47 332.085 25
 4 1 -6 4936.18 335.722 23
 4 1 -6 4952.76 399.626 12
 4 1 -5 193.148 84.3656 25
 4 1 -5 923.131 154.093 23
 4 1 -5 83.221 83.9932 22
 4 1 -5 843 167.344 12
 4 1 -5 152.907 102.108 21
 4 1 -4 23086 786.045 22
 4 1 -4 23564.6 801.531 21
 4 1 -4 21970.3 810.942 6
 4 1 -4 22417.3 687.758 23
 4 1 -4 22032.1 747.018 12
 4 1 -3 21634 646.393 23
 -4 -1 3 20456.9 621.976 7
 4 1 -3 22422.3 628.576 25
 4 1 -3 23559.4 735.456 22
 4 1 -3 23014.6 719.921 21
 4 1 -3 22587.2 673.03 12
 4 1 -2 36889.3 866.437 22
 -4 -1 2 40146.9 885.855 7
 4 1 -2 37359.1 844.341 21
 4 1 -2 39177.3 917.224 6
 4 1 -2 36904.2 804.484 23
 4 1 -2 37393.2 801.168 25
 -4 -1 2 39006.4 643.518 1
 4 1 -1 5546.99 265.807 24
 -4 -1 1 5209.45 191.095 1
 4 1 -1 5416.68 279.37 23
 4 1 -1 5441.45 291.821 22
 4 1 0 15461 461.398 25
 4 1 0 15675.5 451.319 24
 4 1 1 5407.03 274.079 17
 4 1 1 5368.32 273.157 24
 -4 -1 -1 5363.93 197.706 9
 4 1 2 202156 2270.18 17
 4 1 2 208268 2267.01 14
 4 1 2 204868 1899.03 1
 4 1 3 43349.7 893.211 17
 4 1 3 44249.3 896.27 15
 4 1 3 43748 887.301 14
 4 1 3 44260.1 746.921 4
 4 1 4 164625 2018.03 17
 4 1 4 171527 2119.52 15
 -4 -1 -4 157933 1988.37 2
 4 1 4 165474 1903.41 4
 4 1 4 157517 1786.54 1
 4 1 5 31299.6 794.679 17
 4 1 5 30941.9 821.979 15
 4 1 5 32682.2 882.871 14
 -4 -1 -5 29743.8 841.008 2
 -4 -1 -6 112712 1904.76 2
 -4 -1 -6 107268 1635.67 11
 4 1 7 110107 1934.04 14
 -4 -1 -7 104471 1726.6 11
 4 1 8 78696.2 1624.93 14
 -4 -1 -8 74370 1461.75 11
 -4 -1 -9 185.539 103.423 19
 -4 -1 -10 9411.7 478.958 5
 -4 -1 -10 9114.13 471.854 19
 -4 -1 -11 36811.7 708.869 5
 -4 -1 -11 36121.5 743.518 19
 4 2 -9 74322.3 1210.93 12
 4 2 -8 37343.5 800.977 25
 4 2 -8 40103.5 1028.39 12
 4 2 -7 20001.9 661.771 25
 4 2 -7 19159.3 624.478 23
 4 2 -7 20457.5 795.326 12
 4 2 -6 81586.6 1501.74 23
 4 2 -6 81024.1 1468.13 25
 4 2 -6 80499 1689.49 12
 4 2 -6 83962.4 1775.38 21
 4 2 -5 54402.3 1205.04 23
 4 2 -5 55974.9 1268.5 22
 4 2 -5 55205.3 1277.27 12
 4 2 -5 54024.1 1340.05 21
 4 2 -5 56030.4 1198.88 25
 4 2 -4 190421 2441.84 23
 4 2 -4 191088 2394.57 25
 4 2 -4 193906 2551.74 22
 4 2 -4 196894 2664.72 21
 4 2 -4 190827 2496.06 12
 4 2 -3 528.974 115.927 21
 4 2 -3 372.37 94.2768 25
 4 2 -3 553.773 112.362 23
 4 2 -3 436.265 121.861 6
 4 2 -3 492.638 115.836 22
 4 2 -3 526.526 111.739 12
 4 2 -2 35050.6 831.669 23
 4 2 -2 40308.5 949.651 6
 4 2 -2 36493 780.273 12
 4 2 -2 40029 914.211 22
 4 2 -2 42673.9 895.896 21
 -4 -2 2 42062.7 771.093 1
 4 2 -1 371998 3594.73 6
 4 2 -1 363330 3370.02 16
 -4 -2 1 366114 3201.37 1
 4 2 -1 370031 3436.03 25
 4 2 -1 368419 3504.31 23
 4 2 -1 364714 3515.78 22
 4 2 0 158010 1837.93 16
 4 2 0 160830 1855.67 24
 4 2 0 162308 1842.2 23
 4 2 0 161774 1845.51 25
 -4 -2 0 157822 1643.32 1
 4 2 1 17103 410.547 1
 -4 -2 -1 16482.2 413.53 1
 4 2 2 239511 2531.27 24
 4 2 2 236333 2269.06 1
 4 2 2 234367 2448.23 14
 4 2 2 233102 2067.53 4
 4 2 3 191898 2273.06 16
 4 2 3 191491 2295.6 14
 4 2 3 199676 2091.47 1
 4 2 3 194282 1976.75 4
 4 2 4 56313.5 1105.76 15
 4 2 4 57698.6 989.233 4
 4 2 5 1953.32 209.868 15
 -4 -2 -5 1852.13 212.499 2
 4 2 6 60144.4 1208.82 17
 4 2 6 64797.6 1380.41 14
 -4 -2 -6 62329.9 1382.52 2
 4 2 7 1032.9 181.552 14
 -4 -2 -7 890.326 186.318 2
 -4 -2 -7 807.213 146.968 11
 4 2 8 13838.1 649.277 14
 -4 -2 -8 12248.3 565.833 11
 4 2 9 39641.3 1028.6 14
 -4 -2 -9 43465.2 1041.7 11
 -4 -2 -10 14430.3 590.584 19
 -4 -2 -11 44298.6 790.048 5
 -4 -2 -11 45631.1 829.121 19
 4 3 -8 19141.3 572.039 25
 4 3 -8 19321.6 654.053 12
 4 3 -7 895.138 145.709 23
 4 3 -7 1090.11 166.615 25
 4 3 -7 996.077 180.177 12
 4 3 -7 1152.33 197.645 21
 4 3 -6 9083.51 483.904 23
 4 3 -6 9814.94 500.015 25
 4 3 -6 9917.18 530.722 12
 4 3 -6 10315.3 578.84 21
 4 3 -5 170764 2398.79 23
 4 3 -5 168764 2370.28 25
 4 3 -5 167503 2398.72 12
 4 3 -5 171140 2531.7 21
 4 3 -4 58579.8 1271.46 23
 4 3 -4 58180.9 1221.78 12
 4 3 -4 58001.9 1286.72 21
 4 3 -4 58324.2 1221.73 25
 4 3 -3 12870.4 498.138 12
 4 3 -3 13384 543.342 23
 4 3 -3 13704.5 552.708 22
 4 3 -2 73918.4 1250.7 25
 -4 -3 2 76451.4 1202.89 1
 4 3 -2 71532 1224.76 21
 4 3 -2 73249.9 1263.73 22
 4 3 -1 491.521 109.292 6
 -4 -3 1 561.784 81.3432 9
 -4 -3 1 794.729 106.71 1
 4 3 -1 481.276 95.9576 23
 4 3 -1 535.255 99.7776 25
 4 3 -1 601.828 105.048 22
 4 3 0 132652 1625.43 25
 4 3 0 127252 1645.4 16
 4 3 0 130046 1658.29 6
 4 3 0 131694 1651.9 23
 4 3 1 12099.5 439.522 16
 4 3 1 11628.5 402.075 23
 4 3 1 12783.8 461.175 24
 4 3 2 272.178 80.492 16
 4 3 2 391.636 79.1942 1
 4 3 2 311.05 82.9772 24
 4 3 3 24629.2 699.484 16
 4 3 3 24960 706.232 14
 4 3 3 24977.5 637.669 1
 4 3 4 97459.8 1574.26 16
 -4 -3 -5 512.101 128.904 2
 4 3 5 655.73 144.017 14
 -4 -3 -6 507.377 144.948 2
 4 3 6 522.723 137.527 14
 4 3 7 58237.5 1405.35 14
 -4 -3 -7 57925.2 1453.02 2
 -4 -3 -8 479.985 155.505 2
 4 3 8 678.217 152.183 14
 -4 -3 -8 774.112 154.022 11
 4 3 9 19389.7 689.736 14
 -4 -3 -9 21523.9 712.666 11
 -4 -3 -10 6471.17 383.922 19
 -4 -3 -11 2219.01 161.917 5
 -4 -3 -11 2200.74 159.212 19
 4 4 -8 12035.3 436.262 25
 4 4 -7 16823.4 641.263 12
 4 4 -7 16712.3 611.281 25
 4 4 -7 16048.2 583.008 23
 4 4 -6 3900.2 329.607 12
 4 4 -6 3854.97 317.858 23
 4 4 -6 4286.07 342.961 25
 4 4 -5 6531.96 419.812 25
 4 4 -5 7110.99 443.846 23
 4 4 -5 6717.49 416.397 12
 4 4 -5 6806.01 447.867 21
 4 4 -4 49937.5 1203.99 23
 4 4 -4 50057 1115.38 12
 4 4 -3 367.881 107.506 23
 4 4 -3 378.831 108.373 25
 4 4 -3 342.849 88.5635 12
 4 4 -3 489.28 117.441 21
 4 4 -2 70839.1 1216.5 21
 4 4 -2 69171.8 1259.56 25
 4 4 -1 169713 2097.43 16
 4 4 -1 176048 2111.22 25
 4 4 -1 176104 2109.69 22
 4 4 0 947.983 131.667 16
 4 4 0 1214.32 140.51 25
 4 4 0 958.911 114.401 20
 -4 -4 0 1055.5 141.359 1
 4 4 1 53526 1074.26 16
 4 4 1 53320.1 936.581 25
 4 4 1 55824.7 1051.85 24
 4 4 2 2576.22 217.429 24
 4 4 2 2156.18 208.065 16
 4 4 2 2405.62 219.881 1
 4 4 3 81922.2 1408.92 16
 4 4 3 82455.7 1361.09 24
 4 4 4 7668.56 427.309 16
 4 4 4 6665.56 409.797 14
 -4 -4 -4 6619.73 396.829 3
 4 4 5 12726.1 571.311 16
 4 4 5 13557.6 625.406 14
 -4 -4 -6 38144.4 1158.66 2
 4 4 6 39658.5 1181.78 14
 -4 -4 -7 334.16 132.024 2
 4 4 7 525.451 153.723 14
 -4 -4 -8 25349 949.142 2
 -4 -4 -8 23769 800.621 11
 4 4 9 21864 714.051 14
 -4 -4 -9 21431.9 801.812 2
 -4 -4 -9 21555.3 676.204 11
 -4 -4 -10 1371.86 170.237 19
 4 5 -8 11177 383.538 25
 4 5 -8 9547.46 303.91 24
 4 5 -7 26183.6 728.135 25
 4 5 -7 24819.3 691.293 23
 4 5 -6 1676.08 207.936 25
 4 5 -6 1708.64 205.339 12
 4 5 -6 1461.27 198.884 23
 4 5 -5 5161.58 390.735 23
 4 5 -5 5140.29 346.138 12
 4 5 -4 138453 2180.26 23
 4 5 -4 138652 2093.37 25
 4 5 -4 135043 1937.3 12
 4 5 -3 18140.6 664.163 25
 4 5 -3 16313.9 546.237 12
 4 5 -2 74685 1324.61 16
 4 5 -2 73967 1344.47 25
 4 5 -1 39193.3 886.815 25
 4 5 -1 39303.3 831.347 20
 4 5 0 24440.6 648.348 25
 4 5 0 24646 650.676 20
 4 5 1 121712 1706.7 24
 4 5 2 28461.3 812.151 16
 -4 -5 -2 27514 708.04 3
 4 5 3 173056 2330.88 16
 -4 -5 -3 172301 2196.15 3
 4 5 4 34666.5 950.015 16
 -4 -5 -4 31839.3 908.614 3
 4 5 5 4049.57 341.537 16
 4 5 5 3611.41 346.205 14
 -4 -5 -6 51336.6 1385.23 2
 4 5 6 51515.5 1375.9 14
 4 5 7 5943.77 459.418 14
 -4 -5 -7 5340.94 442.192 2
 4 5 8 45537 1185.6 14
 -4 -5 -8 44723 1229.95 2
 4 5 9 2855.44 234.025 14
 -4 -5 -9 3321.35 300.567 2
 -4 -5 -9 2801.73 221.303 11
 4 6 -7 3524.25 242.507 25
 4 6 -7 3207.11 213.604 23
 4 6 -6 16199.2 618.364 23
 4 6 -5 54699.4 1200.26 25
 4 6 -5 53599.5 1276.6 23
 4 6 -4 28859.7 871.538 25
 4 6 -4 27608 922.731 23
 4 6 -3 93134.3 1528.06 16
 4 6 -3 98088.4 1662.1 25
 4 6 -2 4554.54 320.389 16
 4 6 -2 4826.86 326.949 25
 4 6 -2 4532.05 288.334 20
 4 6 -1 447.947 104.996 25
 4 6 -1 612.762 114.703 20
 4 6 0 124986 1774.05 20
 4 6 1 18898.9 610.986 24
 -4 -6 -1 18259.9 561.943 3
 4 6 2 49542.9 1005.24 24
 -4 -6 -2 50157.6 1038.8 3
 4 6 3 4578.41 351.819 16
 -4 -6 -3 4402.67 319.421 3
 4 6 4 18301.8 706.033 16
 -4 -6 -4 18621.8 704.446 3
 4 6 5 3387.97 307.661 16
 -4 -6 -5 3617.92 334.934 3
 4 6 6 165.017 107.243 14
 -4 -6 -7 54866.1 1386.46 2
 4 6 7 60613.7 1439.39 14
 4 6 8 6119.55 394.466 14
 -4 -6 -8 6710.09 439.592 2
 -4 -6 -9 3547.54 275.627 2
 4 7 -7 100.459 45.0943 24
 4 7 -6 259.601 79.9608 23
 4 7 -6 157.003 69.0405 25
 4 7 -5 3842.98 286.285 25
 4 7 -5 3889.62 310.893 23
 4 7 -4 2695.88 278.166 23
 4 7 -4 2911.57 263.102 25
 4 7 -3 22488.6 699.506 16
 4 7 -3 23965.4 738.614 25
 4 7 -3 22629.5 647.04 20
 4 7 -2 206.469 90.9655 16
 4 7 -2 381.256 105.272 25
 4 7 -1 21957.1 643.064 25
 4 7 -1 23654.2 703.174 20
 4 7 0 113228 1737.06 20
 4 7 1 34793.8 823.404 24
 -4 -7 -1 33928 806.45 3
 -4 -7 -2 8228.04 421.497 3
 4 7 3 120957 1984.22 16
 -4 -7 -3 119406 1875.75 3
 4 7 4 15373.2 647.804 16
 -4 -7 -4 14419.4 622.65 3
 4 7 5 64807.5 1384.49 16
 -4 -7 -5 67093.9 1456.05 3
 4 7 6 636.957 156.773 14
 -4 -7 -7 794.736 164.616 2
 4 7 7 750.918 156.27 14
 4 7 8 10842.7 451.804 14
 -4 -7 -8 10968.5 483.731 2
 -4 -7 -9 811.98 112.037 2
 4 8 -6 518.223 78.1621 23
 4 8 -6 377.072 68.1082 25
 4 8 -5 17839.1 571.982 23
 4 8 -5 17109.6 503.292 25
 4 8 -4 55583.7 1022.1 25
 4 8 -4 57833.8 1198.85 23
 4 8 -3 28995.9 741.498 16
 4 8 -3 30904.9 897.524 23
 4 8 -3 31395.3 758.365 25
 4 8 -3 30425.9 703.749 20
 4 8 -2 60395.7 1227.4 16
 4 8 -2 57900.8 1090.34 20
 4 8 -1 13173.9 581.598 16
 4 8 -1 12709.2 497.056 24
 4 8 -1 12889.7 511.447 20
 4 8 0 73519.7 1238.57 24
 -4 -8 -1 99746.4 1504.9 3
 4 8 2 5379.62 395.401 16
 -4 -8 -2 5762.12 351.603 3
 4 8 3 102726 1783 16
 -4 -8 -3 97956.8 1618.09 3
 4 8 4 77771.5 1485.95 16
 -4 -8 -4 75951.6 1444 3
 4 8 5 59726.1 1220.19 16
 -4 -8 -6 41060.4 1036.98 2
 4 8 6 40091.5 1023.65 14
 4 8 7 5002.81 322.675 14
 -4 -8 -7 4822.49 310.052 2
 4 8 8 15026.5 420.926 14
 -4 -8 -8 18906.9 502.118 2
 4 9 -4 2985.9 188.437 24
 4 9 -3 5123.78 263.894 24
 4 9 -3 5917.47 337.718 23
 4 9 -2 386.828 95.698 16
 4 9 -2 323.232 78.2132 24
 4 9 -1 14705 573.565 16
 4 9 0 19392.2 688.033 16
 4 9 1 1564.41 203.801 16
 4 9 1 1506.2 162.493 23
 4 9 2 946.02 158.221 16
 -4 -9 -2 698.27 120.417 3
 4 9 3 1772.4 201.965 16
 -4 -9 -3 2221.09 207.443 3
 4 9 4 12140.7 500.87 16
 4 9 4 12391.7 538.427 14
 -4 -9 -4 11774.8 477.872 3
 4 9 5 1968.31 176.958 16
 -4 -9 -6 3001.99 214.469 2
 4 9 6 3269.01 240.612 14
 4 9 7 4967.64 233.971 14
 -4 -9 -7 5232.61 235.669 2
 4 10 -3 13020.8 372.943 23
 4 10 -2 854.486 101.903 16
 4 10 -2 867.268 110.645 23
 4 10 -1 15288.2 496.351 16
 4 10 -1 14421 445.369 23
 4 10 0 15086.6 518.848 16
 4 10 0 14339 418.337 23
 4 10 1 730.707 104.742 14
 4 10 1 622.668 116.017 16
 4 10 2 27262.2 677.738 14
 4 10 2 27795.5 718.087 16
 4 10 3 17182.1 530.962 16
 4 10 3 17044.3 536.15 14
 4 10 4 10021.7 388.019 14
 4 10 4 8918.67 329.425 16
 4 10 5 19840.9 511.634 14
 5 -9 -1 4862.74 195.991 18
 5 -9 0 406.717 67.6808 21
 5 -9 0 359.867 61.0142 18
 5 -9 1 10686 324.535 21
 5 -9 2 3547.02 180.686 21
 5 -8 -3 16845.1 451.477 21
 5 -8 -3 17018.5 421.607 18
 5 -8 -2 5144.81 282.691 21
 5 -8 -2 5336.93 258.818 18
 5 -8 -1 3184.21 232.917 21
 5 -8 0 13345.2 484.109 21
 5 -8 0 12261.5 426.499 6
 -5 8 -1 6441.13 334.386 5
 5 -8 2 2812.17 167.295 3
 -5 8 -2 4033.34 261.68 5
 5 -8 3 14095.4 374.517 3
 -5 8 -3 17721.7 529.165 5
 -5 8 -4 57.7978 46.9715 5
 5 -7 -4 4400.53 270.558 21
 5 -7 -3 12494.3 509.191 21
 5 -7 -3 11768.7 425.619 18
 5 -7 -2 81450.3 1307.34 6
 5 -7 -2 86849.3 1489.1 21
 5 -7 -1 13130.7 513.514 6
 5 -7 -1 13310.4 555.795 21
 -5 7 0 35625.3 902.085 5
 5 -7 1 28311 644.592 3
 -5 7 -1 34722.8 895.321 5
 -5 7 -2 9983.97 483.979 5
 -5 7 -3 121471 1830.16 5
 -5 7 -4 3652.01 278.12 5
 -5 7 -5 21803.4 528.008 20
 -5 7 -6 15169.7 468.787 5
 -5 7 -6 14473.4 371.543 20
 5 -6 -6 9315.73 330.497 21
 5 -6 -6 11642.1 442.272 12
 5 -6 -5 120.563 66.5216 21
 5 -6 -4 6221.73 390.879 21
 5 -6 -4 5504.2 293.27 18
 5 -6 -3 13467 533.325 6
 5 -6 -3 12435.9 473.788 18
 5 -6 -2 3062.29 269.368 6
 5 -6 -2 3521.34 317.113 21
 -5 6 1 15472.5 599.038 5
 5 -6 -1 17810.4 702.382 21
 -5 6 0 140.163 78.9212 5
 -5 6 -1 152.222 92.5096 5
 -5 6 -2 75404.9 1472.47 5
 -5 6 -3 14289.2 589.129 5
 -5 6 -4 4187.3 281.343 20
 -5 6 -4 4306.19 324.321 5
 -5 6 -5 12884.2 497.202 20
 -5 6 -5 11384.8 504.532 5
 -5 6 -6 281.62 85.5294 20
 -5 6 -7 31098.2 699.196 5
 -5 6 -7 29313.2 644.19 20
 5 -5 -7 183.133 70.4351 12
 5 -5 -7 103.28 42.2347 21
 5 -5 -6 6037.73 349.902 21
 5 -5 -5 6662.04 418.801 21
 5 -5 -4 7687.87 420.812 6
 5 -5 -4 9061.9 522.333 21
 5 -5 -3 55058.3 1234.42 6
 5 -5 -3 60446 1391.75 21
 5 -5 -2 227.332 105.247 6
 5 -5 -2 813.444 162.74 21
 -5 5 1 77166.9 1389.37 5
 -5 5 0 47555.3 1092.42 5
 -5 5 -1 2876.51 267.83 5
 5 -5 2 108730 1942.43 13
 -5 5 -2 135919 1963.59 5
 5 -5 3 6197.07 424.905 13
 -5 5 -3 6616.54 414.288 5
 5 -5 4 7068.04 450.452 13
 -5 5 -4 7365.6 449.282 5
 5 -5 5 111122 1879.06 13
 -5 5 -5 119998 1963.96 5
 5 -5 6 13843.8 564.556 13
 -5 5 -7 12013.4 515.774 5
 -5 5 -8 6801.36 326.112 5
 5 -4 -8 9864.46 350.637 12
 5 -4 -7 25582.7 700.1 21
 5 -4 -6 5556.51 389.016 21
 5 -4 -5 34027.7 920.918 6
 5 -4 -5 38670.4 1117.58 21
 5 -4 -4 62578.2 1371.29 6
 5 -4 -4 65148.6 1511.13 21
 5 -4 -3 34281.9 1034.8 21
 5 -4 -3 32197.4 983.47 6
 5 -4 -2 82840.2 1581.53 22
 5 -4 -2 100857 1738.49 6
 5 -4 -1 1479.61 192.865 22
 5 -4 0 63608.2 1331.4 13
 5 -4 0 59981.5 1192.35 22
 5 -4 0 61702 1436.24 17
 5 -4 1 131298 2042.54 13
 5 -4 1 133766 2158.24 17
 -5 4 -2 6840.61 403.231 5
 5 -4 2 6623.69 457.645 17
 5 -4 3 125993 2024 13
 -5 4 -3 127772 1945.74 5
 5 -4 3 130376 2191.5 17
 5 -4 4 21678.8 791.484 13
 -5 4 -4 21801 762.077 5
 5 -4 5 18097.4 722.592 13
 -5 4 -5 18784.4 724.958 5
 5 -4 6 41084 1063.62 13
 5 -4 7 170.649 74.949 13
 -5 4 -8 11003.8 476.011 5
 -5 4 -9 12064.5 422.077 5
 5 -3 -8 6054.95 289.884 21
 5 -3 -7 1629.83 210.154 21
 5 -3 -6 77452.7 1638.28 21
 5 -3 -6 78960 1648.27 12
 5 -3 -5 318.721 119.246 6
 5 -3 -5 447.41 155.846 21
 5 -3 -4 5249.51 401.687 6
 5 -3 -4 5532.46 434.342 21
 5 -3 -3 147937 2270.4 6
 5 -3 -3 131605 2193.16 22
 5 -3 -2 11286.7 542.013 22
 5 -3 -2 12699.2 574.058 6
 5 -3 -2 12431 586.465 21
 5 -3 -2 12308.3 579.903 17
 5 -3 -1 89596.9 1560.45 21
 5 -3 -1 86776.5 1645.42 17
 5 -3 0 27572 767.4 22
 5 -3 0 28489.8 873.953 17
 5 -3 1 16053.1 604.293 13
 5 -3 1 15205 536.43 22
 -5 3 -1 16773.3 559.727 5
 5 -3 2 59546.2 1350.83 17
 5 -3 2 60232.6 1247.48 13
 -5 3 -2 60961.2 1154.13 5
 5 -3 3 3472.27 307.947 17
 -5 3 -3 3444.64 280.414 5
 -5 3 -4 24863.3 792.468 5
 5 -3 4 25748.3 823.761 13
 -5 3 -5 21301.7 764.605 5
 5 -3 5 21004.5 775.198 13
 5 -3 5 19415.5 724.69 17
 -5 3 -6 14691.5 656.358 5
 5 -3 6 15500.9 653.645 13
 5 -3 7 598.956 130.675 13
 -5 3 -8 2964.3 278.051 5
 5 -3 8 2634.81 238.052 13
 -5 3 -9 6115.73 340.251 5
 5 -2 -8 24828.7 692.768 21
 5 -2 -8 24953.5 711.762 12
 5 -2 -7 1629.9 225.185 21
 5 -2 -7 1764.82 232.433 12
 5 -2 -6 3053.97 329 21
 5 -2 -6 3556.92 344.663 12
 5 -2 -5 11561.8 511.895 8
 5 -2 -5 12198.3 636.035 6
 5 -2 -5 12063.5 645.204 21
 5 -2 -4 27447.1 788.365 8
 5 -2 -4 26039.5 926.203 6
 5 -2 -3 15751.6 681.036 6
 5 -2 -3 16944.1 711.327 21
 5 -2 -2 2600.55 263.765 22
 5 -2 -2 2463.78 253.934 6
 5 -2 -2 2650.89 261.359 21
 5 -2 -2 2624.09 255.821 17
 5 -2 -1 194070 2551.22 17
 5 -2 -1 196287 2524.75 6
 5 -2 -1 187895 2454.87 22
 5 -2 -1 207839 2435.61 13
 5 -2 -1 202141 2475.11 21
 5 -2 0 10844.4 519.507 17
 5 -2 0 10366 454.024 22
 5 -2 0 11220.9 468.32 13
 5 -2 1 22764.5 671.286 13
 -5 2 -1 21567.2 578.573 5
 5 -2 2 96731.5 1682.49 17
 -5 2 -2 98870.2 1466.34 5
 5 -2 2 98364.8 1568.39 13
 5 -2 2 94109.7 1417.02 22
 5 -2 3 3421.12 294.77 17
 -5 2 -3 3387.1 264.72 5
 5 -2 3 3023.85 266.767 13
 5 -2 4 131671 2025.01 17
 -5 2 -4 132347 1944.79 5
 5 -2 5 435.234 117.938 17
 -5 2 -5 439.885 121.654 5
 -5 2 -6 16330.9 683.763 5
 5 -2 7 43774.8 1145.73 13
 -5 2 -8 8043.85 476.968 5
 5 -2 8 6717.41 408.892 13
 -5 2 -9 32453.6 858.589 5
 5 -2 9 28637.2 714.118 13
 -5 2 -10 7797.07 337.587 5
 5 -1 -9 4876.13 235.364 12
 5 -1 -8 6458.11 371.639 21
 5 -1 -8 6853.86 389.49 12
 5 -1 -7 6887.62 464.456 21
 5 -1 -7 6941.05 448.629 12
 5 -1 -6 162.519 107.839 12
 5 -1 -6 41.5895 102.07 21
 5 -1 -5 198.572 79.9422 23
 5 -1 -5 99.092 61.4773 8
 5 -1 -5 130.804 93.4914 6
 5 -1 -5 399.471 131.384 22
 5 -1 -5 129.361 90.8908 12
 5 -1 -4 533.776 129.082 23
 5 -1 -4 1215.37 156.628 8
 5 -1 -4 761.942 171.012 22
 5 -1 -4 770.169 172.175 6
 5 -1 -4 705.077 167.689 21
 5 -1 -3 38515.9 1069.28 6
 5 -1 -3 38837.7 980.395 23
 5 -1 -3 35931.3 1039.79 22
 5 -1 -3 39148 1076.04 21
 5 -1 -3 36048.7 915.235 17
 5 -1 -2 1732.66 198.665 17
 5 -1 -2 2195.28 240.124 6
 5 -1 -2 2347.18 239.913 21
 5 -1 -2 2153.63 219.978 23
 5 -1 -1 44601.8 1007.34 17
 5 -1 -1 44019.1 1014.16 22
 5 -1 -1 44986 986.871 21
 5 -1 0 46742.8 1029.15 17
 5 -1 0 47969.1 946.219 13
 5 -1 0 46021.1 1004.21 23
 5 -1 0 43383.9 938.821 22
 5 -1 0 44363.4 929.251 21
 5 -1 1 1469.53 169.593 14
 5 -1 1 1532.91 164.965 13
 5 -1 1 1361.76 155.847 22
 -5 1 -1 1150.7 147.651 9
 5 -1 2 180.832 77.2345 14
 5 -1 2 212.623 80.0005 17
 -5 1 -2 252.034 69.6969 5
 5 -1 3 268847 3057.6 17
 5 -1 3 269248 3063.06 14
 5 -1 4 49705.6 1147.47 17
 -5 1 -4 48667 1091.74 5
 5 -1 5 1351.4 187.483 17
 -5 1 -5 1539.97 203.935 5
 5 -1 5 1245.96 198.769 14
 -5 1 -6 54634.3 1316.04 5
 5 -1 6 54413.5 1363.8 14
 -5 1 -7 1466.04 236.678 5
 -5 1 -7 1512.47 202.594 19
 -5 1 -8 30009.6 885.539 19
 -5 1 -9 1457.17 200.83 5
 5 -1 9 1458.35 184.144 13
 -5 1 -10 2330.64 208.412 5
 5 0 -9 18983.9 485.019 12
 5 0 -8 4523.12 317.234 12
 5 0 -8 4134.74 312.041 21
 5 0 -7 18956.1 768.337 21
 5 0 -7 22305.4 797.425 12
 5 0 -6 5507.09 355.292 23
 5 0 -6 5353.39 322.841 25
 5 0 -5 31854.9 907.219 23
 5 0 -5 34672.9 1095.58 22
 5 0 -5 32583.9 1085.32 21
 5 0 -5 35668 1066.13 12
 5 0 -5 32637.7 858.628 25
 5 0 -4 28461.4 980.492 6
 5 0 -4 31725.5 1009.67 22
 5 0 -4 30092.4 868.78 23
 5 0 -4 29079.4 809.655 25
 5 0 -4 30710.1 1011.75 21
 5 0 -4 30404 933.688 12
 5 0 -3 4266.99 314.536 23
 5 0 -3 4533.78 356.433 22
 5 0 -3 4172.52 355.201 6
 5 0 -3 4450.78 349.543 21
 5 0 -2 45384.3 979.017 17
 5 0 -2 45225.5 880.628 24
 5 0 -2 46869.3 989.472 25
 5 0 -2 47515.6 1095.6 22
 5 0 -2 46841.4 1036.77 23
 5 0 -2 47195.5 1065.58 21
 5 0 -1 47165.6 1010.44 17
 5 0 -1 44686.8 903.606 15
 5 0 -1 46763.3 965.458 25
 5 0 -1 47398.6 907.034 24
 5 0 -1 43681.1 966.892 23
 5 0 -1 47237.9 1045.3 6
 5 0 -1 45523.6 979.044 21
 5 0 0 118435 1712.41 17
 5 0 0 114772 1626.56 15
 5 0 0 118606 1608.01 24
 5 0 0 117569 1671.98 23
 5 0 0 117628 1512.41 13
 5 0 0 114014 1647.7 6
 5 0 0 113061 1655.7 22
 5 0 0 114825 1556.11 21
 5 0 1 11626.8 471.976 17
 5 0 1 12765.1 493.831 15
 5 0 1 12204.6 446.222 14
 5 0 1 12061.4 467.395 23
 5 0 1 11883.1 397.622 21
 -5 0 -1 10954.5 401.06 9
 5 0 2 8153.55 402.426 17
 5 0 2 8175.01 409.349 15
 5 0 2 9098.44 410.756 14
 5 0 3 59731.5 1180.97 17
 5 0 3 62194.5 1240.39 15
 5 0 3 60719.2 1187.6 14
 5 0 4 883.384 144.974 17
 5 0 4 236.344 91.0495 14
 5 0 5 12933.3 559.788 17
 5 0 5 13849.9 638.736 14
 5 0 6 132096 1971.43 17
 -5 0 -6 128555 1943.45 19
 5 0 7 60680.3 1484.82 14
 -5 0 -7 54384 1243.45 19
 5 0 8 8419.5 515.72 14
 -5 0 -8 8017.87 460.147 19
 -5 0 -9 16227.1 685.787 5
 -5 0 -9 15002.4 596.608 19
 -5 0 -10 1141.43 159.311 5
 5 0 10 825.575 120.182 13
 5 1 -9 5289.61 239.366 12
 5 1 -8 74354.3 1294.05 12
 5 1 -8 63898.5 1258.33 21
 5 1 -7 1234.92 152.099 25
 5 1 -7 1234.47 194.458 12
 5 1 -6 20750 717.651 23
 5 1 -6 21237.8 693.25 25
 5 1 -6 22455.2 826.091 12
 5 1 -5 68783.8 1363.19 25
 5 1 -5 67386.8 1393.5 23
 5 1 -5 70081.9 1563.51 22
 5 1 -5 73556.4 1669.18 21
 5 1 -5 72521.2 1536.11 12
 5 1 -4 13463.2 679.895 6
 5 1 -4 13152.6 491.608 24
 5 1 -4 13726.2 592.108 23
 5 1 -4 13769.8 656.563 22
 5 1 -4 13200.4 556.773 25
 5 1 -4 13207 637.291 21
 5 1 -4 13509.5 601.59 12
 5 1 -3 165750 2203.2 25
 5 1 -3 163001 2041.52 24
 5 1 -3 167949 2411.45 22
 5 1 -3 165061 2263.97 23
 5 1 -3 158032 2332.28 21
 5 1 -3 166356 2233.98 12
 5 1 -2 3872.91 266.685 17
 5 1 -2 4060.01 267.635 24
 5 1 -2 3578.84 306.727 6
 5 1 -2 3965.69 283.706 25
 5 1 -2 4167.53 320.206 22
 5 1 -2 3765.13 287.33 21
 5 1 -2 3634.17 257.236 12
 5 1 -2 3296.55 269.493 23
 5 1 -1 135543 1816.71 17
 5 1 -1 133608 1754.95 15
 5 1 -1 139831 1796.33 24
 5 1 -1 135512 1960.41 6
 5 1 -1 133909 1865.5 23
 5 1 -1 142675 1984.9 22
 5 1 -1 136378 1836.07 21
 5 1 0 121836 1709.31 17
 5 1 0 122178 1664.4 15
 5 1 0 125817 1673.9 24
 5 1 0 123783 1720.79 25
 5 1 0 119873 1679.89 23
 5 1 0 121851 1719.51 6
 5 1 0 119395 1700.61 22
 5 1 0 119232 1565.54 21
 5 1 1 1514.52 169.615 17
 5 1 1 1580.49 179.152 24
 5 1 1 1521.69 163.133 23
 5 1 1 1486.21 147.855 14
 5 1 1 1598.6 159.617 6
 5 1 2 234852 2555.87 14
 5 1 2 237061 2494.92 23
 5 1 3 72512.5 1333.82 17
 5 1 3 77004 1392.54 15
 5 1 3 76220.7 1341.25 14
 5 1 4 50417 1115.33 17
 5 1 4 51863.2 1151.68 15
 5 1 4 51422.5 1139 14
 5 1 5 143041 2043.08 17
 5 1 5 145225 2170.5 15
 5 1 6 84.1703 69.7615 17
 5 1 6 204.228 99.1293 14
 5 1 7 60429.9 1480.05 14
 -5 -1 -7 48495.3 1188.35 19
 5 1 8 21486.7 828.951 14
 -5 -1 -8 19715.2 743.292 19
 -5 -1 -9 569.895 147.758 5
 -5 -1 -9 494.048 123.588 19
 -5 -1 -10 94709.1 1550.87 5
 -5 -1 -10 86279.4 1370.79 19
 5 2 -8 16992.5 558.776 12
 5 2 -7 3855.5 270.222 23
 5 2 -7 4092.89 279.346 25
 5 2 -7 4710.5 339.461 12
 5 2 -7 4110.62 345.926 21
 5 2 -6 2010.57 226.928 25
 5 2 -6 2146.24 252.21 12
 5 2 -6 2448.56 290.359 21
 5 2 -6 1991.25 223.623 23
 5 2 -5 98224.1 1761.45 23
 5 2 -5 102150 1847.27 22
 5 2 -5 99460.1 1703.34 25
 5 2 -5 99199.3 1800.93 12
 5 2 -5 99535.9 1916.85 21
 5 2 -4 37309.3 1073.6 22
 5 2 -4 36982.4 971.836 25
 5 2 -4 34379 952.473 12
 5 2 -4 36288.4 1083.82 21
 5 2 -4 34945.8 977.461 23
 5 2 -3 1085.02 164.473 25
 5 2 -3 1125.45 198.58 6
 5 2 -3 1238.92 191.518 22
 5 2 -3 1065.75 174.618 21
 5 2 -3 913.058 144.617 12
 5 2 -2 111640 1860.1 6
 5 2 -2 109187 1796.2 22
 5 2 -2 108520 1681.56 21
 5 2 -1 1216.75 148.429 17
 5 2 -1 927.926 143.667 25
 5 2 -1 815.854 131.764 24
 5 2 -1 905.869 141.472 23
 5 2 -1 1366.56 178.758 6
 5 2 -1 1088.29 159.572 22
 5 2 -1 897.47 132.376 21
 5 2 0 85600.3 1366.14 24
 5 2 0 79860.7 1337.02 17
 5 2 0 81487.7 1371.3 6
 5 2 0 80558.9 1343.06 23
 5 2 0 82495.8 1342.8 25
 5 2 1 4411.9 294.042 17
 5 2 1 4041.15 246.119 14
 5 2 1 4389.67 266.831 6
 5 2 1 4682.56 278.186 23
 5 2 2 930.305 146.57 24
 5 2 2 850.239 141.638 17
 5 2 2 920.192 135.56 14
 5 2 3 6770.15 395.059 15
 5 2 3 7356.62 408.897 14
 5 2 4 128.682 68.6626 17
 -5 -2 -4 145.034 61.8612 2
 5 2 4 208.432 81.6435 15
 5 2 4 156.526 78.6932 14
 5 2 5 4290.95 325.772 17
 -5 -2 -5 3487.23 295.36 2
 5 2 6 6479.18 412.981 17
 5 2 6 6648.43 419.766 15
 -5 -2 -6 5664.03 411.775 2
 5 2 6 6344.18 446.88 14
 5 2 7 12557.1 644.146 14
 5 2 8 97.1938 95.3852 14
 -5 -2 -8 65.5366 71.4562 19
 5 2 9 1666.16 213.112 14
 -5 -2 -9 1427.17 192.573 19
 -5 -2 -10 81.6729 75.3606 5
 -5 -2 -10 124.95 60.7109 19
 5 3 -8 34.2659 43.2693 25
 5 3 -8 124.351 59.4642 12
 5 3 -7 94536 1496.26 25
 5 3 -7 97118.3 1568.5 12
 5 3 -7 98112.8 1709.94 21
 5 3 -6 32471.6 901.662 25
 5 3 -6 32765.6 923.549 23
 5 3 -6 32819.1 926.532 12
 5 3 -6 32872.6 999.577 21
 5 3 -5 8851.2 484.287 25
 5 3 -5 9088.5 499.092 23
 5 3 -5 9413.02 496.564 12
 5 3 -5 8855.22 525.593 21
 5 3 -4 242122 2935.16 25
 5 3 -4 236976 3021.37 23
 5 3 -4 228232 2963.64 22
 5 3 -4 232256 2836.83 12
 5 3 -4 243351 3072.47 21
 5 3 -3 1896.09 226.907 23
 5 3 -3 2007.26 237.797 22
 5 3 -3 1784.98 192.358 12
 5 3 -3 2196.9 240.02 21
 5 3 -2 63158.3 1162.34 16
 5 3 -2 66464.9 1287.65 25
 5 3 -2 66453.4 1339.54 22
 5 3 -2 61330.7 1213.6 21
 5 3 -1 278090 3078.95 23
 5 3 -1 274045 2973.33 16
 5 3 -1 273296 3025.8 25
 5 3 -1 274839 3162.63 6
 5 3 -1 277860 3095.79 22
 5 3 0 30390.1 807.627 16
 5 3 0 29652.9 773.961 25
 5 3 0 28629.6 782.893 6
 5 3 0 29450.5 785.628 23
 5 3 1 102123 1530.12 25
 5 3 1 106291 1665.61 16
 5 3 1 102475 1496.85 14
 5 3 1 109610 1663.57 24
 5 3 1 106126 1529.03 23
 5 3 2 40806.7 963.949 24
 5 3 2 38044.7 909.06 14
 5 3 3 13549.5 577.289 16
 5 3 3 11118.2 521.351 14
 5 3 4 85684.4 1597.85 14
 -5 -3 -4 73754 1362.78 2
 5 3 5 9763.83 514.701 15
 -5 -3 -5 7845.95 458.36 2
 5 3 6 41503.3 1166.74 14
 5 3 6 39714.9 1078.52 17
 5 3 6 40709 1068.49 15
 -5 -3 -6 38633.5 1115.4 2
 5 3 7 1299.05 218.846 14
 5 3 7 1236.45 184.989 17
 -5 -3 -7 1180.66 211.797 2
 5 3 8 28337.3 952.484 14
 5 3 9 16488.9 645.284 14
 -5 -3 -9 16394.9 626.394 19
 -5 -3 -10 152.945 64.9005 19
 5 4 -8 539.79 80.6197 25
 5 4 -7 23038.2 661.833 25
 5 4 -7 21060.8 547.655 24
 5 4 -7 21956.4 616.888 12
 5 4 -7 21380.5 604.07 23
 5 4 -6 25168.4 783.729 25
 5 4 -6 25901.2 805.101 23
 5 4 -6 23867.6 725.442 12
 5 4 -5 1651.52 216.952 25
 5 4 -5 1709.49 229.383 23
 5 4 -5 1732.83 206.836 12
 5 4 -5 1628.78 227.442 21
 5 4 -4 423.179 126.604 23
 5 4 -4 425.643 106.612 12
 5 4 -4 486.461 128.456 21
 5 4 -3 114.732 83.2828 25
 5 4 -3 125.521 84.2087 23
 5 4 -3 113.238 73.9104 21
 5 4 -2 75742.9 1356.17 16
 5 4 -2 76750.5 1408.97 25
 5 4 -2 81920.5 1538.2 23
 5 4 -2 79820.5 1455.86 22
 5 4 -2 72582.8 1303.3 21
 5 4 -1 8411.91 417.308 17
 5 4 -1 8104.41 418.9 16
 5 4 -1 8281.05 427.022 25
 5 4 -1 9030.94 469.813 23
 5 4 -1 8617.19 439.991 22
 5 4 0 3594.24 283.384 23
 5 4 0 3616.5 286.766 16
 5 4 0 3311.86 260.105 25
 5 4 0 3461.81 278.143 24
 5 4 1 47132.6 1090.85 16
 5 4 1 44901.7 937.645 25
 5 4 1 44181.2 959.497 14
 5 4 1 46523.5 1039.31 24
 5 4 1 43923.4 965.387 23
 5 4 2 2358.08 230.745 14
 5 4 2 2451.4 239.12 24
 5 4 3 63.7738 69.5346 16
 5 4 3 105.13 72.6078 14
 5 4 4 75792.8 1527.7 16
 5 4 4 77626.2 1553.16 14
 5 4 5 12236.8 601.772 15
 -5 -4 -5 11263.5 569.038 2
 5 4 6 3696.61 324.245 15
 5 4 6 4006.62 391.469 14
 -5 -4 -6 2989.83 315.444 2
 5 4 7 20315.7 737.81 17
 5 4 7 21841 861.944 14
 -5 -4 -7 20214.8 820.154 2
 -5 -4 -8 1819.1 246.051 2
 5 4 8 1661.53 228.669 14
 5 4 9 19656 678.459 14
 -5 -4 -10 5944.34 269.094 19
 5 5 -7 1404.7 153.087 25
 5 5 -7 1320.7 132.448 24
 5 5 -7 1354.83 139.703 23
 5 5 -6 40770.8 956.547 25
 5 5 -6 39426.2 957.916 23
 5 5 -5 5173.13 374.036 23
 5 5 -4 52360.1 1216.47 25
 5 5 -4 50905.9 1281.01 23
 5 5 -3 19260 708.418 25
 5 5 -2 277.493 96.2857 16
 5 5 -2 315.068 103.235 25
 5 5 -2 224.208 99.1225 23
 5 5 -1 25840.5 804.665 16
 5 5 -1 25786.5 764.474 25
 5 5 -1 27116 843.058 23
 5 5 0 53440.9 1192.96 16
 5 5 0 53723 1080.46 25
 5 5 0 52498 1133.79 24
 5 5 0 53964.2 1170.71 23
 5 5 1 79720.9 1524.08 16
 5 5 1 85648.4 1461.04 23
 5 5 1 81717.9 1454.2 24
 5 5 1 82400 1434.99 14
 5 5 2 6052.45 375.842 24
 5 5 2 6086.16 391.197 14
 5 5 3 10978.7 560.885 16
 5 5 3 10407.1 541.116 14
 5 5 4 30165.3 988.037 16
 5 5 4 30111.1 974.068 14
 -5 -5 -5 8764.21 521.417 2
 5 5 5 8737.27 545.385 14
 5 5 6 22545.9 791.846 15
 5 5 6 23660.3 913.845 14
 -5 -5 -6 22564.7 856.566 2
 5 5 7 66048.6 1431.83 17
 5 5 7 65711 1514.43 14
 -5 -5 -7 63663.7 1461.64 2
 5 5 8 6494.04 423.067 14
 -5 -5 -8 5584.05 397.897 2
 5 5 9 6504.74 352.246 14
 5 6 -7 35234.1 655.452 25
 5 6 -7 29774.4 560.808 24
 5 6 -6 730.655 118.379 24
 5 6 -6 757.948 122.063 23
 5 6 -5 25540 763.011 25
 5 6 -5 25988.5 800.067 23
 5 6 -4 38501.3 1065.56 23
 5 6 -4 36666.3 949.527 25
 5 6 -3 2044.28 226.119 25
 5 6 -2 93924.7 1633.82 16
 5 6 -2 92878.2 1571.17 25
 5 6 -2 98189.9 1781.29 23
 5 6 -1 50099.8 1172.7 16
 5 6 -1 49660.7 1061.38 25
 5 6 -1 52183.1 1223.53 23
 5 6 0 54532.2 1249.94 16
 5 6 0 51020.2 1031.68 25
 5 6 0 55101.2 1176.85 24
 5 6 0 55309.4 1224.05 23
 5 6 1 68875.5 1325.89 24
 5 6 1 69103.2 1468.41 16
 5 6 1 70194.4 1327.13 23
 5 6 2 11966.8 516.338 24
 5 6 3 37482.3 1067.33 14
 -5 -6 -3 36396 927.945 3
 5 6 4 67547.3 1509.96 16
 5 6 4 69493.3 1559.54 14
 5 6 5 5516.27 410.366 16
 -5 -6 -5 4975.49 390.398 2
 5 6 5 4771.38 398.643 14
 -5 -6 -6 72332.7 1529.16 2
 5 6 6 73923.7 1455.47 15
 -5 -6 -7 170.137 95.7326 2
 5 6 7 306.682 128.958 14
 5 6 8 16331.7 623.806 14
 -5 -6 -8 16501.5 620.157 2
 5 6 9 27674.7 631.299 14
 5 7 -6 1962.81 158.096 25
 5 7 -6 1991.44 156.409 24
 5 7 -6 1888.66 158.505 23
 5 7 -5 1014.79 138.65 25
 5 7 -5 1084.73 142.368 24
 5 7 -5 1352.98 166.787 23
 5 7 -4 23559.9 694.992 25
 5 7 -4 24506.2 784.143 23
 5 7 -3 33466.3 854.282 25
 5 7 -3 33075.8 973.946 23
 5 7 -2 471.937 117.335 16
 5 7 -2 441.085 124.36 23
 5 7 -2 399.972 101.246 25
 5 7 -1 899.49 134.121 25
 5 7 -1 725.633 143.91 16
 5 7 -1 887.706 151.938 24
 5 7 -1 697.515 146.46 23
 5 7 0 5591.41 395.36 16
 5 7 0 5835.08 360.718 24
 5 7 0 5294.31 365.859 23
 5 7 1 13977.1 546.461 24
 5 7 1 14820.8 655.011 16
 5 7 1 14182.2 563.344 23
 5 7 2 30747.7 798.23 24
 5 7 3 7936.27 480.837 14
 5 7 3 7567.36 479.085 16
 -5 -7 -3 6878.31 388.715 3
 5 7 4 911.022 176.005 16
 5 7 4 822.151 174.752 14
 5 7 5 13604.3 609.561 16
 -5 -7 -5 12565.8 588.761 2
 5 7 5 13230 644.859 14
 -5 -7 -6 748.802 148.055 2
 5 7 6 520.823 114.61 15
 5 7 7 1413.54 201.201 14
 -5 -7 -7 1246.78 173.16 2
 5 7 8 3219.98 236.575 14
 -5 -7 -8 2890.62 218.671 2
 5 8 -5 42624.4 784.26 23
 5 8 -5 40938.4 723.66 24
 5 8 -4 669.583 102.98 25
 5 8 -4 585.859 104.413 24
 5 8 -3 56564.9 1066.39 24
 5 8 -3 53143.1 956.334 25
 5 8 -2 27136.6 761.238 16
 5 8 -2 26685.1 736.909 24
 5 8 -2 29139.6 855.63 23
 5 8 -1 2032.22 230.776 16
 5 8 -1 2521.46 247.152 23
 5 8 -1 2012.58 199.899 24
 5 8 0 113146 1887.1 16
 5 8 0 119323 1799.58 23
 5 8 1 2094.88 244.322 16
 5 8 1 1659.03 169.01 24
 5 8 1 1511.66 186.57 14
 5 8 1 1551.22 177.577 23
 5 8 2 23592.9 781.62 14
 5 8 3 17915.8 701.936 16
 5 8 3 17346.4 680.533 14
 5 8 4 2772.34 270.651 16
 5 8 4 2456.04 265.604 14
 -5 -8 -5 54533.6 1130.84 2
 5 8 5 54239.9 1144.82 16
 5 8 5 57640.3 1241.23 14
 -5 -8 -6 1440.81 170.243 2
 5 8 7 17979.4 546.452 14
 -5 -8 -7 16811 491.735 2
 5 9 -3 594.016 101.469 23
 5 9 -3 542.685 84.2182 24
 5 9 -2 7891.56 333.74 16
 5 9 -2 8724.14 385.978 23
 5 9 -1 285.591 86.5692 16
 5 9 -1 183.641 58.2733 24
 5 9 -1 319.24 83.5004 23
 5 9 0 409.301 107.208 16
 5 9 0 326.598 82.5763 23
 5 9 1 21328.9 716.948 16
 5 9 2 2446.58 220.023 14
 5 9 3 239.832 86.8054 16
 5 9 3 273.893 85.1412 14
 5 9 4 10620 444.732 16
 5 9 4 11163.2 472.256 14
 5 9 5 6827.04 305.837 15
 5 9 5 9350.52 412.283 14
 5 10 -1 9557.76 327.672 16
 5 10 0 157.266 62.6202 16
 5 10 1 3071.16 224.389 16
 5 10 3 706.66 101.679 16
 5 10 3 586.299 89.2997 14
 5 10 4 880.6 96.435 15
 5 10 4 1209.89 122.82 14
 6 -8 -1 8463.94 314.665 21
 6 -8 0 2278.6 145.821 6
 6 -8 0 2504.63 177.27 21
 6 -8 1 3542.3 190.825 6
 6 -8 2 8600.65 305.283 6
 6 -8 3 4125.25 201.366 6
 6 -8 3 3310 181.83 21
 6 -7 -3 13878.6 456.38 21
 6 -7 -2 16798.4 551.248 21
 6 -7 -1 8176 366.181 6
 6 -7 -1 8808.48 406.138 21
 6 -7 0 18679.7 577.043 6
 -6 7 -1 878.847 125.778 5
 -6 7 -2 19236.9 574.185 5
 -6 7 -3 869.179 128.451 5
 -6 7 -4 1556.97 156.454 5
 -6 7 -5 21348.4 517.197 5
 6 -6 -5 14036.5 418.868 21
 6 -6 -5 16929.5 495.827 12
 6 -6 -4 9106.45 404.347 21
 6 -6 -3 447.84 95.4948 6
 6 -6 -3 186.459 86.901 21
 6 -6 -2 59889.3 1182.5 6
 6 -6 -2 65685.6 1317.03 21
 6 -6 -1 1670.71 197.788 6
 6 -6 0 23908.8 762.874 6
 6 -6 0 20018.3 706.737 21
 -6 6 -1 21774.2 667.566 5
 -6 6 -2 3534.02 278.356 5
 -6 6 -3 32738.4 862.886 5
 -6 6 -4 3485 272.893 5
 -6 6 -5 48554.8 982.422 5
 -6 6 -6 19669.4 549.825 5
 -6 6 -7 14450.3 394.047 5
 6 -5 -6 3715.2 221.111 21
 6 -5 -6 4053.91 244.417 12
 6 -5 -5 7129.2 378.676 21
 6 -5 -4 11905.7 471.44 6
 6 -5 -4 13208.8 575.678 21
 6 -5 -3 38.8752 63.5087 6
 6 -5 -3 206.55 101.011 21
 6 -5 -2 10523.8 529.425 6
 6 -5 -1 893.187 167.393 6
 6 -5 -1 910.49 173.801 21
 6 -5 0 2992.97 287.82 21
 -6 5 -1 20529.6 687.421 5
 -6 5 -2 392.309 107.545 5
 6 -5 3 712.359 151.756 13
 -6 5 -3 561.911 124.789 5
 -6 5 -4 101.806 87.2138 5
 6 -5 4 173.048 89.568 13
 6 -5 5 2985.46 271.08 13
 -6 5 -5 3171.84 271.403 5
 6 -5 6 371.251 95.9471 13
 -6 5 -6 477.061 91.7501 20
 -6 5 -6 502.636 111.864 5
 -6 5 -7 15.3452 49.4913 5
 -6 5 -7 60.3808 43.0194 20
 6 -4 -7 2688.81 180.377 12
 6 -4 -6 1000.26 148.041 21
 6 -4 -6 933.821 145.469 12
 6 -4 -5 14832.6 531.376 6
 6 -4 -5 17604.7 682.4 21
 6 -4 -4 5569.96 379.312 6
 6 -4 -4 6983.29 459.989 21
 6 -4 -3 29264 935.878 6
 6 -4 -2 27504.3 908.197 6
 6 -4 -2 28912 946.714 21
 6 -4 -1 183.23 86.4883 22
 6 -4 -1 294.044 111.321 6
 6 -4 0 55867.6 1177.86 22
 6 -4 0 57731.6 1317.93 21
 6 -4 1 5502.97 391.052 13
 -6 4 -1 5183.63 336.789 5
 6 -4 2 16301.5 693.182 13
 -6 4 -2 17461.5 631.9 5
 6 -4 2 16001 737.274 17
 -6 4 -3 10496.9 512.393 5
 6 -4 3 10292.2 578.141 17
 -6 4 -4 393.756 116.847 5
 6 -4 4 225.533 97.947 13
 6 -4 5 32108.3 955.999 13
 -6 4 -5 33349.1 936.738 5
 6 -4 6 774.389 147.889 13
 -6 4 -6 815.596 149.066 5
 6 -4 7 25129.2 724.613 13
 -6 4 -7 27396.3 780.785 5
 6 -4 8 4162.34 219.417 13
 6 -3 -7 17023 524.083 21
 6 -3 -7 18956.7 561.353 12
 6 -3 -6 7130.44 422.128 21
 6 -3 -6 7260.45 416.944 12
 6 -3 -5 18037.4 684.636 6
 6 -3 -5 20084.6 791.209 21
 6 -3 -4 35521.5 1047.06 6
 6 -3 -3 27368.8 910.048 22
 6 -3 -3 28572.8 966.341 6
 6 -3 -3 29349.4 1000.95 21
 6 -3 -2 106728 1935.66 6
 6 -3 -2 104361 1899.57 22
 6 -3 -1 859.559 161.611 22
 6 -3 -1 1316.48 201.296 6
 6 -3 -1 1014.66 181.651 21
 6 -3 -1 1202.22 202.093 17
 6 -3 0 69838.3 1416.99 13
 6 -3 0 68886.3 1366.46 22
 6 -3 0 72819.8 1436.39 21
 6 -3 0 72767.2 1587.89 17
 6 -3 1 35401.9 974.586 13
 6 -3 1 32597 866.887 22
 6 -3 2 3491.74 333.015 17
 6 -3 2 3168.44 303.837 13
 -6 3 -2 3852.43 294.05 5
 6 -3 3 80989.8 1667.82 17
 6 -3 3 86527.3 1659.03 13
 -6 3 -3 82918.7 1473.42 5
 6 -3 4 102.572 81.2042 17
 -6 3 -4 96.4892 79.6314 5
 -6 3 -5 45654.3 1140.89 5
 6 -3 5 44416 1152.24 13
 -6 3 -6 29772.5 912.468 5
 6 -3 6 30377.8 922.651 13
 6 -3 7 30188.6 879.286 13
 -6 3 -7 30295.5 880.081 5
 6 -3 8 36459.6 831.941 13
 -6 3 -8 35000.7 869.827 5
 6 -2 -8 78.3558 39.9966 12
 6 -2 -7 9131.55 429.605 21
 6 -2 -7 9710.42 429.121 12
 6 -2 -6 40927 1108.06 21
 6 -2 -6 45471.7 1119.89 12
 6 -2 -5 3591.49 335.274 6
 6 -2 -5 3621.89 335.926 12
 6 -2 -4 86451.9 1793.69 6
 6 -2 -4 86777.3 1804.48 21
 6 -2 -3 4804.25 399.645 6
 6 -2 -3 5878.31 433.858 22
 6 -2 -3 5044.15 412.268 21
 6 -2 -2 4632.94 382.861 6
 6 -2 -2 4678.37 383.095 22
 6 -2 -2 4387.8 365.212 21
 6 -2 -2 3999.81 341.45 17
 6 -2 -1 173801 2469.98 17
 6 -2 -1 171416 2441.74 22
 6 -2 -1 177366 2440.08 21
 6 -2 0 314.495 114.692 17
 6 -2 0 327.915 100.813 13
 6 -2 0 272.179 103.47 22
 6 -2 0 304.168 115.272 6
 6 -2 0 221.366 91.2176 21
 6 -2 1 135160 2221.16 17
 6 -2 1 139305 2026.07 22
 6 -2 2 72063.1 1514.96 17
 6 -2 2 71859.2 1385.91 13
 6 -2 2 66716.5 1268.86 22
 -6 2 -2 67604.6 1211.79 5
 -6 2 -3 24237.7 748.598 5
 6 -2 3 24554.5 821.879 13
 6 -2 3 25980.6 712.853 22
 6 -2 4 143126 2288.31 17
 6 -2 4 144088 2232.57 13
 6 -2 5 37827.9 1068.31 17
 -6 2 -5 38407.3 1048.65 5
 -6 2 -6 77399.5 1568.86 5
 6 -2 6 75957.9 1591.19 13
 -6 2 -7 90211.4 1677.79 5
 6 -2 7 90276.8 1660.55 13
 -6 2 -8 2249.38 238.452 5
 6 -2 8 1762.23 201.14 13
 6 -2 9 19707.3 545.222 13
 6 -1 -8 15867.5 435.472 12
 6 -1 -8 15807 446.315 21
 6 -1 -7 51.6123 66.0445 12
 6 -1 -7 68.4524 75.5851 21
 6 -1 -6 39162.5 1067.06 12
 6 -1 -5 18011.2 784.752 6
 6 -1 -5 19469.2 805.28 21
 6 -1 -5 18588 750.657 12
 6 -1 -4 31139.7 1050.28 6
 6 -1 -4 31876.1 1046.82 21
 6 -1 -4 31089.9 976.889 12
 6 -1 -3 43072.6 1230.47 6
 6 -1 -3 40512.2 1067.89 23
 6 -1 -3 43742.4 1195.65 21
 6 -1 -3 39866.6 1009.74 17
 6 -1 -2 20837.6 737.074 17
 6 -1 -2 20446.9 746.777 23
 6 -1 -1 124212 1994.7 17
 6 -1 -1 121963 2018.48 6
 6 -1 -1 120862 1968.45 22
 6 -1 -1 123370 1923.33 21
 6 -1 0 37905.7 1037.17 17
 6 -1 0 40781.4 1027.43 6
 6 -1 0 38245.1 989.195 22
 6 -1 0 39439.7 919.666 13
 6 -1 0 36467.4 917.653 21
 6 -1 1 17707.9 717.058 17
 6 -1 1 18756 633.31 13
 6 -1 1 18379.2 663.471 22
 6 -1 1 18532 605.322 21
 6 -1 2 62400.6 1241.94 13
 6 -1 2 58740.7 1194.8 22
 6 -1 3 146.385 83.7864 17
 -6 1 -3 290.79 89.0332 5
 6 -1 3 185.339 85.3578 14
 6 -1 3 199.952 91.0764 13
 6 -1 3 465.326 107.266 22
 6 -1 4 30831.8 955.262 17
 -6 1 -4 28284.8 829.921 5
 6 -1 4 31528.6 985.286 14
 6 -1 5 29555.7 934.98 17
 -6 1 -5 30334.9 907.727 5
 6 -1 6 27204.7 854.631 17
 -6 1 -6 28683.5 913.591 5
 -6 1 -7 35135.2 1025.61 5
 -6 1 -8 8729.94 481.581 5
 6 -1 8 9402.29 492.528 13
 6 -1 9 12591.6 490.638 13
 -6 1 -10 4696.37 248.915 5
 6 0 -8 8424.98 314.737 12
 6 0 -8 8080.45 335.347 21
 6 0 -7 2489.69 230.732 12
 6 0 -6 1960.63 251.298 21
 6 0 -6 1613.99 209.967 12
 6 0 -5 3548.77 344.237 22
 6 0 -5 3215.18 292.118 23
 6 0 -5 3467.41 350.194 21
 6 0 -5 3629.86 325.875 12
 6 0 -4 776.561 186.659 6
 6 0 -4 601.895 136.455 23
 6 0 -4 824.782 194.011 22
 6 0 -4 1073.5 206.415 21
 6 0 -4 889.683 174.215 12
 6 0 -3 3439.12 304.969 23
 6 0 -3 3140.16 327.571 22
 6 0 -3 3434.11 326.589 21
 6 0 -3 2848.21 273.916 12
 6 0 -2 15926.5 630.602 17
 6 0 -2 16906.6 576.891 24
 6 0 -2 16528.8 721.54 6
 6 0 -2 15281.7 639.411 23
 6 0 -2 16748 706.474 22
 6 0 -2 18384.9 715.338 21
 6 0 -1 1795.67 215.18 17
 6 0 -1 2554.06 255.792 23
 6 0 -1 1929.11 235.017 6
 6 0 -1 2644.87 253.697 21
 6 0 0 1226.31 184.503 17
 6 0 0 1043.63 169.252 6
 6 0 0 1104.44 175.735 22
 6 0 0 1104.91 168.643 23
 6 0 0 1079.55 152.091 21
 6 0 1 2287.02 250.27 17
 6 0 1 2179.56 229.696 15
 6 0 1 2247.05 218.297 14
 6 0 1 2060.18 218.553 23
 6 0 1 2219.91 206.896 13
 6 0 1 2149.19 221.217 6
 6 0 1 2123.73 223.056 22
 6 0 1 1967.1 183.907 21
 6 0 2 65466 1345.55 15
 6 0 2 61406.3 1268.47 14
 6 0 2 65300.8 1216.35 6
 6 0 3 432.474 123.27 17
 6 0 3 401.381 112.945 14
 -6 0 -3 312.456 86.6413 5
 6 0 4 1729.98 226.823 17
 -6 0 -4 1491.5 194.465 5
 6 0 4 1940.87 241.648 14
 6 0 5 636.418 145.833 17
 -6 0 -5 700.321 151.939 5
 6 0 6 9246.42 502.889 17
 -6 0 -6 9100.29 525.268 5
 6 0 6 9935.69 577.706 14
 -6 0 -7 365.875 131.29 5
 6 0 7 282.09 124.294 14
 -6 0 -8 270.444 111.305 5
 -6 0 -9 102.576 78.976 5
 6 0 9 120.942 72.5237 13
 6 0 10 532.167 83.2353 13
 6 1 -8 752.59 95.5643 12
 6 1 -7 33050 812.095 12
 6 1 -7 35737.7 916.559 21
 6 1 -6 12289.5 523.381 23
 6 1 -6 13264.3 573.085 12
 6 1 -6 13677.5 635.671 21
 6 1 -5 5058.96 346.641 25
 6 1 -5 4840.37 355.598 23
 6 1 -5 5695.17 426.538 22
 6 1 -5 5178.26 369.858 12
 6 1 -5 4941.43 409.444 21
 6 1 -4 87793.6 1570.59 25
 6 1 -4 85344.5 1627.05 23
 6 1 -4 87317.6 1797.7 22
 6 1 -4 85794.9 1745.55 21
 6 1 -4 82071.6 1605.26 12
 6 1 -3 433.962 107.572 24
 6 1 -3 519.044 128.656 25
 6 1 -3 467.617 128.675 23
 6 1 -3 427.331 148.008 6
 6 1 -3 429.456 137.495 22
 6 1 -3 436.813 112.83 12
 6 1 -3 531.26 140.098 21
 6 1 -2 71054.2 1354.4 17
 6 1 -2 74186.4 1330.3 24
 6 1 -2 75910.7 1451.6 25
 6 1 -2 77812.1 1619.16 6
 6 1 -2 74694.2 1556.86 22
 6 1 -2 72360.1 1438.43 21
 6 1 -1 23361.8 743.372 17
 6 1 -1 21870.2 690.088 15
 6 1 -1 24096.3 731.77 24
 6 1 -1 24481.9 833.317 6
 6 1 -1 23622.7 770.97 23
 6 1 -1 25350.3 843.428 22
 6 1 -1 22547.3 714.068 21
 6 1 0 535.051 125.496 17
 6 1 0 410.291 107.983 15
 6 1 0 625.778 130.783 24
 6 1 0 294.527 93.5941 23
 6 1 0 349.572 111.287 22
 6 1 1 321244 3522.84 17
 6 1 1 314590 3497.97 15
 6 1 1 317561 3308.77 14
 6 1 1 321145 3402.74 23
 6 1 1 313887 3408.28 6
 6 1 1 317278 3207.5 13
 6 1 2 5281.29 372.837 17
 6 1 2 5796.18 380.239 15
 6 1 2 5702.89 349.441 14
 6 1 2 5212.38 327.712 23
 6 1 2 5791.18 335.569 6
 6 1 3 142369 2165.89 17
 6 1 3 142687 2084.96 14
 6 1 4 49455 1216.25 17
 6 1 4 49624.9 1238.04 15
 6 1 4 48928.6 1186.39 14
 6 1 5 2591.4 275.955 17
 6 1 5 2733.89 293.946 14
 6 1 6 218073 2924.97 17
 6 1 6 240857 3329.83 14
 6 1 7 8446.68 535.499 14
 -6 -1 -8 21487.2 808.624 5
 6 1 8 23769.8 862.724 14
 -6 -1 -9 31079.5 902.658 5
 6 1 10 142.019 60.9599 13
 6 2 -7 255.937 74.9501 12
 6 2 -7 167.105 80.0956 21
 6 2 -6 11937.3 500.129 25
 6 2 -6 11632.7 508.397 23
 6 2 -6 11704 503.173 12
 6 2 -6 12655.8 585.508 21
 6 2 -5 3309.94 247.773 24
 6 2 -5 3997.09 326.896 23
 6 2 -5 3346.02 310.764 22
 6 2 -5 3388.85 287.236 12
 6 2 -5 3252.09 316.862 21
 6 2 -5 3349.25 288.179 25
 6 2 -4 234.479 104.959 25
 6 2 -4 271.565 93.2574 24
 6 2 -4 216.928 101.893 23
 6 2 -4 471.282 141.953 22
 6 2 -4 179.833 81.4574 12
 6 2 -4 189.776 104.787 21
 6 2 -3 99952.5 1749.47 25
 6 2 -3 100039 1991.45 6
 6 2 -3 99148.7 1625.79 24
 6 2 -3 101109 1814.14 23
 6 2 -3 104653 1906.53 22
 6 2 -3 101979 1849.13 21
 6 2 -2 129.243 74.2696 24
 6 2 -2 30.2297 89.0022 6
 6 2 -2 127.358 95.5262 22
 6 2 -2 57.3804 63.5983 21
 6 2 -1 35645.4 945.145 25
 6 2 -1 33741.1 913.638 17
 6 2 -1 31986.2 857.362 15
 6 2 -1 32479.4 988.552 6
 6 2 -1 34690.2 908.232 24
 6 2 -1 31263.9 919.355 23
 6 2 -1 36006.3 996.71 22
 6 2 -1 30789.1 814.686 21
 6 2 0 88098.8 1580.26 17
 6 2 0 88257.1 1536.36 15
 6 2 0 95599.9 1602.23 24
 6 2 0 90130 1613.13 6
 6 2 0 95520.3 1617.94 23
 6 2 0 92169.5 1618.12 22
 6 2 1 5682.88 376.594 17
 6 2 1 5657.53 372.445 15
 6 2 1 6187.39 394.401 24
 6 2 1 5528 322.255 14
 6 2 1 5856.92 354.021 6
 6 2 1 6151.65 360.837 23
 6 2 2 104073 1787.93 17
 6 2 2 102771 1736.96 15
 6 2 2 99239.8 1530.91 23
 6 2 3 3803.75 325.893 17
 6 2 3 3571.04 295.586 14
 6 2 3 3703.89 322.347 15
 6 2 4 12021 589.722 17
 6 2 4 11502.7 578.428 15
 6 2 4 12739.4 594.524 14
 6 2 5 86733.2 1672.13 17
 6 2 5 88837.9 1744.91 15
 6 2 5 84050.2 1680.45 14
 6 2 6 464.617 132.443 17
 6 2 7 77877.6 1511.79 17
 6 2 7 83802.5 1770.08 14
 6 2 8 1536.55 225.2 14
 -6 -2 -9 713.527 146.863 5
 6 2 9 534.049 122.387 14
 -6 -2 -10 28167 697.947 5
 6 3 -7 3836.25 220.094 23
 6 3 -7 3928.25 220.262 12
 6 3 -6 11755.2 491.493 25
 6 3 -6 10490.8 389.897 24
 6 3 -6 11009.8 491.641 23
 6 3 -6 11057.3 443.144 12
 6 3 -6 11821.8 531.49 21
 6 3 -5 9260.17 476.935 25
 6 3 -5 8044.35 400.236 24
 6 3 -5 9213.18 499.365 23
 6 3 -5 7929.58 401.06 12
 6 3 -5 9423.67 506.631 21
 6 3 -4 5281.12 387.479 25
 6 3 -4 5043.42 346.7 24
 6 3 -4 5221.34 402.33 23
 6 3 -4 5324.12 397.922 22
 6 3 -4 5126.54 385.781 21
 6 3 -3 291.282 106.941 24
 6 3 -3 344.801 122.632 23
 6 3 -3 565.653 141.784 22
 6 3 -3 275.038 103.978 21
 6 3 -2 2947.79 280.861 25
 6 3 -2 2523.85 259.924 24
 6 3 -2 2721.71 277.146 23
 6 3 -2 2753.54 289.804 22
 6 3 -2 2415.72 236.244 21
 6 3 -1 25004 775.481 17
 6 3 -1 23983 768.376 15
 6 3 -1 26734.9 835.243 23
 6 3 -1 25850.5 802.147 25
 6 3 -1 24670.3 847.605 6
 6 3 -1 25731.5 804.934 24
 6 3 -1 26707.8 880.227 22
 6 3 0 31317.9 898.301 17
 6 3 0 33229 903.37 25
 6 3 0 31144.9 896.316 6
 6 3 0 33780.8 934.299 24
 6 3 0 33365.9 907.064 23
 6 3 0 33071.4 942.194 22
 6 3 1 1963.5 229.984 17
 6 3 1 1709.17 182.427 14
 6 3 1 1579.42 185.65 6
 6 3 1 1738.91 201.034 23
 6 3 2 27478.3 870.243 17
 6 3 2 25389.2 755.476 14
 6 3 2 26729.8 733.79 23
 6 3 3 11194.4 588.667 15
 6 3 3 10486.9 513.857 14
 6 3 4 1201.12 202.148 17
 6 3 4 1586.15 220.837 15
 6 3 4 1354.21 206.53 14
 6 3 5 75029.6 1584.24 17
 6 3 5 75348.4 1587.13 15
 6 3 5 72239.6 1579.54 14
 6 3 6 2340.75 270.787 17
 6 3 6 2026.55 255.345 15
 6 3 7 5342.51 380.461 17
 6 3 7 4911.15 402.778 14
 6 3 8 45392.4 1240.18 14
 6 3 9 578.653 129.554 14
 -6 -3 -10 9923.46 390.808 5
 6 4 -7 75766.8 1085.18 25
 6 4 -6 37918.4 869.458 25
 6 4 -6 36492.8 864.099 23
 6 4 -5 56816 1215.48 25
 6 4 -5 55971.2 1125.83 24
 6 4 -5 54790.6 1244.22 23
 6 4 -5 58404 1224.74 21
 6 4 -4 143924 2094.33 24
 6 4 -4 140555 2074.33 21
 6 4 -3 1411.52 204.567 25
 6 4 -3 1355.44 196.906 24
 6 4 -3 1315.8 176.729 21
 6 4 -2 95039.9 1685.47 25
 6 4 -2 94327.7 1671.2 24
 6 4 -2 94029 1740.52 23
 6 4 -2 93368.6 1693.83 22
 6 4 -1 140897 2060.71 25
 6 4 -1 136163 2102.71 24
 6 4 -1 144244 2155.22 23
 6 4 -1 140894 2137.83 22
 6 4 0 93770.1 1680.91 17
 6 4 0 98382.3 1747.82 16
 6 4 0 96991.5 1690.55 23
 6 4 0 95956.6 1720.69 22
 6 4 0 96891.7 1609.06 25
 6 4 1 220327 2864.65 17
 6 4 1 221994 2883.34 16
 6 4 1 221301 2815.7 24
 6 4 1 214607 2646.85 23
 6 4 2 2279.41 270.6 16
 6 4 2 2078.94 239.658 14
 6 4 2 1907.6 238.721 24
 6 4 3 199929 2741.24 14
 6 4 4 110948 2053.43 15
 6 4 4 113621 2085.02 14
 6 4 5 25253 915.508 17
 6 4 5 24953 900.577 15
 6 4 5 25432.4 911.029 14
 -6 -4 -5 23667.8 776.147 2
 6 4 6 234985 3104.87 17
 6 4 6 229034 3026.64 15
 6 4 7 18817.2 710.745 17
 6 4 7 19520.4 787.09 14
 6 4 8 59158.2 1320.19 14
 6 4 9 54526 1087.98 14
 -6 -4 -10 1772.86 148.89 5
 6 5 -6 2731.88 212.644 25
 6 5 -6 2426.64 182.905 24
 6 5 -6 2764.65 216.393 23
 6 5 -5 18518.7 612.918 24
 6 5 -5 19322.7 672.335 23
 6 5 -4 7430.87 434.597 25
 6 5 -4 7293.41 413.996 24
 6 5 -4 7318.76 450.326 23
 6 5 -3 23401.5 785.955 25
 6 5 -3 23546.7 791.412 24
 6 5 -2 296.636 104.394 25
 6 5 -2 491.052 130.274 23
 6 5 -1 354.551 101.716 17
 6 5 -1 681.073 143.765 16
 6 5 -1 313.447 100.94 25
 6 5 -1 537.383 135.079 23
 6 5 -1 485.044 123.119 22
 6 5 0 40394 1055.65 17
 6 5 0 42854.6 1170.8 16
 6 5 0 37741.9 936.162 25
 6 5 0 39561.1 1056.88 24
 6 5 0 43093.7 1087.39 23
 6 5 0 41327.7 1030.65 22
 6 5 1 37.7025 52.5268 14
 6 5 1 48.6765 76.6041 24
 6 5 1 49.8874 55.1722 23
 6 5 2 43600.6 1102.38 14
 6 5 2 41781.3 1088.26 24
 6 5 3 4734.92 391.756 16
 6 5 3 4386.92 360.765 14
 6 5 4 1178.66 199.951 14
 6 5 5 13397.7 662.114 15
 6 5 5 14179.8 712.976 14
 6 5 6 3438.36 329.131 17
 6 5 6 3119.57 299.545 15
 -6 -5 -6 3031.55 285.104 2
 6 5 7 1940.34 227.444 17
 6 5 7 2241.17 267.2 14
 -6 -5 -7 1805.68 217.412 2
 6 5 8 2379.95 245.428 14
 6 5 9 1027.32 132.737 14
 6 6 -6 346.198 69.0599 24
 6 6 -6 321.628 69.5738 23
 6 6 -5 30401.3 740.763 25
 6 6 -5 30697.8 726.006 24
 6 6 -5 31613 800.121 23
 6 6 -4 245.497 90.6602 25
 6 6 -4 238.182 99.2893 24
 6 6 -4 443.139 118.383 23
 6 6 -3 14180.9 570.196 25
 6 6 -3 12982.6 588.876 23
 6 6 -2 225.604 89.473 25
 6 6 -2 191.379 99.6153 24
 6 6 -2 235.456 98.4177 23
 6 6 -1 4924.42 367.414 16
 6 6 -1 4591.03 311.92 25
 6 6 -1 4901.45 354.461 24
 6 6 -1 4971.82 372.296 23
 6 6 0 605.092 133.237 17
 6 6 0 482.174 137.647 16
 6 6 0 870.097 137.057 25
 6 6 0 731.738 150.327 24
 6 6 0 528.69 127.839 23
 6 6 1 1079.97 198.158 16
 6 6 1 797.445 139.609 14
 6 6 1 812.284 153.575 24
 6 6 1 1040.81 158.076 23
 6 6 2 106718 1987 16
 6 6 2 103815 1794.02 14
 6 6 3 24629.7 911.087 16
 6 6 3 25400.7 882.247 14
 6 6 4 60200.7 1456.57 16
 6 6 4 62058.1 1424.23 14
 6 6 5 4934.4 389.453 15
 6 6 5 4466.43 386.958 14
 6 6 6 3067.38 304.014 17
 6 6 6 2876.13 271.055 15
 6 6 6 2485.98 277.786 14
 -6 -6 -6 2532.78 241.815 2
 6 6 7 87013 1515.8 17
 6 6 7 90013.6 1616.11 14
 6 6 8 5590.36 332.236 14
 6 7 -5 7097.19 287.975 25
 6 7 -5 7797.35 311.005 24
 6 7 -5 8116.81 336.502 23
 6 7 -4 14061.5 463.975 25
 6 7 -3 610.393 112.451 25
 6 7 -3 631.842 127.946 24
 6 7 -3 639.611 131.312 23
 6 7 -2 14820.7 516.869 25
 6 7 -2 16090.9 590.138 24
 6 7 -1 2336.4 242.334 16
 6 7 -1 2050.26 186.759 25
 6 7 -1 2529.26 242.156 24
 6 7 -1 2549.65 253.899 23
 6 7 0 1334.18 183.951 17
 6 7 0 1305.23 202.609 16
 6 7 0 1289.49 175.396 24
 6 7 0 1610.08 199.472 23
 6 7 1 42274 985.35 24
 6 7 1 42423.5 952.409 23
 6 7 2 12952.7 645.377 16
 6 7 2 12795.6 566.987 14
 6 7 3 49676.7 1258.58 16
 6 7 3 48163.1 1192.56 14
 6 7 4 454.577 132.123 16
 6 7 4 649.193 144.501 14
 6 7 5 2377.58 254.108 15
 6 7 5 2537.91 274.774 14
 6 7 6 125209 1911.73 17
 6 7 6 122911 1876.38 14
 6 7 7 868.909 132.546 17
 6 7 7 814.399 137.656 14
 -6 -7 -7 698.561 102.475 2
 6 7 8 37495.8 730.305 14
 6 8 -4 5956.82 256.826 24
 6 8 -3 3856.97 237.965 24
 6 8 -3 3967.17 261.608 23
 6 8 -2 4789.89 281.421 24
 6 8 -2 5304.95 314.503 23
 6 8 -1 8109.62 404.382 16
 6 8 -1 7447.34 358.556 24
 6 8 -1 8233.72 399.079 23
 6 8 0 181.889 88.1833 16
 6 8 0 55.4797 53.5089 24
 6 8 0 214.173 71.9159 23
 6 8 1 14018.3 616.81 16
 6 8 2 4999.32 375.33 16
 6 8 2 5182.55 325.243 14
 6 8 3 2651.88 259.244 16
 6 8 3 2542.73 241.879 14
 6 8 4 9740.57 470.459 14
 6 8 5 275.164 85.6564 15
 6 8 5 358.781 100.762 14
 6 8 6 5266.37 303.403 17
 6 8 6 5544.36 305.413 14
 6 8 7 3581.09 191.772 17
 6 9 -2 13286.5 352.4 24
 6 9 -2 14921.7 407.088 23
 6 9 -1 867.914 102.748 23
 6 9 0 56759.9 1060.88 16
 6 9 1 350.388 80.2076 17
 6 9 1 62.4181 62.1363 16
 6 9 2 28549.3 731.23 17
 6 9 3 12254.4 436.46 14
 6 9 4 5530.58 314.364 17
 6 9 4 5508.34 293.32 15
 6 9 4 5577.02 294.884 14
 6 9 5 21964 489.371 15
 6 9 5 26966.7 591.244 14
 6 10 1 2958.92 178.336 15
 7 -7 -2 663.861 84.4761 21
 7 -7 0 5489.09 253.537 6
 7 -7 0 5905.05 280.938 21
 7 -7 1 11020.8 373.278 6
 7 -7 1 10936.9 380.04 21
 7 -7 2 3124.11 194.074 6
 7 -7 2 3022.13 190.613 21
 7 -7 3 1013.7 102.38 21
 7 -6 -3 39209.2 775.357 21
 7 -6 -2 724.773 108.567 6
 7 -6 -1 17258.2 551.716 6
 7 -6 -1 17055.8 575.506 21
 7 -6 0 20677.5 623.537 6
 7 -6 0 20733.9 632.906 21
 7 -6 1 1919.03 196.632 6
 7 -6 1 1833.42 194.782 21
 7 -6 2 57047.4 1073.04 21
 -7 6 -3 1161.78 127.73 5
 7 -6 3 1439.79 152.214 21
 -7 6 -4 33950.8 680.181 5
 7 -6 4 31553.3 653.58 21
 7 -6 5 12883.1 397.475 6
 -7 6 -5 13691.4 382.981 5
 7 -5 -5 3109.49 184.268 21
 7 -5 -5 3391.25 187.727 12
 7 -5 -4 2349.66 203.29 21
 7 -5 -4 2171.55 189.424 12
 7 -5 -3 1037.74 140.476 6
 7 -5 -2 6279.05 369.487 6
 7 -5 -2 6371.31 390.046 21
 7 -5 -1 269.564 98.7449 6
 7 -5 -1 219.103 93.5809 21
 7 -5 0 2080.72 227.04 6
 7 -5 0 2151.98 235.883 21
 7 -5 1 2506.35 245.938 21
 7 -5 2 2693.62 243.427 21
 -7 5 -3 19553.6 603.741 5
 -7 5 -4 478.63 102.754 5
 7 -5 5 4535.14 235.083 21
 -7 5 -5 5565.96 295.496 5
 -7 5 -6 29448.9 637.694 5
 7 -4 -5 4881.44 288.383 21
 7 -4 -5 4588.67 269.934 12
 7 -4 -4 77838 1304.55 6
 7 -4 -3 695.472 149.776 6
 7 -4 -3 805.32 158.895 21
 7 -4 -2 56886.3 1290.44 6
 7 -4 -2 57481.6 1310.72 21
 7 -4 -1 35942.6 1012.55 6
 7 -4 -1 34733.5 988.961 21
 7 -4 0 131.222 73.4606 22
 7 -4 0 104.889 86.8496 21
 7 -4 1 89679.4 1673.23 6
 7 -4 1 88987.8 1578.39 21
 7 -4 2 10033.1 515.408 13
 7 -4 2 9463.09 476.141 21
 7 -4 3 3848.91 326.969 13
 -7 4 -3 3628.54 266.078 5
 -7 4 -4 32506.1 836.733 5
 7 -4 5 390.519 118.096 13
 -7 4 -5 544.776 115.682 5
 7 -4 6 936.621 143.765 13
 -7 4 -6 883.432 131.947 5
 7 -4 7 1925.92 168.524 13
 -7 4 -7 2249.52 183.433 5
 7 -3 -6 3287.85 223.186 21
 7 -3 -6 3277.31 204.802 12
 7 -3 -5 44358.8 949.412 12
 7 -3 -4 7853.52 442.23 6
 7 -3 -4 8661.09 479.494 21
 7 -3 -4 7841.67 430.861 12
 7 -3 -3 27943.5 922.27 6
 7 -3 -3 27398.9 902.918 21
 7 -3 -2 42891.9 1167.56 6
 7 -3 -2 42066.1 1105.72 22
 7 -3 -2 43528.7 1159.17 21
 7 -3 -1 6880.69 466.202 6
 7 -3 -1 7259.33 449.376 22
 7 -3 -1 7489.61 460.926 21
 7 -3 0 59469 1285.13 22
 7 -3 0 63694.1 1363.69 21
 7 -3 0 63732 1507.18 17
 7 -3 1 45564.8 1124.86 13
 7 -3 1 41728.3 1027.18 22
 7 -3 1 45815.6 1161.28 6
 7 -3 1 42328.6 1059.34 21
 7 -3 1 39679.7 1183.18 17
 7 -3 2 18396.7 723.786 13
 7 -3 2 16434.4 618.513 21
 7 -3 2 17989.9 787.475 17
 7 -3 3 18875.8 723.872 13
 -7 3 -3 18251.4 622.519 5
 7 -3 3 18614.1 784.068 17
 7 -3 4 25080.9 852.413 13
 -7 3 -4 25377.3 779.74 5
 7 -3 4 27104 921.662 17
 -7 3 -5 25521.8 772.168 5
 7 -3 5 22757.2 775.51 17
 7 -3 6 11068 515.743 13
 -7 3 -6 11347.7 494.391 5
 -7 3 -7 251.851 85.5898 5
 7 -3 7 303.659 89.3325 13
 7 -3 8 9615.73 359.911 13
 -7 3 -8 11605.7 408.35 5
 7 -2 -6 1010.82 128.488 12
 7 -2 -5 932.332 159.438 21
 7 -2 -5 896.704 147.732 12
 7 -2 -4 1047.14 189.13 6
 7 -2 -4 1147.8 193.411 21
 7 -2 -4 801.018 151.448 12
 7 -2 -3 993.111 190.938 6
 7 -2 -3 568.583 149.646 22
 7 -2 -3 521.07 150.44 21
 7 -2 -2 72.8065 79.0538 17
 7 -2 -2 22.8129 78.6567 6
 7 -2 -2 306.787 113.618 22
 7 -2 -2 42.7023 78.8815 21
 7 -2 -1 1698.55 236.615 22
 7 -2 -1 1770.65 234.61 21
 7 -2 -1 1751.48 236.606 17
 7 -2 0 1120.51 194.098 17
 7 -2 0 1327.97 181.81 13
 7 -2 0 1139.97 193.798 6
 7 -2 0 803.465 161.269 22
 7 -2 0 1068.14 172.01 21
 7 -2 1 2165.37 278.742 17
 7 -2 1 2191.99 241.66 13
 7 -2 1 2025.47 230.642 22
 7 -2 1 2141.75 254.46 6
 7 -2 1 1931.93 219.278 21
 7 -2 2 49475.6 1173.62 13
 7 -2 2 43656.8 1058.9 22
 7 -2 2 49784.9 1201.13 6
 7 -2 2 45038.4 1011.06 21
 7 -2 3 281.539 122.603 17
 7 -2 3 563.465 142.754 13
 7 -2 3 473.352 112.221 22
 7 -2 3 245.432 84.3058 21
 7 -2 4 8954.51 534.742 17
 7 -2 4 8592.82 495.856 13
 -7 2 -4 8448.58 442.432 5
 7 -2 5 54867.7 1283.53 13
 -7 2 -5 54165.8 1186.81 5
 -7 2 -6 3586.83 302.856 5
 7 -2 6 4229.39 312.293 17
 7 -2 7 51504.8 1131.4 13
 -7 2 -7 51775.6 1110.71 5
 7 -2 8 25924.9 693.833 13
 -7 2 -8 25886.3 685.829 5
 -7 2 -9 239.312 63.1273 5
 7 -1 -6 3728.07 245.577 12
 7 -1 -6 4255.61 295.741 21
 7 -1 -5 5581 393.706 21
 7 -1 -5 6012.24 366.216 12
 7 -1 -4 42926.3 1197.26 6
 7 -1 -4 43503.5 1179.79 22
 7 -1 -4 42665.5 1158.14 21
 7 -1 -4 40743.5 1017.49 12
 7 -1 -3 1138.47 211.475 6
 7 -1 -3 1345.52 216.003 21
 7 -1 -3 1049.58 167.703 12
 7 -1 -2 120703 2151.87 22
 7 -1 -2 124988 2080.99 21
 7 -1 -2 123123 2024.34 17
 7 -1 -1 13104.9 632.324 17
 7 -1 -1 13497.6 663.682 6
 7 -1 -1 13468.7 649.012 22
 7 -1 -1 13680.4 613.404 21
 7 -1 0 163.391 101.368 17
 7 -1 0 175.965 79.1515 13
 7 -1 0 276.995 116.598 6
 7 -1 0 255.83 97.5392 21
 7 -1 1 161221 2499.98 17
 7 -1 1 156127 2194.57 13
 7 -1 1 158567 2297.57 6
 7 -1 1 155837 2297.95 22
 7 -1 1 152167 2101.11 21
 7 -1 2 51024 1183.39 13
 7 -1 2 54704.1 1221.21 6
 7 -1 2 52977.6 1210.81 22
 7 -1 3 71941.7 1594.87 17
 7 -1 3 70042.6 1433.31 13
 7 -1 3 67379.5 1323.55 6
 7 -1 3 66591.1 1350.65 22
 7 -1 4 62352.7 1446.56 17
 -7 1 -4 56473.7 1181.65 5
 7 -1 4 59608.5 1350.43 13
 7 -1 4 55046.4 1143.85 6
 7 -1 4 59115.5 1221.56 22
 7 -1 5 4483.11 365.745 17
 -7 1 -5 3352.9 291.809 5
 7 -1 5 4020.35 348.068 13
 7 -1 5 3261.07 262.512 22
 7 -1 6 28215 866.383 17
 -7 1 -6 31421.4 908.68 5
 -7 1 -7 27287.4 827.57 5
 7 -1 7 26735.6 837.93 13
 -7 1 -8 11331.1 481.528 5
 7 -1 8 10997.8 478.953 13
 7 -1 9 32430 703.928 13
 -7 1 -9 34645 730.1 5
 7 0 -7 793.497 107.988 21
 7 0 -6 26881.7 667.229 12
 7 0 -6 29075.4 797.466 21
 7 0 -5 3743.57 276.134 12
 7 0 -5 3758.25 321.107 21
 7 0 -4 15276.4 727.462 6
 7 0 -4 15628.5 708.801 22
 7 0 -4 14312.2 662.982 21
 7 0 -4 14777 590.016 12
 7 0 -3 60395.8 1362.06 23
 7 0 -3 64921.2 1510.68 22
 7 0 -3 63974.5 1446.47 21
 7 0 -2 158.795 85.9906 17
 7 0 -2 805.895 191.174 6
 7 0 -2 556.973 166.386 22
 7 0 -2 218.521 107.105 21
 7 0 -1 54278.6 1294.51 17
 7 0 -1 54358.5 1303.74 23
 7 0 -1 57972.2 1388.69 6
 7 0 -1 53500.3 1215.14 21
 7 0 0 48785.9 1245.06 17
 7 0 0 49781.3 1237.58 6
 7 0 0 48344.9 1220.13 22
 7 0 0 46668.7 1076.06 21
 7 0 1 93.9691 94.3587 17
 7 0 1 120.122 69.7469 13
 7 0 1 179.215 107.361 6
 7 0 1 220.689 115.57 22
 7 0 2 177614 2467.73 14
 7 0 2 181848 2370.3 13
 7 0 2 173432 2344.8 6
 7 0 2 181198 2480.24 22
 7 0 3 6420.85 458.511 17
 7 0 3 5953.77 419.049 14
 7 0 3 6104.54 403.508 13
 7 0 3 5261.29 336.529 6
 7 0 3 5179.2 370.995 22
 7 0 4 24046.2 891.702 17
 -7 0 -4 20061.1 674.011 5
 7 0 4 23001.9 856.542 14
 7 0 4 20746.2 720.805 22
 7 0 5 33301.6 1019.6 17
 7 0 5 32286.2 1059.89 14
 7 0 6 13631.1 618.153 17
 -7 0 -6 12117.5 566.102 5
 -7 0 -7 50457.3 1166.91 5
 -7 0 -8 3100.69 270.227 5
 7 0 8 3506.04 292.108 13
 -7 0 -9 11762.7 441.579 5
 7 0 9 12359.6 458.509 13
 7 1 -7 265.443 68.2046 21
 7 1 -6 18436.3 505.446 12
 7 1 -6 21488.1 656.57 21
 7 1 -5 254.704 95.9843 23
 7 1 -5 402.731 96.1392 12
 7 1 -5 347.494 112.982 21
 7 1 -4 585.652 141.394 23
 7 1 -4 718.773 168.199 22
 7 1 -4 734.277 127.751 12
 7 1 -4 919.754 176.639 21
 7 1 -3 90897.5 1877.22 6
 7 1 -3 83415.8 1680.2 23
 7 1 -3 94272.7 1881.39 22
 7 1 -3 87560.5 1671.14 21
 7 1 -2 488.888 125.516 17
 7 1 -2 631.522 166.194 6
 7 1 -2 708.525 172.676 22
 7 1 -2 877.139 168.773 21
 7 1 -1 55256 1282.98 17
 7 1 -1 60621.6 1435.27 6
 7 1 -1 57396.6 1309.16 23
 7 1 -1 58933.3 1431.28 22
 7 1 -1 54906.9 1207.47 21
 7 1 0 45999.7 1197.81 17
 7 1 0 41812.5 1082.68 15
 7 1 0 44601.5 1169.82 6
 7 1 0 43782.2 1121.48 23
 7 1 1 882.68 177.006 17
 7 1 1 647.194 152.668 15
 7 1 1 744.166 151.506 23
 7 1 1 558.282 134.786 6
 7 1 2 123772 2105.05 17
 7 1 2 116164 2024.52 15
 7 1 2 116144 1861.68 14
 7 1 2 112461 1822.91 6
 7 1 2 119730 1808.21 13
 7 1 2 111757 1914.07 22
 7 1 3 6548.54 473.687 17
 7 1 3 7923.17 479.071 14
 7 1 4 1499.18 232.784 17
 7 1 4 1201.02 199.776 14
 7 1 5 127121 2170.86 17
 -7 -1 -5 125134 1979.09 5
 7 1 6 1784.46 236.954 17
 -7 -1 -6 1879.46 238.109 5
 7 1 7 2724.92 251.634 17
 -7 -1 -7 2940.88 288.749 5
 -7 -1 -8 17119.4 626.401 5
 -7 -1 -9 1591.78 169.799 5
 7 1 9 2027.33 195.045 13
 7 2 -6 6245.43 330.886 21
 7 2 -5 3972.86 304.03 23
 7 2 -5 3818.98 299.663 21
 7 2 -4 32391.4 814.638 24
 7 2 -4 34649 989.767 23
 7 2 -4 35415.1 1044.44 22
 7 2 -4 34868.7 970.833 21
 7 2 -3 412.795 113.494 24
 7 2 -3 246.787 115.818 23
 7 2 -3 496.075 150.365 22
 7 2 -3 363.347 117.01 21
 7 2 -2 94033.8 1902.24 6
 7 2 -2 87640.5 1585.77 24
 7 2 -2 92266.4 1725.9 23
 7 2 -2 95334.9 1829.89 22
 7 2 -2 88636.7 1601.19 21
 7 2 -1 17365.2 690.395 17
 7 2 -1 16404.8 635.898 15
 7 2 -1 16737.7 727.568 6
 7 2 -1 17911 699.621 24
 7 2 -1 17961.5 715.678 23
 7 2 -1 18407.1 762.535 22
 7 2 0 3634.87 328.815 17
 7 2 0 4486.82 350.598 15
 7 2 0 3503.21 322.347 6
 7 2 0 3407.69 316.128 24
 7 2 0 3448.63 308.009 23
 7 2 0 3477 336.416 22
 7 2 1 199590 2705.02 17
 7 2 1 188826 2653.96 15
 7 2 1 181605 2514.29 6
 7 2 1 190569 2531.29 23
 7 2 1 193596 2663.51 22
 7 2 2 60811.5 1417.94 17
 7 2 2 61316.9 1402.59 15
 7 2 2 60013.4 1315.75 14
 7 2 2 59005.3 1223.25 23
 7 2 3 112106 1907.15 14
 7 2 4 97020.6 1899.48 17
 7 2 4 98022.2 1898.34 15
 7 2 4 97852 1837.88 14
 7 2 5 23023.5 855.052 17
 7 2 5 22816.4 875.955 15
 -7 -2 -5 21187.4 731.47 5
 7 2 6 97185.1 1817.89 17
 7 2 6 97166.6 1929.66 14
 7 2 7 31543.6 899.886 17
 -7 -2 -7 30026.7 910.119 5
 7 2 7 31763.7 1017.3 14
 -7 -2 -8 194.572 93.254 5
 7 2 8 179.16 96.1708 14
 -7 -2 -9 41747 865.471 5
 7 3 -6 83.4947 52.7438 23
 7 3 -5 5083.24 276.383 24
 7 3 -5 6037.33 359.411 23
 7 3 -5 5260.21 318.696 21
 7 3 -4 2298.1 240.186 25
 7 3 -4 2690.8 235.87 24
 7 3 -4 2778.07 270.641 23
 7 3 -4 2328.67 244.32 22
 7 3 -4 2444.61 236.053 21
 7 3 -3 117.466 86.9674 24
 7 3 -3 100.085 86.5647 22
 7 3 -3 115.616 72.4808 21
 7 3 -2 17735.2 703.676 25
 7 3 -2 19389.9 713.788 24
 7 3 -2 18735.1 743.322 23
 7 3 -2 18630.3 753.124 22
 7 3 -1 4278.4 329.704 17
 7 3 -1 4650.88 338.367 15
 7 3 -1 4956.59 371.025 24
 7 3 -1 4513.06 361.913 23
 7 3 -1 5322.61 404.543 22
 7 3 0 4356.84 341.695 17
 7 3 0 4897.15 372.324 15
 7 3 0 4052.28 345.617 6
 7 3 0 4588.66 363.202 24
 7 3 0 4887.73 363.213 23
 7 3 0 5162.75 402.598 22
 7 3 1 10711.6 571.226 17
 7 3 1 11607.4 591.721 15
 7 3 1 9892.43 485.898 6
 7 3 1 11303.5 528.77 23
 7 3 1 11036 574.807 22
 7 3 2 60880.4 1417.2 17
 7 3 2 64183.6 1293.23 14
 7 3 2 60711.1 1219.26 23
 7 3 3 1371.02 223.707 17
 7 3 3 1850.79 230.216 14
 7 3 4 314.113 123.913 17
 7 3 4 196.211 109.381 15
 7 3 4 400.669 123.012 14
 7 3 5 30714.7 1005.52 17
 7 3 5 29894.8 1009.37 15
 7 3 5 29621.8 986.029 14
 7 3 6 16771.7 702.704 17
 7 3 6 17857.3 760.224 14
 7 3 7 12912.4 568.777 17
 -7 -3 -8 1665.25 196.442 5
 7 3 8 1808.12 220.072 14
 -7 -3 -9 2266.17 189.595 5
 7 4 -6 17275.1 476.702 23
 7 4 -5 2913.43 232.004 25
 7 4 -5 2753.35 203.016 24
 7 4 -5 3007.85 247.182 23
 7 4 -4 27523 759.82 24
 7 4 -4 29592 868.582 23
 7 4 -3 712.428 145.953 25
 7 4 -3 453.373 124.612 24
 7 4 -3 358.222 105.163 22
 7 4 -2 11763.9 558.514 25
 7 4 -2 12012.3 573.974 24
 7 4 -2 11900.8 598.028 23
 7 4 -2 12962 608.274 22
 7 4 -1 1240.5 185.172 25
 7 4 -1 1311.79 186.656 17
 7 4 -1 1228.9 183.507 15
 7 4 -1 1267 196.806 24
 7 4 -1 1041.76 185.094 22
 7 4 0 1618.95 213.917 17
 7 4 0 1578.34 216.935 15
 7 4 0 1616.87 213.275 23
 7 4 0 1990.15 251.286 22
 7 4 1 45429.2 1190.89 17
 7 4 1 46840.5 1242.2 15
 7 4 1 48161.4 1218.62 24
 7 4 1 46889.3 1102.62 23
 7 4 1 45212.8 1181.4 22
 7 4 2 3203.31 325.241 17
 7 4 2 3330.81 334.723 15
 7 4 2 2948.53 267.261 14
 7 4 3 17309 762.06 17
 7 4 3 15429.4 659.826 14
 7 4 4 2204.99 277.712 15
 7 4 4 2222.51 261.154 14
 7 4 5 5843.98 446.611 17
 7 4 5 5925.98 439.326 15
 7 4 5 5376.17 417.972 14
 7 4 6 12338.3 600 17
 7 4 6 12206.1 593.519 15
 7 4 6 12890.4 632.3 14
 7 4 7 2477.28 242.338 17
 7 4 8 11449.3 514.005 14
 -7 -4 -9 2705.59 184.65 5
 7 4 9 2894.58 204.484 14
 7 5 -5 6473.09 292.851 24
 7 5 -5 6983.7 339.832 23
 7 5 -4 9244.78 426.309 25
 7 5 -4 9497.52 422.88 24
 7 5 -4 10168.5 475.311 23
 7 5 -3 23773.5 738.287 25
 7 5 -3 23870.8 748.966 24
 7 5 -3 24411.4 807.448 23
 7 5 -2 66273 1341.21 24
 7 5 -2 65843.5 1391.88 23
 7 5 -1 3254.49 287.053 15
 7 5 -1 2980 263.894 25
 7 5 -1 2968.68 286.98 23
 7 5 -1 2890.57 272.476 22
 7 5 0 79377.3 1526.4 17
 7 5 0 85701.6 1672.81 15
 7 5 0 79023 1569.89 24
 7 5 0 82767.9 1557.95 23
 7 5 0 82338.9 1553.13 22
 7 5 1 120341 2045.46 17
 7 5 1 123064 2149.03 15
 7 5 1 123840 2022.45 24
 7 5 1 119699 1866.34 23
 7 5 1 121086 1956.68 22
 7 5 2 6879.18 471.105 17
 7 5 2 7097.43 488.241 15
 7 5 2 6604.27 392.114 14
 7 5 3 344879 4006.04 17
 7 5 3 330556 3773.52 14
 7 5 4 21963.1 851.418 15
 7 5 4 21199.1 790.974 14
 7 5 5 38715.8 1130.89 17
 7 5 5 39536.7 1118.01 15
 7 5 5 37436.4 1069.46 14
 7 5 6 155903 2308.51 17
 7 5 6 158288 2273.86 15
 7 5 6 157335 2314.31 14
 7 5 7 9072.04 444.384 17
 7 5 8 117767 1710.62 14
 7 6 -5 6092.32 244.707 24
 7 6 -5 6426.97 281.603 23
 7 6 -4 747.879 111.372 25
 7 6 -4 688.802 112.476 24
 7 6 -3 10476.8 436.19 25
 7 6 -3 11631.4 477.057 24
 7 6 -3 11852.4 514.438 23
 7 6 -2 1520.44 173.55 25
 7 6 -2 1410.98 190.082 23
 7 6 -1 13058.5 550.855 15
 7 6 -1 13680.8 572.251 24
 7 6 -1 14415.5 590.624 23
 7 6 0 1800.78 204.007 17
 7 6 0 1927.16 225.763 24
 7 6 0 2041.32 220.775 23
 7 6 1 38.7256 65.5141 17
 7 6 1 135.607 89.3841 24
 7 6 1 190.822 74.1703 23
 7 6 1 22.8762 68.3086 22
 7 6 2 949.649 175.953 17
 7 6 2 894.736 146.097 14
 7 6 2 1005.56 164.551 22
 7 6 3 5597.8 415.058 17
 7 6 3 5196.14 356.92 14
 7 6 4 241.543 106.424 15
 7 6 4 236.99 99.0257 14
 7 6 5 171.174 98.9485 17
 7 6 5 182.565 89.4989 15
 7 6 5 117.485 77.8541 14
 7 6 6 70625 1374.36 17
 7 6 6 68098.1 1276.6 15
 7 6 7 1443.56 165.927 17
 7 6 8 3631.49 229.305 14
 7 7 -4 1563.35 133.322 24
 7 7 -3 24019.1 644.155 23
 7 7 -2 26401.6 701.18 24
 7 7 -2 25904 713.07 23
 7 7 -1 17848.4 591.799 15
 7 7 -1 18118.6 599.374 24
 7 7 -1 18676 612.992 23
 7 7 0 21651.2 677.069 24
 7 7 0 21802.5 643.895 23
 7 7 1 7249.54 409.63 17
 7 7 2 35810 976.454 17
 7 7 2 33004.5 798.209 22
 7 7 3 33605.6 948.475 17
 7 7 3 34216.8 828.51 22
 7 7 4 13837 588.498 17
 7 7 4 14244.7 591.447 15
 7 7 4 13870 547.661 14
 7 7 5 24983.6 768.91 17
 7 7 5 26982.2 770.246 15
 7 7 5 27114 760.978 14
 7 7 6 521.349 108.417 17
 7 7 6 437.242 87.8726 15
 7 7 6 533.709 108.033 14
 7 7 7 25449.3 570.734 17
 7 7 7 29991.3 660.825 14
 7 8 -3 7425.87 263.932 24
 7 8 -2 5887.8 268.522 24
 7 8 -2 5710.15 266.057 23
 7 8 -1 3599.63 214.353 15
 7 8 -1 3785.49 230.527 24
 7 8 -1 3618.34 214.759 23
 7 8 0 584.138 112.855 15
 7 8 1 210.179 65.0103 17
 7 8 1 241.116 84.7928 15
 7 8 2 6783.81 364.125 17
 7 8 2 7612.42 406.29 15
 7 8 3 18982.1 618.2 17
 7 8 3 16026.6 478.665 14
 7 8 4 239.408 81.8537 17
 7 8 4 101.225 53.3883 14
 7 8 5 132.977 58.7959 15
 7 8 5 188.512 63.7302 14
 7 8 6 3683.86 205.335 17
 7 8 6 3972.85 211.457 14
 7 9 1 562.98 88.9531 15
 7 9 2 18215.9 506.138 15
 7 9 3 9005 321.813 17
 7 9 3 8860.82 336.389 15
 7 9 4 2564.29 166.628 17
 7 9 4 2032.55 142.686 15
 8 -6 -1 14350.4 387.893 21
 8 -6 0 10409.9 338.622 6
 8 -6 0 10337.8 339.113 21
 8 -6 1 1324.35 129.03 6
 8 -6 1 1299.06 124.055 21
 8 -6 2 5324.88 223.731 21
 8 -6 3 3426.04 188.329 6
 8 -5 -3 35443.6 656.385 21
 8 -5 -2 8092.09 330.47 6
 8 -5 -2 8941.7 352.644 21
 8 -5 -1 28355.9 690.348 6
 8 -5 -1 27416.2 687.779 21
 8 -5 0 21672.1 633.405 6
 8 -5 0 21793.2 615.418 21
 8 -5 1 26.1283 50.9387 21
 8 -5 2 47093 937.356 6
 8 -5 2 42303.9 827.556 21
 8 -5 3 5223.65 284.59 6
 8 -5 3 4282.7 223.069 21
 8 -5 4 30322.2 640.815 6
 8 -4 -4 1699.09 145.105 21
 8 -4 -3 2120.59 183.653 6
 8 -4 -3 2244.9 195.119 21
 8 -4 -2 192.235 80.9934 6
 8 -4 -2 226.766 82.5691 21
 8 -4 -1 6113.54 367.767 6
 8 -4 -1 6238.05 360.206 21
 8 -4 0 3191.84 261.45 21
 8 -4 1 102.363 78.0762 6
 8 -4 1 50.0001 62.0331 21
 8 -4 2 1881.45 205.026 6
 8 -4 2 1442.66 160.486 21
 8 -4 3 86.6785 63.5694 6
 8 -4 3 47.5955 45.9006 21
 8 -4 4 878.402 127.514 6
 8 -4 5 53.6614 43.1851 6
 8 -3 -5 716.325 91.3824 21
 8 -3 -4 35013.8 774.63 21
 8 -3 -4 30761.2 609.017 12
 8 -3 -3 35282.9 868.5 6
 8 -3 -3 37195 887.955 21
 8 -3 -2 49309.2 1138.39 6
 8 -3 -2 47201.2 1068.45 21
 8 -3 -1 34275.1 884.271 22
 8 -3 -1 37572.7 956.545 21
 8 -3 0 5425.85 386.923 6
 8 -3 0 4223.73 306.389 22
 8 -3 0 5162.74 350.684 21
 8 -3 1 41622.8 943.234 22
 8 -3 1 41725.6 973.722 21
 8 -3 1 43915.8 1156.25 17
 8 -3 2 17843.5 639.851 13
 8 -3 2 18363.4 664.081 6
 8 -3 2 15904 559.944 21
 8 -3 2 14748.9 664.691 17
 8 -3 3 6030.96 375.775 13
 8 -3 3 5599.05 350.8 6
 8 -3 3 5425.61 387.883 17
 8 -3 4 29141.1 839.273 13
 8 -3 4 27449.5 735.022 6
 8 -3 4 27445.7 840.761 17
 8 -3 5 1452.78 180.82 13
 8 -3 5 1174.52 133.585 6
 -8 3 -6 21033.8 521.541 5
 8 -3 7 675.723 96.0292 13
 8 -2 -5 3960.43 235.928 21
 8 -2 -4 555.804 117.153 21
 8 -2 -3 51255.6 1164.75 6
 8 -2 -3 49177.2 1104.11 22
 8 -2 -3 51014.5 1116.32 21
 8 -2 -2 1434.71 206.698 22
 8 -2 -2 1541.15 198.989 21
 8 -2 -1 11456.4 574.366 6
 8 -2 -1 9972.56 519.017 22
 8 -2 -1 10546.4 514.041 21
 8 -2 -1 10603.9 540.688 17
 8 -2 0 13044.1 617.029 6
 8 -2 0 12498.9 578.532 22
 8 -2 0 12353.1 539.013 21
 8 -2 0 12596.9 629.46 17
 8 -2 1 11992.2 585.952 6
 8 -2 1 10679.3 509.961 22
 8 -2 1 10502.2 478.809 21
 8 -2 1 11683.5 609.579 17
 8 -2 2 26814.4 821.329 13
 8 -2 2 27781.5 849.663 6
 8 -2 2 26794.6 792.452 22
 8 -2 3 5994.48 426.069 17
 8 -2 3 6144.32 395.555 13
 8 -2 3 5575.65 357.836 6
 8 -2 3 5282.78 320.565 22
 8 -2 4 1761.64 217.105 13
 8 -2 4 1487.02 173.445 6
 8 -2 4 1791.3 224.739 17
 8 -2 5 7086.51 412.101 13
 8 -2 5 6737.98 410.647 17
 -8 2 -6 308.847 86.1657 5
 8 -2 6 305.696 103.892 13
 -8 2 -7 1657.05 151.401 5
 8 -2 8 12312.6 371.145 13
 8 -1 -5 820.869 118.896 21
 8 -1 -4 507.223 117.686 21
 8 -1 -3 3363.01 285.628 21
 8 -1 -2 7290.05 476.632 6
 8 -1 -2 7990.73 483.962 22
 8 -1 -2 7188.25 422.825 21
 8 -1 -1 101.04 82.6614 17
 8 -1 -1 103.146 99.4726 6
 8 -1 -1 285.786 125.609 22
 8 -1 -1 101.562 75.3492 21
 8 -1 0 12404.9 609.598 17
 8 -1 0 13819.4 649.009 6
 8 -1 0 12876 622.32 22
 8 -1 0 12854.7 544.291 21
 8 -1 1 4057.26 374.885 17
 8 -1 1 4089.13 295.703 13
 8 -1 1 3729.32 336.381 6
 8 -1 1 3750.28 325.851 22
 8 -1 2 6622.03 397.189 13
 8 -1 2 6447.13 416.644 6
 8 -1 2 7252.46 437.002 22
 8 -1 3 335.701 131.874 17
 8 -1 3 217.447 95.4451 13
 8 -1 3 147.067 81.8727 6
 8 -1 3 203.098 86.2723 22
 8 -1 4 16902.7 723.055 17
 8 -1 4 16496.3 656.565 13
 8 -1 4 14536.8 532.276 6
 8 -1 4 15984.9 580.302 22
 8 -1 5 16726.6 687.811 17
 8 -1 5 18922.2 689.106 13
 8 -1 6 212.134 79.184 17
 -8 1 -6 223.219 75.3733 5
 8 -1 6 308.586 96.4041 13
 -8 1 -7 414.618 90.2095 5
 8 -1 8 278.495 74.4028 13
 -8 1 -8 289.767 62.8578 5
 8 0 -5 16102.8 508.622 21
 8 0 -4 57609.2 1203.6 22
 8 0 -4 53384.4 1102.75 21
 8 0 -3 20027.6 764.486 22
 8 0 -3 18065 655.673 21
 8 0 -2 97636.2 1659.34 21
 8 0 -2 98733.5 1656.4 17
 8 0 -1 85223.9 1628 17
 8 0 -1 84168.6 1499.7 21
 8 0 0 8483.74 522.116 17
 8 0 0 8176.74 503.885 6
 8 0 0 8237.58 500.428 22
 8 0 1 79255.6 1723.84 17
 8 0 1 80060.4 1586.99 6
 8 0 1 81188.8 1634.35 22
 8 0 2 45706 1246.51 17
 8 0 2 40187 976.858 13
 8 0 2 42135.9 1074.26 6
 8 0 2 44600.6 1167.31 22
 8 0 3 34294 885.318 6
 8 0 3 35071.9 936.733 13
 8 0 3 36048.8 998.411 22
 8 0 4 74081.1 1589.76 17
 8 0 4 71326.2 1417.22 13
 8 0 4 69090.8 1391.83 22
 8 0 5 1520.13 219.886 17
 8 0 5 1717.14 225.389 13
 8 0 5 1593.94 193.625 22
 8 0 6 54110.6 1194.86 17
 -8 0 -6 51679.7 1023.13 5
 -8 0 -7 4937.32 289.045 5
 8 0 7 5410.61 342.47 13
 -8 0 -8 9746.74 349.177 5
 8 1 -5 54.4748 52.059 21
 8 1 -4 12153 535.382 22
 8 1 -4 11030.9 462.093 21
 8 1 -3 146.145 105.513 22
 8 1 -3 287.193 97.9304 21
 8 1 -2 2536.13 298.077 6
 8 1 -2 2477.7 264.263 23
 8 1 -2 2482.12 283.268 22
 8 1 -2 2455.71 241.29 21
 8 1 -1 44443.9 1137.95 17
 8 1 -1 48785.9 1251.82 6
 8 1 -1 44237.6 1145.65 23
 8 1 -1 49181.2 1296.12 22
 8 1 0 2744.93 292.445 17
 8 1 0 3016.34 314.503 6
 8 1 1 12536.8 632.665 17
 8 1 1 12342.4 584.015 6
 8 1 1 11941.7 619.479 22
 8 1 2 20212.2 841.813 17
 8 1 2 19109.5 763.357 22
 8 1 3 5327.27 385.316 14
 8 1 3 5808.01 366.051 13
 8 1 3 5271.2 389.494 22
 8 1 4 4898.84 407.883 17
 8 1 4 4522.28 372.553 14
 8 1 4 5565.31 375.118 13
 8 1 4 4789.79 355.692 22
 8 1 5 829.216 168.469 17
 8 1 5 777.778 168.167 14
 8 1 5 878.86 160.554 13
 8 1 5 863.392 155.722 22
 8 1 6 304.388 105.674 17
 8 1 6 470.821 139.219 14
 8 1 6 526.15 128.398 13
 8 1 6 260.699 91.3625 22
 -8 -1 -7 2147.29 192.715 5
 8 1 7 2226.49 227.453 13
 8 1 7 1827.45 168.643 22
 -8 -1 -8 198.751 62.5014 5
 8 1 8 107.366 62.3373 13
 8 2 -5 12646.8 394.155 21
 8 2 -4 370.035 97.5701 23
 8 2 -4 238.979 85.2073 22
 8 2 -4 177.705 69.4099 21
 8 2 -3 37115.3 1009.59 22
 8 2 -3 31914.1 785.044 21
 8 2 -2 31058.9 948.891 23
 8 2 -2 31513 976.933 22
 8 2 -1 41035.4 1055.73 17
 8 2 -1 40623 1146.12 6
 8 2 -1 41201.1 1115.31 23
 8 2 -1 42736 1167.6 22
 8 2 0 39013.3 1101.6 17
 8 2 0 39357.4 1103.98 6
 8 2 0 39082.9 1075.05 23
 8 2 0 40728.6 1157.42 22
 8 2 1 6505.54 460.879 17
 8 2 1 6320.38 435.336 15
 8 2 1 5472.07 371.566 6
 8 2 1 5559.89 379.161 23
 8 2 1 5615.84 417.053 22
 8 2 2 133206 2228.21 15
 8 2 2 129389 1952.38 14
 8 2 3 12720.6 650.727 15
 8 2 3 12877.8 606.384 14
 8 2 3 11835.4 494.186 13
 8 2 3 13604.8 631.526 22
 8 2 4 8123.95 517.294 17
 8 2 4 7834.7 484.546 14
 8 2 4 7391.45 425.791 13
 8 2 4 7946.42 478.932 22
 8 2 5 95387.1 1812.63 17
 8 2 5 97427.1 1810.66 14
 8 2 6 12431 580.067 17
 8 2 6 13214.8 628.696 14
 8 2 7 57492.7 1108.49 17
 -8 -2 -7 58042.2 1016.78 5
 8 2 7 59337.8 1274.38 14
 8 2 7 61254.1 1108.91 22
 -8 -2 -8 10316.4 349.937 5
 8 2 8 12473.8 463.332 13
 8 2 9 53.8105 37.5492 13
 8 3 -4 7651.1 394.686 23
 8 3 -3 5174.72 352.879 22
 8 3 -2 53121.6 1220.9 23
 8 3 -2 55396.1 1257.45 22
 8 3 -1 6983.48 400.733 17
 8 3 -1 7420.69 449.847 23
 8 3 -1 7545.6 468.266 22
 8 3 0 1078.14 181.67 17
 8 3 0 986.319 172.297 15
 8 3 0 1324.06 191.069 23
 8 3 0 1329.49 209.914 22
 8 3 1 24038.7 870.68 17
 8 3 1 22011 840.545 15
 8 3 1 22367.5 747.253 23
 8 3 1 22598.9 850.257 22
 8 3 2 38165.1 1120.26 17
 8 3 2 38301.8 1141.41 15
 8 3 2 37278.5 1075.53 22
 8 3 3 29711.5 1011.3 17
 8 3 3 29197.1 990.385 15
 8 3 3 26988.9 846.31 14
 8 3 4 10245.3 577.303 15
 8 3 4 9344.44 521.839 14
 8 3 5 9986.87 554.975 17
 8 3 5 9386.8 519.334 14
 8 3 6 38635.4 1021.49 17
 8 3 6 40923.2 1089.19 14
 8 3 7 3778.25 268.964 17
 8 3 7 4429.39 333.735 14
 8 3 8 242.544 84.922 14
 8 3 8 153.59 58.2738 22
 8 4 -5 495.255 80.29 23
 8 4 -4 1038.44 140.597 23
 8 4 -3 893.444 147.121 23
 8 4 -2 3259.92 281.978 24
 8 4 -2 2968.27 274.054 23
 8 4 -2 2852.29 257.936 22
 8 4 -1 2446.32 230.137 15
 8 4 -1 2840.8 271.365 23
 8 4 -1 2928.54 277.568 22
 8 4 0 392.202 112.896 17
 8 4 0 483.689 124.34 15
 8 4 0 558.828 125.937 23
 8 4 0 613.251 139.309 22
 8 4 1 9423.3 522.467 17
 8 4 1 9154.89 512.491 15
 8 4 1 8549.14 433.53 23
 8 4 1 9975.83 534.839 22
 8 4 2 1412.41 217.992 17
 8 4 2 1400.8 216.447 15
 8 4 2 1304.09 203.69 22
 8 4 3 18128 767.816 17
 8 4 3 16199.4 717.561 15
 8 4 3 15689.7 622.027 14
 8 4 3 16606 688.124 22
 8 4 4 81.3257 87.0686 15
 8 4 4 81.5374 74.9136 14
 8 4 5 3316.34 305.912 17
 8 4 5 3354.44 312.78 15
 8 4 5 3124.49 294.697 14
 8 4 6 25580.1 808.783 17
 8 4 6 26545.4 835.02 14
 8 4 7 788.021 122.898 17
 8 4 7 459.814 114.239 14
 8 5 -3 1992.78 186.772 24
 8 5 -3 1930.99 191.503 23
 8 5 -2 37499.9 897.866 24
 8 5 -2 34889.4 880.959 23
 8 5 -1 3201.77 248.551 15
 8 5 -1 3497.11 292.862 24
 8 5 -1 3000.27 259.522 23
 8 5 -1 3199.65 257.729 22
 8 5 0 18609 646.063 17
 8 5 0 20222.4 699.121 15
 8 5 0 19264.4 646.393 23
 8 5 0 20197.3 694.675 22
 8 5 1 330.306 104.38 17
 8 5 1 286.805 108.581 15
 8 5 1 378.35 92.2028 23
 8 5 1 243.165 93.6537 22
 8 5 2 6940.02 444.217 17
 8 5 2 7765.53 479.972 15
 8 5 2 7573.8 439.798 22
 8 5 3 17155 699.705 17
 8 5 3 14524.2 661.646 15
 8 5 3 15385.1 574.73 14
 8 5 3 17544.4 664.421 22
 8 5 4 818.409 161.283 15
 8 5 4 625.907 127.881 14
 8 5 5 45773 1133.14 17
 8 5 5 48415.7 1138.4 15
 8 5 5 45903.2 1065.14 14
 8 5 6 7225.36 389.676 17
 8 5 6 8730.92 448.765 14
 8 5 7 11388 407.636 17
 8 5 7 13437.2 493.675 14
 8 5 8 15501.3 391.299 22
 8 6 -3 506.29 90.6009 23
 8 6 -2 1696.11 176.406 24
 8 6 -2 1828.94 175.75 23
 8 6 -1 8185.88 379.522 23
 8 6 0 20707.8 657.85 15
 8 6 0 19578.3 582.769 23
 8 6 1 229.47 84.1851 17
 8 6 1 277.995 97.819 15
 8 6 1 247.712 80.7069 22
 8 6 2 9135.04 474.552 17
 8 6 2 9450.11 496.846 15
 8 6 2 9445.91 445.814 22
 8 6 3 17970.3 674.949 17
 8 6 3 19047.2 624.218 22
 8 6 4 10946 512.437 17
 8 6 4 10610.4 503.803 15
 8 6 4 10596.2 459.215 22
 8 6 5 18462.9 635.311 17
 8 6 5 18290.8 617.674 15
 8 6 5 17708.4 575.311 14
 8 6 6 6505.12 330.517 17
 8 6 6 6309.92 329.985 14
 8 6 7 1949.96 160.816 14
 8 7 -2 125.194 45.2208 23
 8 7 -1 14837 417.584 23
 8 7 0 3409.43 229.724 15
 8 7 1 13550.5 458.545 17
 8 7 1 14658.5 536.538 15
 8 7 2 5172.83 312.341 17
 8 7 2 5971.65 352.669 15
 8 7 3 19603.3 624.134 17
 8 7 3 17134 498.649 22
 8 7 4 3302.54 251.801 17
 8 7 4 3082.21 235.528 15
 8 7 4 2683.43 184.745 14
 8 7 4 2824.83 198.893 22
 8 7 5 5264.72 273.007 15
 8 7 5 4837.99 252.487 14
 8 7 5 5211.24 246.671 22
 8 7 6 22484.4 520.962 17
 8 7 6 23139.1 512.32 14
 8 8 1 48.596 38.5949 15
 8 8 2 7065.62 273.194 17
 8 8 2 8260.95 339.335 15
 8 8 3 4225.21 224.246 17
 8 8 4 8561.57 308.99 17
 8 8 4 7556.34 295.469 15
 9 -4 -1 5639.69 260.602 6
 9 -4 1 599.349 101.133 6
 9 -4 2 18921.4 521.012 6
 9 -4 3 7610.77 299.983 6
 9 -3 -2 93.8381 52.5312 6
 9 -3 -2 50.2428 41.5411 21
 9 -3 -1 2183.06 166.797 21
 9 -3 0 118.76 68.9492 6
 9 -3 0 152.581 55.4204 21
 9 -3 1 9457.72 420.345 6
 9 -3 2 1556.67 170.14 6
 9 -3 3 245.244 72.5184 6
 9 -3 4 4979.54 236.555 6
 9 -2 -3 14327 395.889 21
 9 -2 -2 7827.39 321.25 21
 9 -2 -1 39479.8 872.17 22
 9 -2 -1 37802.9 775.577 21
 9 -2 0 870.232 151.45 6
 9 -2 0 777.008 133.509 22
 9 -2 1 63138.2 1215.34 6
 9 -2 1 59957 1114.16 22
 9 -2 1 62154 1272.92 17
 9 -2 2 9186.03 426.839 6
 9 -2 2 7996.35 351.729 22
 9 -2 3 9341.06 402.628 6
 9 -2 3 10004 484.441 17
 9 -2 4 63124.5 1112.82 13
 9 -2 4 64611.7 1214.91 17
 9 -2 5 802.897 117.771 13
 9 -2 6 48536 831.607 13
 9 -1 -3 49.1883 39.6028 21
 9 -1 -2 7196.09 393.394 6
 9 -1 -2 7038.95 380.441 22
 9 -1 -2 6340.53 300.629 21
 9 -1 -1 10870.3 504.188 6
 9 -1 -1 10679.5 500.7 22
 9 -1 0 286.043 105.018 17
 9 -1 0 404.746 113.655 6
 9 -1 0 330.705 102.974 22
 9 -1 1 3251.87 280.721 6
 9 -1 1 3316.02 277.609 22
 9 -1 1 3057.9 288.643 17
 9 -1 2 2018.35 235.338 17
 9 -1 2 1876.51 202.143 6
 9 -1 2 1785.79 201.587 22
 9 -1 3 341.559 109.35 17
 9 -1 3 338.805 88.4498 13
 9 -1 3 319.444 85.9235 6
 9 -1 3 365.497 92.6156 22
 9 -1 4 11162.5 455.866 13
 9 -1 4 11555.9 519.934 17
 9 -1 5 11350.9 447.122 13
 9 -1 5 10783.5 468.152 17
 9 -1 6 12604.6 437.187 13
 9 -1 7 8271.98 302.929 13
 9 0 -3 1094.78 146.94 22
 9 0 -2 3304.13 278.852 6
 9 0 -1 312.332 90.4718 17
 9 0 -1 327.891 104.971 6
 9 0 -1 297.241 109.162 22
 9 0 0 2941.1 272.947 6
 9 0 0 3174.91 286.971 22
 9 0 0 2918.9 263.906 17
 9 0 1 11905.4 576.031 17
 9 0 1 11286.1 509.663 6
 9 0 1 12471.9 576.205 22
 9 0 2 12516.4 605.273 17
 9 0 2 11040.1 479.98 6
 9 0 2 11549.9 527.907 22
 9 0 3 7569.97 365.84 13
 9 0 3 8513.72 443.361 22
 9 0 4 1066.26 175.085 17
 9 0 4 1007.57 142.745 13
 9 0 4 907.373 141.613 22
 9 0 5 782.647 141.481 17
 9 0 5 730.186 123.406 13
 9 0 5 623.878 105.247 22
 9 0 6 8269.49 367.693 13
 9 0 6 7608.41 350.132 17
 9 0 7 4835.58 243.694 13
 9 1 -3 14760.8 517.996 22
 9 1 -2 39554.2 974.854 22
 9 1 -1 65078.2 1320.53 6
 9 1 -1 64128.1 1323.02 22
 9 1 0 7894.51 444.449 17
 9 1 0 7575.86 430.775 6
 9 1 1 79585 1567.63 17
 9 1 1 75728 1394.05 6
 9 1 1 77842.9 1515.47 22
 9 1 2 27212.5 898.087 17
 9 1 2 24690.4 816.427 22
 9 1 3 84213.7 1549.22 22
 9 1 4 55799.8 1266.79 17
 9 1 4 53054.4 1126.27 22
 9 1 5 449.018 117.848 17
 9 1 5 327.737 90.8778 13
 9 1 5 388.048 100.128 22
 9 1 6 109100 1574.74 17
 9 1 6 110488 1506.27 13
 9 1 7 21760 540.293 13
 9 2 -3 4232.81 262.373 22
 9 2 -2 1911.22 208.76 22
 9 2 -1 5731.74 375.926 22
 9 2 0 10296.1 496.047 17
 9 2 0 10184.6 516.728 22
 9 2 1 1560.49 210.809 17
 9 2 1 1146.89 187.243 22
 9 2 2 33916.9 999.572 17
 9 2 3 562.885 139.981 17
 9 2 3 821.763 155.082 22
 9 2 4 187.33 102.078 17
 9 2 4 338.016 106.992 22
 9 2 5 18073 657.131 17
 9 2 5 17891.3 617.944 22
 9 2 6 26.967 52.9307 17
 9 2 6 47.3896 47.168 13
 9 2 6 80.9571 60.4256 22
 9 2 7 951.333 108.011 13
 9 3 -3 2835.65 185.739 22
 9 3 -2 25880.7 700.098 22
 9 3 -1 221.675 93.5039 22
 9 3 0 29293.6 810.197 17
 9 3 0 33608.5 918.026 22
 9 3 1 23690.1 781.96 17
 9 3 1 25375.3 812.027 22
 9 3 2 40479.9 1085.27 17
 9 3 2 43052.6 1086.7 22
 9 3 3 25360.2 856.51 17
 9 3 4 1123.15 155.024 14
 9 3 4 995.501 161.117 22
 9 3 5 31987.6 880.559 17
 9 3 5 30115.7 806.223 14
 9 3 5 29926.7 801.41 22
 9 3 6 10817.4 444.949 17
 9 3 6 11546.4 436.457 22
 9 3 7 11029.3 354.95 22
 9 4 -2 1019.27 130.514 23
 9 4 -2 846.732 110.759 22
 9 4 -1 13784.7 480.793 23
 9 4 -1 15756.9 534.204 22
 9 4 0 7269.03 356.347 17
 9 4 0 8247.48 414.132 22
 9 4 1 3129.49 267.251 17
 9 4 1 3818.46 298.392 22
 9 4 2 97.9506 75.2108 17
 9 4 2 16.8292 66.0643 22
 9 4 3 7048.27 415.23 17
 9 4 3 7036.65 406.84 22
 9 4 4 6546.31 334.581 14
 9 4 4 7059.07 385.755 22
 9 4 5 1384.26 175.211 17
 9 4 5 1162.9 146.184 14
 9 4 6 13578.5 473.146 17
 9 4 6 13569.2 462.741 14
 9 4 6 13175.5 448.096 22
 9 4 7 684.25 87.1115 22
 9 5 -2 971.099 108.067 23
 9 5 -1 15139.8 442.888 23
 9 5 0 22545.7 605.621 22
 9 5 1 9668.71 414.37 17
 9 5 1 10326.2 444.56 15
 9 5 1 10356.8 434.123 22
 9 5 2 60742 1174.88 17
 9 5 2 60473.7 1189.94 15
 9 5 2 61717.6 1153.15 22
 9 5 3 45.0456 59.7796 17
 9 5 3 50.3035 57.5238 15
 9 5 3 70.5117 66.2321 22
 9 5 4 11631.9 488.63 17
 9 5 4 11458.7 460.948 22
 9 5 5 12091.8 413.669 14
 9 5 5 13143.3 457.514 22
 9 5 6 398.442 79.5812 17
 9 5 6 282.929 65.0731 14
 9 6 1 163.068 63.8079 15
 9 6 2 29095.7 684.966 17
 9 6 2 30256.6 649.143 22
 9 6 3 14268.6 485.496 17
 9 6 3 13797.4 489.589 15
 9 6 3 13565.1 434.774 22
 9 6 4 6911.13 330.806 17
 9 6 4 6539.02 288.131 22
 9 6 5 8872.99 315.03 22
 9 7 2 227.438 60.4249 15
 10 -1 0 2772.68 189.616 6
 10 -1 0 2683.96 178.071 22
 10 -1 1 26558.8 583.082 6
 10 -1 1 25143.8 573.709 22
 10 -1 2 4443.42 218.956 22
 10 -1 2 6263.52 314.421 17
 10 0 -1 476.757 88.4128 22
 10 0 0 969.878 128.659 22
 10 0 1 2027.96 182.764 22
 10 0 1 2381.75 198.405 17
 10 0 2 3431.37 230.869 22
 10 0 2 3653.45 260.286 17
 10 0 3 285.085 68.5063 22
 10 0 4 375.635 86.5966 17
 10 0 5 7562.77 291.398 17
 10 1 -1 257.578 74.5987 22
 10 1 0 8081.8 316.306 17
 10 1 1 14581.5 511.096 22
 10 1 1 14739.7 503.983 17
 10 1 2 2451.61 215.244 17
 10 1 2 2324.57 204.695 22
 10 1 3 19787.5 605.56 17
 10 1 3 17423.9 536.191 22
 10 1 4 132.949 65.1312 17
 10 1 4 148.214 61.1655 22
 10 1 5 10843.5 373.851 17
 10 2 -1 9896.48 370.983 22
 10 2 0 477.048 98.9256 22
 10 2 1 8220.84 358.598 17
 10 2 2 8045.34 385.681 17
 10 2 2 7533.3 371.985 22
 10 2 3 6857.63 363.632 17
 10 2 3 6222.16 323.552 22
 10 2 4 13872.5 452.848 22
 10 2 5 772.303 106.782 17
 10 2 5 656.725 87.9145 22
 10 3 -1 12282.1 372.948 22
 10 3 0 13217.3 442.284 22
 10 3 1 287.161 73.2731 17
 10 3 1 267.634 81.6392 22
 10 3 2 16710.7 537.526 17
 10 3 2 17694.2 541.734 22
 10 3 3 3264.05 236.039 17
 10 3 4 4036.08 241.708 22
 10 3 5 4445.83 238.2 17
 10 3 5 4032.39 214.488 22
 10 4 0 3736.95 195.72 22
 10 4 1 44152 793.207 22
 10 4 2 429.74 81.0096 17
 10 4 2 521.511 92.4413 22
 10 4 3 17548.8 513.34 17
 10 4 3 18775.2 511.277 22
 10 4 4 2403.17 182.978 17
 10 4 4 2445.72 174.03 22

_iucr_refine_instructions_details
;

    mm_2.res created by SHELXL-2014/7

TITL mm_2_a.res in P-1
REM Old TITL MM_2 in P-1
REM SHELXT solution in P-1
REM R1 0.118, Rweak 0.006, Alpha 0.050, Orientation as input
REM Formula found by SHELXT: C5 S1 O2 F3 Cl2
CELL 1.54184 8.534664 9.09111 9.295003 85.8712 80.4493 82.6563
ZERR 2 0.000229 0.000224 0.000235 0.002 0.0022 0.0021
LATT 1
SFAC C H Cl F N O S
UNIT 20 22 2 6 2 8 2
 
L.S. 4
PLAN  5
BOND $H
MORE -1
CONF
fmap 2
acta
SHEL 8 0.833
REM <olex2.extras>
REM <HklSrc "%.\\MM_2.hkl">
REM </olex2.extras>
 
WGHT    0.048900    0.378000
EXTI    0.008428
FVAR      11.81592
S1    7    0.216419    0.852820    0.800141    11.00000    0.01688    0.01697 =
         0.01467    0.00372   -0.00529   -0.00590
CL1   3    0.535989    0.539567    0.193124    11.00000    0.02087    0.02585 =
         0.03307    0.00163   -0.00894    0.00198
O1    6    0.200286    0.513230    0.358422    11.00000    0.02767    0.01922 =
         0.01690    0.00648   -0.00841   -0.00930
O3    6    0.356344    0.782700    0.857145    11.00000    0.02213    0.02256 =
         0.02501    0.00140   -0.01235   -0.00106
F3    4    0.305930    0.690727    0.571942    11.00000    0.06874    0.03841 =
         0.02945   -0.01383   -0.01158   -0.00427
O2    6    0.186331    1.011408    0.811601    11.00000    0.02137    0.01746 =
         0.02684    0.00184   -0.00655   -0.00394
F1    4    0.147988    0.889303    0.535154    11.00000    0.06101    0.05748 =
         0.02519    0.00989   -0.02636   -0.00778
O4    6    0.077369    0.774114    0.838425    11.00000    0.02287    0.02536 =
         0.03086    0.00857   -0.00672   -0.01179
F2    4    0.394917    0.903087    0.548725    11.00000    0.05061    0.06046 =
         0.02791    0.00166    0.01252   -0.02432
N1    5    0.261871    0.707415    0.200902    11.00000    0.01558    0.01839 =
         0.01478    0.00344   -0.00549   -0.00646
C6    1    0.191220    0.567590    0.221316    11.00000    0.01959    0.01776 =
         0.01943    0.00585   -0.00634   -0.00812
C5    1    0.422471    0.707044    0.192371    11.00000    0.01589    0.02302 =
         0.01567    0.00082   -0.00489   -0.00336
C1    1    0.164777    0.836313    0.190827    11.00000    0.01833    0.02175 =
         0.01575    0.00336   -0.00386   -0.00330
H1    2    0.050680    0.823005    0.194823    11.00000   -1.20000
C2    1    0.226506    0.969971    0.175058    11.00000    0.02836    0.01822 =
         0.01703    0.00250   -0.00383   -0.00313
H2    2    0.154590    1.057609    0.169854    11.00000   -1.20000
C3    1    0.389166    0.971638    0.172478    11.00000    0.03080    0.02298 =
         0.01697    0.00191   -0.00453   -0.01314
H3    2    0.433270    1.059409    0.166316    11.00000   -1.20000
C4    1    0.488026    0.839426    0.180103    11.00000    0.01855    0.03066 =
         0.01751    0.00259   -0.00551   -0.01120
H4    2    0.597761    0.837774    0.174357    11.00000   -1.20000
C7    1    0.131063    0.518574    0.115371    11.00000    0.03500    0.02593 =
         0.02444    0.00816   -0.01385   -0.01565
C8    1    0.170486    0.359882    0.388180    11.00000    0.04071    0.01941 =
         0.02747    0.00982   -0.01158   -0.01221
H8A   2    0.240261    0.299281    0.314193    11.00000   -1.20000
H8B   2    0.053337    0.355117    0.382701    11.00000   -1.20000
C10   1    0.269525    0.832587    0.604241    11.00000    0.03672    0.03066 =
         0.01847    0.00212   -0.00700   -0.00823
C9    1    0.211685    0.314156    0.537381    11.00000    0.03819    0.02913 =
         0.02602    0.01238   -0.00762   -0.00542
H9A   2    0.316543    0.324334    0.538383    11.00000   -1.50000
H9B   2    0.197372    0.209448    0.561615    11.00000   -1.50000
H9C   2    0.147667    0.375349    0.616164    11.00000   -1.50000
H7A   2    0.142703    0.574983    0.019993    11.00000    0.02970
H7B   2    0.087296    0.427352    0.125119    11.00000    0.03228
HKLF 4
 
REM  mm_2_a.res in P-1
REM R1 =  0.0322 for    2467 Fo > 4sig(Fo)  and  0.0329 for all    2522 data
REM    217 parameters refined using      0 restraints
 
END  
     
WGHT      0.0489      0.3780 

REM Highest difference peak  0.356,  deepest hole -0.421,  1-sigma level  0.057
Q1    1   0.2384  0.8436  0.7019  11.00000  0.05    0.36
Q2    1   0.4754  0.6392  0.1861  11.00000  0.05    0.32
Q3    1   0.4436  0.7756  0.1537  11.00000  0.05    0.28
Q4    1   0.4457  0.9077  0.1462  11.00000  0.05    0.27
Q5    1   0.4788  0.4898  0.1410  11.00000  0.05    0.26

  REM The information below was added by Olex2.
  REM
  REM R1 = 0.0322 for 2467 Fo > 4sig(Fo) and 0.0329 for all 6217 data
  REM n/a parameters refined using n/a restraints
  REM Highest difference peak 0.36, deepest hole -0.42
  REM Mean Shift 0, Max Shift 0.000.

  REM +++ Tabular Listing of Refinement Information +++
  REM R1_all = 0.0329
  REM R1_gt = 0.0322
  REM wR_ref = 0.0864
  REM GOOF = 1.085
  REM Shift_max = 0.000
  REM Shift_mean = 0
  REM Reflections_all = 6217
  REM Reflections_gt = 2467
  REM Parameters = n/a
  REM Hole = -0.42
  REM Peak = 0.36
  REM Flack = n/a

  
;
_olex2_submission_special_instructions 'No special instructions were received'
_oxdiff_exptl_absorpt_empirical_details
;
Empirical correction (ABSPACK) includes:
- Absorption correction using spherical harmonics
- Frame scaling
;
_oxdiff_exptl_absorpt_empirical_full_max 1.562
_oxdiff_exptl_absorpt_empirical_full_min 0.677
