# Supplementary material for: Synthesis, Characterization, and Computational Modeling of N-(1-Ethoxyvinyl)pyridinium Triflates, an Unusual Class of Pyridinium Salts
Source: Molecules. 2018 Feb 14;23(2):413. doi: 10.3390/molecules23020413 (PMC6017145; doi:10.3390/molecules23020413)
Supplement: Supplementary file 1 [file molecules-23-00413-s001.zip › crystal files for 7/Compound 7.hkl]

   0   0   1 4818.38 95.3251   7
   0   0  -1 4959.57 89.1514   7
   0   0  -4 54122.9 669.063   7
   0   0   5 899266. 7525.71   4
   0   0  -5 925442. 7543.71  12
   0   0  -5 907920. 7368.24   2
   0   0  -5 904973. 7436.77  21
   0   0  -6 176417. 2288.64  21
   0   0  -6 180139. 2265.78   2
   0   0  -6 181880. 2350.67  12
   0   0  -6 178365. 2375.18  11
   0   0  -7 35070.9 1002.81  11
   0   0  -7 36638.8 1027.36  12
   0   0  -8 201777. 2806.89  12
   0   0  -8 201711. 2894.00  11
   0   0  -9 277.806 118.647  11
   0   0  -9 216.695 93.4127  12
   0   0  -9 470.311 138.272  19
   0   0 -10 40748.2 995.033  19
   0   0 -10 37840.1 911.078  12
   0   1 -11 3105.67 215.942  10
   0   1 -10 1594.51 190.691  12
   0   1 -10 2077.99 222.898  19
   0   1  -9 1128.86 190.188  19
   0   1  -9 1116.66 187.279  12
   0   1  -8 8153.92 515.317  11
   0   1  -8 7819.65 488.268  12
   0   1  -8 8589.43 514.116  19
   0   1  -7 2496.42 269.101  11
   0   1  -7 2527.57 267.820  12
   0   1  -7 2602.56 280.441  21
   0   1  -7 2456.77 262.987  19
   0   1  -6 810.662 145.869  11
   0   1  -6 861.887 149.300  12
   0   1  -6 872.503 147.859  21
   0   1  -5 4183.97 279.136  21
   0   1  -5 3854.49 263.991  11
   0   1  -5 4207.19 283.012  12
   0  -1   5 4100.91 267.737   4
   0  -1   4 415.636 78.2480   4
   0  -1   3 398.017 64.1307   4
   0  -1   2 72641.1 825.465   4
   0  -1   1 21002.5 312.298   4
   0  -1   1 20111.9 197.005   7
   0   1   0 21883.4 285.336   9
   0   1   0 23733.1 302.792   7
   0  -1  -1 11364.9 232.468   7
   0   1   2 140116. 1306.60   7
   0  -1  -2 128430. 1249.94   7
   0  -1  -3 855417. 6456.82   7
   0  -1  -4 87256.1 1058.74   7
   0  -1  -5 511.676 100.495   2
   0  -1  -5 472.419 75.9616   7
   0  -1  -5 558.912 104.312  12
   0  -1  -5 445.996 89.4872  18
   0  -1  -6 105305. 1631.17  21
   0  -1  -6 107314. 1676.04   2
   0  -1  -6 111024. 1744.93  12
   0  -1  -7 25428.8 785.621  21
   0  -1  -7 27271.2 881.219  12
   0  -1  -8 62439.8 1416.95  12
   0  -1  -8 63146.1 1459.66  11
   0  -1  -9 14772.5 694.398  11
   0  -1  -9 13429.3 602.443  12
   0  -1 -10 4838.24 343.556  19
   0  -1 -10 4380.19 348.927  11
   0  -1 -11 4198.78 233.737  19
   0   2 -11 61780.4 948.681  10
   0   2 -10 42.5534 70.2356  10
   0   2  -9 1183.43 188.240  19
   0   2  -9 945.887 168.119  12
   0   2  -8 66891.8 1458.25  19
   0   2  -8 59308.7 1388.89  12
   0   2  -7 4357.24 358.278  12
   0   2  -7 3921.23 335.460  19
   0   2  -7 4159.85 351.525  11
   0   2  -6 21829.4 727.385  19
   0   2  -6 22384.2 758.365  11
   0   2  -6 23163.4 756.359  12
   0   2  -6 22044.5 635.176   5
   0   2  -5 47634.1 1013.53  21
   0   2  -5 47188.2 875.218   5
   0   2  -5 45811.1 984.339  11
   0  -2   5 45013.9 967.319   4
   0   2  -5 48813.4 993.734  19
   0   2  -5 47786.8 1010.49  12
   0  -2   4 202067. 2219.57   9
   0   2  -4 193235. 2122.37  19
   0  -2   4 190590. 2109.88   4
   0   2  -4 199455. 2208.02  21
   0   2  -4 191188. 2137.44  11
   0   2  -4 191138. 2165.95  12
   0  -2   3 5253.65 234.187   4
   0  -2   2 1824.46 117.491   4
   0   2  -2 1687.24 112.913   4
   0   2  -1 376082. 3121.87   4
   0  -2   1 384033. 2901.97   7
   0  -2   0 9981.08 244.099   7
   0  -2   0 10779.8 250.062   1
   0   2   0 10066.8 246.694   9
   0  -2  -1 111827. 1089.35   1
   0   2   1 99556.4 1043.61   1
   0   2   2 142797. 1438.00   1
   0  -2  -2 134943. 1428.04   7
   0   2   3 9364.91 307.652   1
   0  -2  -3 8019.10 284.074   7
   0   2   4 183467. 2006.42   1
   0  -2  -4 187464. 1995.45   7
   0   2   5 19411.0 570.248   1
   0  -2  -5 20526.2 556.522   7
   0  -2  -6 3323.90 276.544  18
   0  -2  -6 3129.43 280.648   2
   0  -2  -6 2929.09 265.855  12
   0  -2  -7 138892. 2147.89   2
   0  -2  -7 143344. 2235.45  12
   0  -2  -8 50088.5 1233.30  12
   0  -2  -8 51313.6 1258.52   2
   0  -2  -9 2103.60 231.605  12
   0  -2  -9 2941.86 315.593  11
   0  -2 -10 171.247 81.5537  19
   0  -2 -10 53.6424 71.1906  11
   0  -2 -11 4296.95 223.567  19
   0   3 -10 18903.8 604.788  10
   0   3  -9 1752.21 227.843  10
   0   3  -9 1414.25 170.144  25
   0   3  -8 12098.1 598.465  19
   0   3  -8 11567.1 585.139  12
   0   3  -7 49112.8 1216.59  19
   0   3  -7 44546.0 1184.55  12
   0   3  -6 61872.2 1300.49  19
   0   3  -6 62112.9 1307.48  12
   0   3  -6 59759.2 1102.94   5
   0   3  -5 27971.7 769.428  19
   0   3  -5 27974.2 677.424   5
   0   3  -4 7835.37 317.822   5
   0  -3   4 7425.23 325.881   4
   0   3  -4 8349.09 372.336  19
   0   3  -3 115505. 1483.64  19
   0  -3   3 118445. 1534.03   9
   0   3  -2 10568.0 356.953   4
   0  -3   2 10636.2 217.768   7
   0  -3   2 11999.9 343.957   1
   0  -3   2 11843.1 369.927   9
   0  -3   1 291911. 2632.07   9
   0  -3   1 294118. 2496.58   7
   0   3  -1 284620. 2746.53   4
   0   3  -1 311090. 2781.58   9
   0  -3   1 308790. 2608.33   1
   0   3   0 218502. 2048.33   9
   0  -3   0 221507. 1967.25   1
   0  -3  -1 5949.84 240.245   7
   0   3   1 5770.11 232.999   1
   0  -3  -2 407907. 3733.20   7
   0   3   2 434156. 3563.16   1
   0   3   3 7722.86 303.784   1
   0  -3  -3 7971.96 326.935   7
   0  -3  -4 2345.07 190.292   3
   0   3   4 2091.21 170.649   1
   0  -3  -4 2406.62 201.925  18
   0  -3  -4 2504.08 202.549   7
   0  -3  -5 161694. 2142.34  18
   0  -3  -5 158426. 2008.17   7
   0  -3  -5 165399. 2094.25   3
   0  -3  -6 3803.28 313.907  18
   0  -3  -6 3576.10 301.058  12
   0  -3  -7 24533.0 832.731  12
   0  -3  -7 25213.2 875.393   2
   0  -3  -8 23115.3 795.128  12
   0  -3  -8 27644.6 907.767   2
   0  -3  -9 3863.43 353.451  11
   0  -3 -10 7399.03 420.831  11
   0   4 -10 1295.09 143.869  10
   0   4  -9 4934.35 338.451  10
   0   4  -9 4258.99 287.221  25
   0   4  -8 725.486 159.424  10
   0   4  -7 2173.10 260.253  10
   0   4  -6 30690.0 942.045  10
   0   4  -6 28480.0 744.234   5
   0   4  -5 20224.4 699.268  10
   0   4  -5 20072.6 591.980   5
   0   4  -4 69449.9 1104.83   5
   0   4  -4 73573.2 1283.95  12
   0   4  -3 368.887 72.1487   5
   0  -4   3 396.749 84.5176   1
   0  -4   3 382.490 84.1111   9
   0  -4   2 280721. 2418.51   7
   0  -4   2 285221. 2789.97   9
   0   4  -2 280338. 2932.20   4
   0  -4   2 284499. 2738.79   1
   0   4  -1 157055. 1988.33   4
   0  -4   1 174210. 1783.09   7
   0  -4   0 27616.9 565.730   1
   0  -4   0 28616.1 612.145   7
   0   4   0 29053.8 637.097   9
   0   4   1 139287. 1603.03   9
   0  -4  -1 136285. 1627.23   7
   0   4   1 139948. 1683.30   1
   0  -4  -2 4246.04 256.989   7
   0   4   2 3972.89 241.957   1
   0  -4  -3 46764.0 884.926   3
   0  -4  -3 46843.3 968.386   7
   0   4   3 46245.3 927.275   1
   0  -4  -4 36720.9 829.092   3
   0  -4  -4 39583.7 902.337  18
   0  -4  -5 26507.2 787.716   3
   0  -4  -5 26873.4 832.479  18
   0  -4  -6 44140.5 1133.96   3
   0  -4  -6 41980.6 1124.96  18
   0  -4  -7 3527.33 307.606  12
   0  -4  -7 3853.42 355.649  18
   0  -4  -7 3761.12 364.112   2
   0  -4  -8 6672.14 454.680   2
   0  -4  -9 2266.14 234.619   2
   0  -4 -10 11382.5 488.225  11
   0   5  -9 1728.34 146.571  20
   0   5  -9 2115.06 206.558  10
   0   5  -9 1779.44 175.345  25
   0   5  -8 32824.9 923.431  10
   0   5  -7 1542.63 221.348  10
   0   5  -6 74286.1 1516.52  10
   0   5  -5 2452.64 219.988   5
   0   5  -5 2141.71 237.291  10
   0   5  -4 44712.7 939.123   5
   0   5  -3 13166.5 458.831   5
   0   5  -2 84047.2 1236.31   5
   0   5  -2 88318.3 1527.04   4
   0   5  -1 8702.14 337.652   5
   0   5  -1 8823.53 368.126  20
   0  -5   1 8821.99 341.111   7
   0  -5   1 8229.73 330.587   1
   0   5   0 54636.8 1021.94   9
   0  -5   0 57370.9 981.812   1
   0   5   0 56582.2 969.330   5
   0   5   0 56061.6 1132.88   4
   0  -5   0 55797.3 1010.84   7
   0   5   0 56108.8 980.534  20
   0  -5  -1 726434. 5929.70   1
   0   5   1 703358. 6162.77   1
   0   5   1 693882. 5968.01  20
   0   5   1 709744. 5958.00   5
   0  -5  -1 709690. 6096.23   7
   0   5   1 718837. 6024.44   9
   0  -5  -1 706731. 5833.36   8
   0  -5  -2 39586.3 830.362   3
   0   5   2 37572.9 828.406  20
   0   5   2 33914.6 731.884   9
   0   5   2 41279.9 938.360   1
   0  -5  -2 34808.9 729.530   8
   0  -5  -2 34804.2 867.669   7
   0  -5  -3 17541.6 568.121   3
   0  -5  -3 16543.4 515.969   8
   0  -5  -4 200650. 2476.14   3
   0  -5  -5 1033.41 181.721  18
   0  -5  -5 912.273 168.671   3
   0  -5  -6 175367. 2588.95   3
   0  -5  -6 175676. 2588.10  18
   0  -5  -7 22075.6 843.073  18
   0  -5  -8 1078.69 190.411   2
   0  -5  -9 110786. 1659.73   2
   0  -5  -9 108468. 1550.85   8
   0  -5 -10 528.027 86.1963   8
   0  -5 -10 591.076 107.794  11
   0   6  -9 704.587 99.3620  25
   0   6  -8 14013.2 548.506  25
   0   6  -8 12774.1 511.441  10
   0   6  -8 12972.9 467.775  20
   0   6  -7 33269.1 898.770  20
   0   6  -7 31198.3 931.799  10
   0   6  -6 35333.6 991.588  20
   0   6  -6 35233.0 1024.80  10
   0   6  -5 11779.2 463.119   5
   0   6  -5 11387.9 570.132  10
   0   6  -4 19615.3 612.564   5
   0   6  -3 26716.3 703.947   5
   0   6  -3 28276.5 813.849  20
   0   6  -2 741.732 120.387   5
   0   6  -1 51036.3 1014.09   5
   0   6  -1 51251.3 1033.86  20
   0   6   0 160616. 2027.18   5
   0   6   0 163717. 2071.31  20
   0   6   1 40461.7 928.579   5
   0   6   1 40669.5 922.722  20
   0   6   2 148681. 2074.51   5
   0   6   2 153738. 2057.17  20
   0  -6  -2 149561. 1911.78   8
   0  -6  -3 2654.21 226.291   8
   0  -6  -3 3321.73 270.163   3
   0  -6  -4 6917.81 411.865   3
   0  -6  -4 6310.47 350.921   8
   0  -6  -5 196604. 2694.30   3
   0  -6  -5 198044. 2429.13   8
   0  -6  -6 495.423 117.160   8
   0  -6  -6 335.000 130.068  18
   0  -6  -6 341.052 124.141   3
   0  -6  -7 8499.11 506.581  18
   0  -6  -7 9048.95 441.294   8
   0  -6  -8 13583.7 503.259   8
   0  -6  -8 15926.1 636.766   2
   0  -6  -9 3141.00 216.447   2
   0  -6  -9 3406.69 222.796   8
   0   7  -8 39273.7 783.205  25
   0   7  -8 34007.4 648.189  20
   0   7  -7 206443. 2406.21  20
   0   7  -6 269.325 110.585  20
   0   7  -5 148342. 1966.38   5
   0   7  -5 157303. 2264.03  20
   0   7  -4 288997. 3169.42   5
   0   7  -4 287772. 3363.73  20
   0   7  -3 53617.1 1214.62  20
   0   7  -3 56258.7 1159.56   5
   0   7  -2 242767. 2831.57   5
   0   7  -1 60142.1 1242.14  20
   0   7  -1 61465.2 1205.91   5
   0   7   0 61839.7 1220.93  20
   0   7   0 58762.8 1174.40   5
   0   7   1 163039. 2190.15  20
   0   7   1 165868. 2240.71   5
   0   7   2 479.271 121.260  20
   0  -7  -2 517.144 123.249   3
   0  -7  -3 110347. 1786.06   3
   0  -7  -4 3901.09 293.456   8
   0  -7  -4 3740.79 316.624  18
   0  -7  -5 41958.6 981.662   8
   0  -7  -5 43280.6 1128.12   3
   0  -7  -6 12719.1 520.971   8
   0  -7  -6 12239.1 596.502  18
   0  -7  -6 13686.0 626.214   3
   0  -7  -7 2837.42 272.928  18
   0  -7  -7 2503.37 221.072   8
   0  -7  -8 85501.5 1343.38   2
   0  -7  -8 78700.7 1192.85   8
   0  -7  -9 61.3791 50.0065  11
   0   8  -7 8203.77 340.714  25
   0   8  -7 8479.83 321.060  20
   0   8  -6 29693.4 755.625  20
   0   8  -6 28352.3 765.663  25
   0   8  -5 816.770 151.079  20
   0   8  -4 590.840 114.690   5
   0   8  -4 555.716 132.681  20
   0   8  -3 634.887 124.550   5
   0   8  -2 3800.62 290.408   5
   0   8  -1 413.613 109.611   5
   0   8  -1 472.790 121.106  20
   0   8   0 210.665 91.3853   5
   0   8   0 177.057 84.3280  20
   0   8   1 1094.99 170.059  20
   0  -8  -2 3267.32 280.679   3
   0  -8  -3 10766.2 498.484  18
   0  -8  -3 10541.4 509.268   3
   0  -8  -4 10798.7 518.820   3
   0  -8  -4 11739.4 547.273  18
   0  -8  -5 7659.29 452.976  18
   0  -8  -5 8599.06 459.938   3
   0  -8  -6 4468.64 322.498   3
   0  -8  -7 593.150 118.402  18
   0  -8  -7 711.819 128.033   2
   0  -8  -8 13868.3 372.944   2
   0   9  -6 7275.02 260.481  25
   0   9  -6 8241.20 296.577  20
   0   9  -5 862.573 112.143  25
   0   9  -5 863.491 126.635  20
   0   9  -4 544.884 115.802  20
   0   9  -4 453.280 93.9055  25
   0   9  -3 24158.7 662.834   5
   0   9  -2 427.804 114.719  20
   0   9  -2 781.829 135.273   5
   0   9  -1 1368.99 185.426  20
   0  -9   1 1607.04 187.484   3
   0  -9   0 938.796 153.372   3
   0   9   0 1326.34 181.769  20
   0   9   1 974.653 152.857  20
   0  -9  -2 4063.42 297.731   3
   0  -9  -2 4212.54 290.002  18
   0  -9  -3 246.588 88.4736  18
   0  -9  -3 14.3872 54.8424   3
   0  -9  -4 63.8788 71.8815   3
   0  -9  -4 166.677 81.0627  18
   0  -9  -5 12110.2 482.411   3
   0  -9  -5 11452.2 460.608  18
   0   9   6 3369.58 206.043  14
   0  -9  -6 3413.71 230.175  18
   0 -10   4 4573.87 199.818   3
   0  10  -4 4720.18 236.378  20
   0 -10   3 6968.00 296.320   3
   0  10  -2 62975.9 1081.29  20
   0 -10   2 59915.7 1015.77   3
   0 -10   1 146.981 67.5270   3
   0  10  -1 165.822 69.8622  20
   0 -10   0 7927.43 326.897  18
   0 -10   0 8025.80 360.294   3
   0 -10  -1 29770.6 681.872  18
   0 -10  -2 4741.62 274.329   3
   0 -10  -2 4883.96 275.633  18
   0 -10  -3 7769.52 352.563   3
   0 -10  -3 8503.48 365.560  18
   0 -10  -4 374.798 83.3465   3
   0 -10  -4 444.942 87.3691  18
   0 -10  -5 7774.09 302.755   3
   0 -10  -5 7030.62 273.202  18
   0 -11   1 24209.1 477.938   3
   0 -11   0 877.804 92.3554   3
   0 -11  -3 339.372 59.0001   3
   1 -11  -1 291.886 55.0543   3
   1 -11   0 3814.58 171.227   3
   1 -10  -5 838.607 91.1269  18
   1 -10  -4 7630.40 293.162   3
   1 -10  -4 6382.09 277.260  18
   1 -10  -3 8242.24 342.329  18
   1 -10  -3 8155.02 331.308   3
   1 -10  -2 6634.06 316.383  18
   1 -10  -2 7092.12 314.106   3
   1 -10  -1 13264.4 443.201  18
   1 -10  -1 14536.0 471.072   3
   1 -10   0 40.0305 43.3443  18
   1 -10   0 72.4670 52.7643   3
  -1  10  -1 19325.9 535.639  20
   1 -10   2 6610.79 304.558   3
  -1  10  -2 6858.09 311.947  20
  -1  10  -3 24327.4 577.473  20
   1 -10   3 23895.2 546.288   3
   1 -10   4 7757.80 265.898   3
  -1  10  -4 8332.78 295.995  20
   1  -9  -6 6903.30 299.413  18
   1  -9  -6 6466.93 274.043   2
   1  -9  -5 555.307 106.352   3
   1  -9  -4 29418.2 740.783   3
   1  -9  -4 27949.5 757.154  18
   1  -9  -3 2256.66 221.943  18
   1  -9  -3 2662.34 224.047   3
   1  -9  -2 319.047 94.7700   3
   1  -9  -2 89.6504 62.3127  18
   1  -9  -1 58659.4 1151.42   3
   1  -9   0 7978.59 398.930   3
  -1   9   0 8451.54 418.236  20
  -1   9  -1 15114.5 586.650   5
  -1   9  -1 14827.0 559.922  20
  -1   9  -2 31203.8 839.585  20
  -1   9  -2 31443.8 841.483   5
  -1   9  -3 8416.09 400.572   5
  -1   9  -3 9002.40 431.527  20
  -1   9  -4 30892.8 719.749   5
  -1   9  -4 31473.1 777.423  20
  -1   9  -5 7370.85 311.777  25
  -1   9  -6 3863.02 203.405  20
   1  -8  -7 1570.57 141.650   2
   1  -8  -6 535.286 120.267  18
   1  -8  -5 23979.5 733.162   3
   1  -8  -5 24388.9 779.825  18
   1  -8  -4 3780.37 295.675   3
   1  -8  -3 28513.9 820.776   3
   1  -8  -3 25667.0 781.677  18
   1  -8  -2 355.549 106.187   3
   1  -8  -1 4368.79 314.255   3
  -1   8   1 4668.87 331.102  20
  -1   8   1 4300.31 338.062   5
  -1   8   0 1436.32 188.412  20
  -1   8   0 977.774 162.817   5
  -1   8  -1 707.242 140.246  20
  -1   8  -1 233.975 100.365   5
  -1   8  -2 80534.7 1504.58   5
  -1   8  -2 81757.8 1517.54  20
  -1   8  -3 5565.98 376.121  20
  -1   8  -3 3996.22 309.605   5
  -1   8  -4 19953.7 666.208   5
  -1   8  -5 29522.5 744.095   5
  -1   8  -6 1084.06 152.125  20
  -1   8  -7 26550.5 630.867  25
  -1   8  -7 26274.4 604.694  20
   1  -7  -8 7101.04 317.772   8
   1  -7  -7 8520.13 397.257   8
   1  -7  -7 8521.19 423.843   2
   1  -7  -7 8762.69 440.735  18
   1  -7  -6 38655.0 1020.55  18
   1  -7  -6 38500.3 988.059   3
   1  -7  -5 13502.2 588.611   3
   1  -7  -5 13028.8 552.429   8
   1  -7  -4 96597.0 1722.06  18
   1  -7  -4 99892.6 1683.61   8
   1  -7  -3 1755.26 209.733   3
   1  -7  -2 7887.22 430.387   3
  -1   7   2 7449.86 410.081  20
  -1   7   1 59597.2 1197.98  20
  -1   7   0 21853.1 720.470   5
  -1   7   0 22365.2 717.164  20
  -1   7  -1 34182.4 921.628  20
  -1   7  -1 34086.4 899.777   5
  -1   7  -2 17947.6 654.979   5
  -1   7  -2 17021.0 645.629  20
  -1   7  -3 9029.63 477.400  20
  -1   7  -3 9445.62 480.146   5
  -1   7  -4 843.728 149.867   5
  -1   7  -5 34886.7 995.272  20
  -1   7  -5 35836.3 914.422   5
  -1   7  -6 45335.5 1091.32  20
  -1   7  -6 42446.1 919.755   5
  -1   7  -7 14191.9 538.578  20
  -1   7  -8 3223.29 205.827  20
  -1   7  -8 3348.65 229.814  25
   1  -6  -9 17015.6 479.097   8
   1  -6  -9 18754.2 550.120  11
   1  -6  -8 5108.02 307.823   8
   1  -6  -8 5058.44 292.168   2
   1  -6  -7 2240.38 248.905   2
   1  -6  -7 1676.73 195.030   8
   1  -6  -7 2303.07 253.342  18
   1  -6  -7 1879.07 205.963  12
   1  -6  -6 5976.67 401.922   3
   1  -6  -6 5012.62 337.107   8
   1  -6  -6 6058.17 429.364  18
   1  -6  -5 247.655 100.557   8
   1  -6  -5 353.489 118.887   3
   1  -6  -5 338.130 127.726  18
   1  -6  -4 1753.49 216.330  18
   1  -6  -4 2003.33 221.862   3
   1  -6  -3 3140.69 259.814   3
   1  -6  -3 3168.25 260.289   8
   1  -6  -3 2765.61 230.237  21
   1  -6  -2 9525.47 434.477   3
  -1   6   2 9809.94 475.892   5
  -1   6   2 10205.7 458.193  20
   1  -6  -2 9780.51 465.310   8
  -1   6   1 6236.12 348.959  20
  -1   6   0 77973.4 1345.53   5
  -1   6   0 79767.5 1346.96  20
  -1   6  -1 52677.7 1064.01  20
  -1   6  -1 54479.2 1094.70   5
  -1   6  -2 15936.0 544.567   5
  -1   6  -2 18279.9 625.072  20
  -1   6  -3 218.068 80.7215   5
  -1   6  -4 4205.52 306.226   5
  -1   6  -4 4583.08 341.273  10
  -1   6  -5 76744.9 1419.02   5
  -1   6  -5 77102.2 1546.83  10
  -1   6  -6 6845.00 389.428   5
  -1   6  -6 6990.01 448.236  10
  -1   6  -7 78061.2 1455.64  10
  -1   6  -7 68882.2 1141.12   5
  -1   6  -8 945.508 146.430  10
  -1   6  -8 812.260 136.088  20
  -1   6  -9 11306.2 345.705  20
  -1   6  -9 11736.9 388.663  25
   1  -5 -10 37798.4 686.930  11
   1  -5  -9 8602.50 433.989  11
   1  -5  -8 68977.9 1270.42   2
   1  -5  -8 70795.7 1286.47   8
   1  -5  -7 22699.4 741.077   8
   1  -5  -7 22788.4 819.172  18
   1  -5  -7 21555.1 792.309   2
   1  -5  -6 33239.0 1025.80  18
   1  -5  -6 32058.3 947.169   3
   1  -5  -6 31747.4 895.928   8
   1  -5  -5 320524. 3679.18  18
   1  -5  -5 323310. 3543.88   3
   1  -5  -5 316014. 3432.65   8
   1  -5  -4 24331.0 749.764  18
   1  -5  -4 22955.2 681.857   8
   1  -5  -3 938.544 132.264  21
   1  -5  -3 956.656 136.482   8
   1  -5  -3 1162.22 152.380   3
  -1   5   2 213409. 2498.19   1
  -1   5   2 217764. 2426.76  20
  -1   5   2 216687. 2525.08   5
   1  -5  -2 211808. 2403.15   8
  -1   5   2 217135. 2591.80   9
   1  -5  -1 54804.9 933.581   1
  -1   5   1 56557.3 1016.11  20
   1  -5  -1 48230.6 985.051   8
  -1   5   1 51217.6 996.763   5
  -1   5   1 50917.9 1073.65   9
   1  -5  -1 52226.7 1045.66   7
  -1   5   0 46643.2 1102.09   4
   1  -5   0 48216.2 974.344   7
  -1   5   0 45663.8 881.686  20
  -1   5   0 45962.1 1015.41   9
  -1   5  -1 64791.4 1099.74  20
   1  -5   1 64772.7 1086.65   7
  -1   5  -1 64338.3 1075.03   5
  -1   5  -2 8577.96 376.337   5
   1  -5   2 8307.03 356.941   1
  -1   5  -2 8895.18 400.818  10
  -1   5  -3 167284. 2183.58  10
  -1   5  -3 161178. 2061.50   5
  -1   5  -4 25688.1 772.792  10
  -1   5  -4 25648.8 724.766   5
  -1   5  -5 1847.82 221.531  10
  -1   5  -5 2079.96 213.625   5
  -1   5  -6 49850.0 1195.82  10
  -1   5  -6 46316.3 1055.80   5
  -1   5  -7 15820.4 671.829  10
  -1   5  -7 16364.3 596.919   5
  -1   5  -8 46544.8 1115.80  10
  -1   5  -9 3850.84 273.757  10
  -1   5  -9 3498.67 239.567  20
  -1   5  -9 3780.98 265.695  25
   1  -4 -10 5157.52 293.743  11
   1  -4 -10 4784.69 250.585   8
   1  -4 -10 4223.38 221.591  19
   1  -4  -9 10928.2 533.243  11
   1  -4  -9 12304.5 485.170   8
   1  -4  -8 152.489 77.4258   2
   1  -4  -8 139.714 93.6516  12
   1  -4  -7 29942.5 912.972   2
   1  -4  -7 31494.1 959.085  18
   1  -4  -7 29908.2 975.944  12
   1  -4  -6 15333.0 653.978  18
   1  -4  -5 715.585 137.717   3
   1  -4  -5 606.676 137.267  18
   1  -4  -4 143074. 1894.03  21
   1  -4  -4 145852. 1846.76   3
   1  -4  -3 6515.13 313.465   3
   1  -4  -3 6072.94 310.741  21
   1  -4  -3 6877.28 364.897   7
  -1   4   3 6980.93 335.879   1
  -1   4   2 4598.34 246.102   1
  -1   4   2 5702.36 320.092   7
   1  -4  -2 5588.01 272.890   8
   1  -4  -2 4995.03 292.703   7
   1  -4  -2 5132.44 264.399   3
  -1   4   2 4708.30 268.097   5
  -1   4   1 173733. 1932.97   5
   1  -4  -1 169387. 1981.54   7
   1  -4  -1 170070. 1911.09   8
  -1   4   1 171860. 1927.24   1
  -1   4   1 174712. 2043.02   9
   1  -4  -1 175265. 1822.95   1
   1  -4   0 2516.87 180.055   7
   1  -4   0 3064.93 177.405   1
  -1   4   0 2697.22 204.876   9
   1  -4   1 59234.7 925.831   7
   1  -4   1 62120.0 928.717   1
  -1   4  -1 57425.2 1094.08   4
  -1   4  -1 56188.1 911.944   5
  -1   4  -1 55477.9 1027.05   9
  -1   4  -1 59588.0 969.619  10
   1  -4   2 1344.88 130.367   1
  -1   4  -2 1406.72 142.725  10
  -1   4  -2 1245.66 153.065   4
  -1   4  -2 1114.10 120.595   5
  -1   4  -3 9773.58 458.057   4
  -1   4  -3 10900.0 422.515  10
   1  -4   3 10759.5 407.670   1
  -1   4  -3 10146.2 393.067   5
  -1   4  -4 32646.0 783.359   5
  -1   4  -4 34949.4 833.782  10
  -1   4  -5 20837.7 664.772   5
  -1   4  -5 22299.7 727.419  10
  -1   4  -6 14670.9 630.669  10
  -1   4  -6 13934.3 562.891   5
  -1   4  -7 53999.9 1151.17   5
  -1   4  -7 58045.9 1355.28  10
  -1   4  -8 92701.5 1735.64  10
  -1   4  -9 20928.9 706.313  10
  -1   4 -10 1034.14 133.619  10
   1  -3 -10 94.9345 58.1480   8
   1  -3 -10 134.828 74.8566  11
   1  -3 -10 229.348 69.8684  19
   1  -3  -9 30182.1 922.171  11
   1  -3  -9 26743.9 817.497  12
   1  -3  -8 58.5913 75.7573  12
   1  -3  -8 132.664 77.0261   2
   1  -3  -7 12969.8 585.707   2
   1  -3  -7 12180.1 635.617  12
   1  -3  -6 22394.8 750.300  18
   1  -3  -6 20487.4 702.227  21
   1  -3  -5 9610.59 460.222  18
   1  -3  -5 9155.39 417.702   3
   1  -3  -5 8297.11 419.847  21
   1  -3  -4 90992.7 1371.51  18
   1  -3  -4 97662.6 1462.76   7
   1  -3  -4 91195.4 1397.47  21
  -1   3   4 85347.0 1276.70   1
   1  -3  -4 92138.2 1314.92   3
  -1   3   3 35045.8 784.333   7
   1  -3  -3 32901.9 736.331   7
   1  -3  -2 75.6696 42.6080   7
  -1   3   2 89.9468 33.7667   1
  -1   3   1 146311. 1576.95   1
  -1   3   1 149974. 1651.57   7
   1  -3  -1 163080. 1552.33   1
   1  -3  -1 157803. 1622.70   8
   1  -3  -1 155303. 1676.65   7
  -1   3   0 2361.91 165.932   9
   1  -3   0 2265.99 147.021   7
   1  -3   0 2271.83 123.451   1
   1  -3   1 4002.08 173.941   1
   1  -3   1 3548.14 170.583   7
  -1   3  -1 3489.35 209.862   9
  -1   3  -1 3721.79 169.282   7
  -1   3  -2 168923. 2001.28   4
   1  -3   2 189460. 1807.43   1
  -1   3  -3 12284.0 388.105   5
  -1   3  -3 13272.1 474.622   4
  -1   3  -3 13259.8 418.188  10
  -1   3  -4 131.981 59.0446  12
   1  -3   4 29.3658 32.6817   4
  -1   3  -4 41.4635 37.6764   5
  -1   3  -5 35927.4 897.660  12
  -1   3  -5 33078.0 868.265  19
  -1   3  -5 35214.8 817.488   5
  -1   3  -6 7155.93 433.941  19
  -1   3  -6 7262.92 390.856   5
  -1   3  -6 7371.84 431.997  12
  -1   3  -7 192.731 82.7780   5
  -1   3  -7 307.061 110.364  12
  -1   3  -7 398.699 126.865  19
  -1   3  -8 3703.72 334.827  10
  -1   3  -8 4116.41 357.322  19
  -1   3  -8 3542.38 278.007   5
  -1   3  -9 921.863 172.287  10
  -1   3 -10 3680.66 271.115  10
   1  -2 -10 9847.38 410.589  19
   1  -2 -10 11108.2 491.664  11
   1  -2  -9 16351.4 680.503  12
   1  -2  -9 18586.9 745.203  11
   1  -2  -8 66600.8 1506.64  12
   1  -2  -8 69295.4 1549.73  11
   1  -2  -7 4120.11 330.675  21
   1  -2  -7 5132.08 350.085   2
   1  -2  -7 5098.69 409.817  12
   1  -2  -6 64904.4 1403.28  12
   1  -2  -6 66928.0 1342.68  21
   1  -2  -6 65074.6 1237.70  18
   1  -2  -6 66948.7 1257.78   2
   1  -2  -5 163650. 2116.56  21
   1  -2  -5 161735. 1986.20   7
   1  -2  -5 162998. 1989.97  18
   1  -2  -4 40076.6 812.726   7
   1  -2  -4 38970.0 779.965  18
   1  -2  -3 637498. 5174.68   7
  -1   2   3 635730. 5192.65   7
  -1   2   3 632086. 5076.03   1
   1  -2  -2 2899.59 167.161   7
  -1   2   2 3198.44 155.768   1
  -1   2   2 3153.02 180.991   7
  -1   2   1 234119. 1951.68   1
   1  -2   0 556087. 4172.48   1
   1  -2   0 549512. 4309.76   7
  -1   2   0 548323. 4234.37   1
  -1   2  -1 41140.4 532.371   7
   1  -2   1 42197.0 548.183   1
  -1   2  -2 41080.6 476.479   7
   1  -2   2 39508.6 624.252   9
   1  -2   3 44099.9 783.461   4
   1  -2   3 48170.7 809.261   9
  -1   2  -4 270.198 67.9357  12
  -1   2  -4 292.650 70.5825  11
   1  -2   4 134.819 53.7848   4
  -1   2  -5 24442.0 697.316  19
  -1   2  -5 23914.9 688.156  12
  -1   2  -5 24911.7 709.131  11
  -1   2  -6 37741.0 965.155  12
  -1   2  -6 38267.7 990.691  19
  -1   2  -6 38387.7 992.710  11
  -1   2  -6 36960.9 912.712   5
  -1   2  -7 34114.3 978.787  12
  -1   2  -7 36462.3 959.815   5
  -1   2  -7 35039.0 1045.76  19
  -1   2  -8 36672.1 1093.70  19
  -1   2  -8 36190.2 1033.27  12
  -1   2  -8 35888.5 922.147   5
  -1   2  -9 564.918 142.989  19
  -1   2 -10 23254.3 748.265  10
  -1   2 -11 11120.8 387.191  10
   1  -1 -10 2197.04 212.463  12
   1  -1 -10 2714.60 255.046  11
   1  -1 -10 2274.31 201.355  19
   1  -1  -9 300.360 115.502  11
   1  -1  -9 121.736 85.1480  12
   1  -1  -9 30.9793 65.2665  19
   1  -1  -8 39791.0 1137.70  11
   1  -1  -8 39949.0 1159.57  12
   1  -1  -7 31185.5 838.811   2
   1  -1  -7 28103.7 910.294  21
   1  -1  -7 30638.2 999.278  12
   1  -1  -6 57703.4 1254.20  21
   1  -1  -6 57162.8 1282.20  12
   1  -1  -6 56219.5 1106.05   2
   1  -1  -5 4368.75 262.195   2
   1  -1  -5 4198.24 247.183  18
  -1   1   4 231016. 2319.01   7
   1  -1  -4 229504. 2243.69   7
   1  -1  -3 174249. 1738.36   7
  -1   1   3 164527. 1715.37   7
  -1   1   2 5896.21 205.452   7
   1  -1  -2 6196.84 213.038   7
  -1   1   1 497964. 3709.28   1
   1  -1  -1 503555. 3887.85   7
  -1   1  -1 568155. 4234.97   7
   1  -1   1 573726. 4332.62   9
   1  -1   2 40296.2 596.311   9
   1  -1   3 65406.4 865.913   9
  -1   1  -3 53311.1 519.054   7
   1  -1   4 13605.5 438.671   4
   1  -1   4 15115.4 448.047   9
  -1   1  -5 80474.6 1278.13  12
   1  -1   5 77310.1 1262.81   4
  -1   1  -5 79648.4 1293.77  11
  -1   1  -6 84956.8 1474.63  11
  -1   1  -6 80535.1 1421.78  12
  -1   1  -7 2635.55 279.184  19
  -1   1  -7 2712.84 269.139  12
  -1   1  -8 20488.7 760.244  12
  -1   1  -8 21988.9 747.401   5
  -1   1  -8 21587.0 838.859  19
  -1   1  -8 22939.1 868.647  11
  -1   1  -9 13378.5 591.119  12
  -1   1  -9 13053.3 515.593   5
  -1   1  -9 14089.0 671.667  19
  -1   1 -10 6058.66 394.409  19
  -1   1 -11 36552.8 798.152  10
   1   0 -11 12493.1 392.594  10
   1   0 -10 1932.66 204.707  12
   1   0 -10 1988.77 189.323  19
   1   0  -9 8886.48 513.287  12
   1   0  -9 9117.53 482.855  19
   1   0  -9 9813.32 547.087  11
   1   0  -8 44747.3 1239.41  12
   1   0  -8 45136.2 1146.76  19
   1   0  -8 43443.1 1204.48  11
   1   0  -7 43280.7 1147.53  21
   1   0  -7 44338.0 1182.27  12
   1   0  -7 46280.9 1168.27  11
   1   0  -6 15139.7 627.242  21
   1   0  -6 17388.7 686.189  12
   1   0  -6 16879.5 630.492  11
   1   0  -5 236252. 2718.67  12
   1   0  -5 235991. 2451.47   2
  -1   0   5 238552. 2631.91   4
   1   0  -5 232567. 2745.02  21
  -1   0   4 219816. 2043.65   7
  -1   0   3 547.476 62.6006   7
  -1   0   2 89617.3 904.215   7
  -1   0   1 40700.9 481.074   7
  -1   0   0 48899.9 422.392   4
   1   0   1 222.381 28.5449   4
  -1   0  -1 231.559 26.1610   9
   1   0   2 6423.87 183.109   9
  -1   0  -3 411537. 3217.06   7
  -1   0  -4 290423. 2393.19   7
  -1   0  -5 14008.3 495.589   2
  -1   0  -5 13580.6 469.240  12
   1   0   5 14113.8 502.779   4
  -1   0  -6 75904.5 1350.27  12
  -1   0  -6 74188.1 1373.90  11
  -1   0  -6 74185.9 1274.65  21
  -1   0  -7 29008.2 903.822  11
  -1   0  -7 28049.9 841.221  12
  -1   0  -8 25830.7 912.074  11
  -1   0  -8 23858.5 818.754  12
  -1   0  -9 2536.08 246.920   5
  -1   0  -9 2569.91 299.190  11
  -1   0  -9 2577.96 258.296  12
  -1   0  -9 2915.25 315.242  19
  -1   0 -10 1011.18 174.182  19
  -1   0 -11 84.7593 57.9039  19
   1   1 -11 378.848 71.2236  10
   1   1 -10 13726.4 542.733  12
   1   1  -9 3412.15 291.276  19
   1   1  -9 3449.61 320.221  12
   1   1  -8 25303.6 919.365  12
   1   1  -8 26488.3 929.967  21
   1   1  -8 28767.4 966.637  11
   1   1  -8 27728.7 893.537  19
   1   1  -7 3945.00 324.649  19
   1   1  -7 3909.69 340.369  21
   1   1  -7 3694.49 342.642  12
   1   1  -7 3854.89 328.897  11
   1   1  -7 3687.36 265.607  25
   1   1  -6 39991.6 1040.38  21
   1   1  -6 40085.0 1036.03  12
   1   1  -6 40088.0 996.364  11
  -1  -1   5 167459. 2052.30   4
   1   1  -5 171596. 2125.81  11
   1   1  -5 169381. 2197.05  12
   1   1  -4 18114.4 547.628  21
  -1  -1   4 18141.0 489.262   4
   1   1  -4 16687.3 477.338  11
  -1  -1   3 990805. 7222.17   7
  -1  -1   3 999999. 7500.58   4
  -1  -1   2 49027.1 534.964   7
  -1  -1   2 49893.7 597.394   4
  -1  -1   1 3380.89 93.0157   4
   1   1   1 187777. 1576.69   1
  -1  -1  -3 364719. 3064.46   7
  -1  -1  -4 38217.7 645.553   7
  -1  -1  -5 492598. 4139.84   7
  -1  -1  -5 501264. 4535.01   2
  -1  -1  -6 20782.8 641.719  12
  -1  -1  -6 23802.5 750.030   2
  -1  -1  -7 80600.7 1477.20  12
  -1  -1  -7 78464.7 1555.71   2
  -1  -1  -8 265167. 3133.95  12
  -1  -1  -8 266511. 3407.73  11
  -1  -1  -9 14259.2 573.591  12
  -1  -1  -9 15922.8 728.532  11
  -1  -1 -10 112390. 1926.30  11
  -1  -1 -10 114305. 1919.52  19
  -1  -1 -11 22041.9 621.958  19
   1   2 -10 6682.59 361.066  10
   1   2  -9 22247.8 728.345  19
   1   2  -9 21179.0 775.584  12
   1   2  -8 1098.10 195.709  12
   1   2  -8 1022.21 154.684  25
   1   2  -8 911.940 162.571  19
   1   2  -7 8302.22 508.420  21
   1   2  -7 7881.93 487.480  12
   1   2  -7 8338.83 472.406  19
   1   2  -6 9218.17 462.348  19
   1   2  -6 8746.85 478.617  21
   1   2  -6 9058.56 480.829  11
  -1  -2   5 9439.36 416.072   4
   1   2  -5 8881.20 447.504  21
   1   2  -5 9000.36 419.652  11
   1   2  -5 8294.58 396.528  19
   1   2  -4 2423.61 182.990  19
  -1  -2   4 3133.85 205.891   4
   1   2  -4 2514.33 206.024  12
   1   2  -4 2980.59 210.381  11
  -1  -2   3 14934.7 381.803   4
  -1  -2   2 13000.0 297.006   4
   1   2  -1 1549.12 87.0293   4
  -1  -2   1 2360.38 125.353   9
  -1  -2   0 376044. 2876.11   9
   1   2   0 371140. 3091.25   1
   1   2   1 206027. 1932.13   1
   1   2   1 217759. 1663.99   9
  -1  -2  -2 43944.1 683.791   7
  -1  -2  -3 267090. 2465.56   7
  -1  -2  -4 5533.88 268.759   7
   1   2   5 17664.0 528.017  14
  -1  -2  -5 17284.0 499.516   7
  -1  -2  -5 17622.8 564.628  18
  -1  -2  -6 34973.0 969.986   2
  -1  -2  -6 37317.9 894.420  12
  -1  -2  -7 332.894 121.948   2
  -1  -2  -7 336.715 98.8286  12
  -1  -2  -8 1763.15 247.218   2
  -1  -2  -9 13502.0 668.071  11
  -1  -2 -10 1043.65 178.020  11
  -1  -2 -10 1084.74 186.403  19
  -1  -2 -11 12271.5 454.640  19
   1   3 -10 4244.25 262.725  10
   1   3  -9 21971.1 764.268  12
   1   3  -9 20565.7 606.898  25
   1   3  -8 2746.50 284.180  10
   1   3  -8 2314.44 244.780  25
   1   3  -8 2180.49 271.559  12
   1   3  -7 1820.21 229.379  19
   1   3  -6 67068.6 1338.86  19
   1   3  -5 2215.66 210.937  19
   1   3  -5 2198.56 224.890  12
   1   3  -4 15663.3 532.704  12
   1   3  -4 16473.4 563.193  21
  -1  -3   4 13897.0 515.723   9
   1   3  -4 14869.2 489.654  19
   1   3  -3 88392.0 1260.46  12
  -1  -3   3 85384.6 1256.01   9
  -1  -3   2 136077. 1256.93   7
   1   3  -2 137270. 1444.12   4
   1   3  -1 27139.3 524.175   4
  -1  -3   1 26226.7 486.472   7
  -1  -3   0 21740.3 465.278   7
  -1  -3   0 23438.4 464.086   1
  -1  -3  -1 287445. 2637.13   7
  -1  -3  -1 282777. 2559.05   1
   1   3   1 286552. 2350.08   9
  -1  -3  -2 89527.3 1157.18   1
  -1  -3  -3 20980.3 560.384   7
  -1  -3  -4 259061. 2697.63   7
   1   3   4 255648. 2661.33   1
  -1  -3  -4 256807. 2689.62   3
  -1  -3  -5 17427.2 563.923   7
  -1  -3  -5 18914.9 631.361   3
  -1  -3  -5 18596.2 629.981  18
   1   3   6 32589.8 861.859  14
  -1  -3  -6 35490.9 957.329  18
  -1  -3  -7 61565.9 1454.55   2
  -1  -3  -8 6828.84 478.078   2
  -1  -3  -9 35398.3 1097.79  11
  -1  -3  -9 36286.7 1066.31   2
  -1  -3 -10 8710.13 474.321  11
  -1  -3 -11 10346.6 398.765  11
  -1  -3 -11 9723.82 379.222  19
   1   4 -10 10509.6 367.333  10
   1   4  -9 1331.88 155.127  25
   1   4  -9 1452.07 178.777  10
   1   4  -8 24443.8 787.803  25
   1   4  -8 24617.1 827.879  10
   1   4  -7 23534.7 838.037  10
   1   4  -6 1579.25 221.848  12
   1   4  -6 1661.97 217.776  10
   1   4  -5 16223.6 629.051  12
   1   4  -5 16320.3 624.993  10
   1   4  -4 2726.34 235.431  12
   1   4  -4 2382.32 216.821  10
   1   4  -3 20901.3 581.900  10
  -1  -4   3 20301.4 603.389   9
   1   4  -3 22619.1 620.992  12
  -1  -4   3 23503.9 644.064   1
  -1  -4   2 5343.26 194.195   7
   1   4  -2 6314.53 300.600   4
   1   4  -2 6149.21 284.730  12
  -1  -4   2 6863.47 307.709   1
   1   4  -2 6747.92 293.961  10
  -1  -4   2 5224.71 253.038   9
  -1  -4   1 2563.64 183.382   1
  -1  -4   1 2580.17 163.258   7
  -1  -4   0 75929.8 1074.89   1
  -1  -4   0 74198.8 1095.99   7
   1   4   1 31026.3 563.654   9
  -1  -4  -1 30566.7 681.473   7
  -1  -4  -2 149373. 1861.14   7
   1   4   2 150652. 1806.31  20
   1   4   2 157217. 1881.84   1
   1   4   2 154917. 1556.92   9
  -1  -4  -2 156499. 1774.51   3
  -1  -4  -2 161605. 1832.84   1
  -1  -4  -3 873.388 127.078   7
  -1  -4  -3 973.656 120.149  18
  -1  -4  -4 9121.65 412.695   3
  -1  -4  -4 8504.06 430.439   7
  -1  -4  -5 22718.7 749.425   3
  -1  -4  -6 12551.1 606.489   3
  -1  -4  -6 12707.1 610.300  18
  -1  -4  -7 41056.2 1234.58   2
  -1  -4  -8 11453.4 629.675   2
  -1  -4  -9 946.024 177.045   2
  -1  -4 -10 13415.8 559.326  11
  -1  -4 -11 2203.11 163.546  11
   1   5  -9 7984.11 346.729  25
   1   5  -9 8292.47 372.252  10
   1   5  -8 1484.85 189.234  25
   1   5  -8 1207.82 177.995  10
   1   5  -8 1347.72 149.772  20
   1   5  -7 71674.8 1337.34  20
   1   5  -7 73822.7 1489.32  10
   1   5  -6 4899.81 366.872  10
   1   5  -5 36949.7 991.007  10
   1   5  -4 93955.7 1546.00  10
   1   5  -3 445.383 98.7811  10
   1   5  -3 495.969 82.2511   5
   1   5  -2 480.026 81.7229   5
   1   5  -2 493.009 93.9449  20
   1   5  -2 689.471 118.092   4
   1   5  -2 600.926 106.271  10
   1   5  -1 2597.93 205.126   4
  -1  -5   1 3346.54 221.741   1
   1   5  -1 3214.50 202.940   5
  -1  -5   1 2925.86 191.016   7
   1   5   0 7812.23 378.785   4
   1   5   0 7541.84 319.697   5
  -1  -5   0 8483.76 359.289   1
  -1  -5   0 7754.60 347.292   7
   1   5   1 516.472 95.9646  20
  -1  -5  -1 516.886 97.7821   7
   1   5   1 753.364 99.4947   9
   1   5   1 502.139 102.764   1
   1   5   1 564.890 95.3220   5
  -1  -5  -2 8097.63 396.894   7
  -1  -5  -2 9191.83 383.138   3
   1   5   2 8434.90 414.041   1
  -1  -5  -2 9000.74 395.625   1
   1   5   2 9133.47 406.181  20
  -1  -5  -2 8311.17 308.541   8
  -1  -5  -3 479.514 102.049  18
  -1  -5  -4 40498.4 980.754  18
  -1  -5  -4 38621.3 928.473   3
  -1  -5  -5 65929.5 1385.85   3
  -1  -5  -6 3906.88 357.863   3
   1   5   7 5398.35 383.146  14
  -1  -5  -7 5303.07 427.634  18
  -1  -5  -8 2550.23 297.630   2
  -1  -5  -9 3411.07 298.761   2
  -1  -5 -10 4776.97 243.977   8
  -1  -5 -10 5165.25 308.338  11
   1   6  -9 30260.3 588.655  25
   1   6  -8 30035.0 762.491  10
   1   6  -8 30327.1 773.847  25
   1   6  -7 195.646 100.366  25
   1   6  -7 163.630 89.3614  10
   1   6  -7 67.6945 60.1205  23
   1   6  -6 44665.6 1077.75  20
   1   6  -6 44534.6 1152.87  10
   1   6  -5 79804.0 1564.99  10
   1   6  -5 78750.7 1496.19  20
   1   6  -4 49022.3 1152.83  10
   1   6  -4 49238.4 1127.70  20
   1   6  -3 106414. 1675.29  10
   1   6  -3 106118. 1666.32  20
   1   6  -3 104751. 1504.18   5
   1   6  -2 22036.6 619.599   5
   1   6  -2 26016.5 733.039  20
   1   6  -1 21082.6 640.096  20
   1   6  -1 19817.1 581.538   5
   1   6   0 52842.1 1008.85   5
   1   6   1 116249. 1656.07   5
   1   6   1 120697. 1724.65  20
  -1  -6  -2 74714.4 1289.62   3
   1   6   2 71835.3 1308.90  20
  -1  -6  -3 33373.7 744.384   8
  -1  -6  -3 32557.2 825.454  18
  -1  -6  -4 141960. 2128.03  18
  -1  -6  -4 144177. 1841.83   8
  -1  -6  -4 142500. 2074.83   3
  -1  -6  -5 12435.1 604.490   3
  -1  -6  -5 13198.3 629.123  18
  -1  -6  -5 12818.7 502.369   8
  -1  -6  -6 94611.8 1841.37   3
  -1  -6  -7 48665.2 1051.26   8
   1   6   7 47174.7 1162.00  14
  -1  -6  -8 290.002 117.454   2
  -1  -6  -8 318.296 87.0039   8
  -1  -6  -9 63077.7 1029.25   8
  -1  -6  -9 69988.3 1249.58   2
  -1  -6 -10 5141.14 250.673  11
   1   7  -8 3295.52 209.276  25
   1   7  -7 2488.93 206.345  23
   1   7  -7 3011.89 217.952  20
   1   7  -6 4096.02 297.548  20
   1   7  -5 4915.02 352.218  20
   1   7  -4 11492.8 541.617  20
   1   7  -3 9609.67 426.032   5
   1   7  -3 9832.18 494.798  20
   1   7  -2 14370.9 589.942  20
   1   7  -2 14050.2 522.086   5
   1   7  -1 2813.80 238.234   5
   1   7  -1 2797.33 256.942  20
   1   7   0 1735.60 192.980   5
  -1  -7  -1 657.016 127.845   3
   1   7   1 1026.03 158.598  20
  -1  -7  -2 80639.9 1442.53   3
   1   7   2 77182.8 1444.32  20
  -1  -7  -3 24369.9 746.371  18
  -1  -7  -4 270.990 104.772  18
  -1  -7  -4 237.295 79.6079   8
  -1  -7  -5 14471.4 659.382  18
  -1  -7  -5 13355.6 629.904   3
  -1  -7  -6 999.359 187.799   3
  -1  -7  -6 848.813 136.889   8
  -1  -7  -6 753.447 165.593  18
   1   7   7 8762.72 452.125  14
  -1  -7  -7 8951.20 399.680   8
  -1  -7  -8 2625.23 251.519   2
  -1  -7  -8 2274.79 183.136   8
  -1  -7  -9 419.799 82.7016   2
   1   8  -7 66670.3 1012.29  25
   1   8  -6 6079.68 334.753  25
   1   8  -6 5914.37 311.805  20
   1   8  -5 105394. 1692.81  25
   1   8  -5 107873. 1660.94  20
   1   8  -4 33565.3 912.475  20
   1   8  -3 211.202 75.7934   5
   1   8  -3 280.035 114.388  20
   1   8  -2 176775. 2249.42   5
   1   8  -2 181918. 2454.89  20
   1   8  -1 3377.53 269.841   5
  -1  -8   0 102957. 1636.58   3
  -1  -8  -1 27851.4 816.446   3
   1   8   1 28001.5 843.764  20
  -1  -8  -2 1712.26 191.791  18
  -1  -8  -2 2337.08 237.496   3
  -1  -8  -3 184346. 2425.89  18
  -1  -8  -4 8733.10 470.239  18
  -1  -8  -5 112125. 1871.07   3
  -1  -8  -5 112917. 1832.78  18
  -1  -8  -6 49447.9 1161.74   3
  -1  -8  -6 45779.7 1079.26  18
   1   8   7 1229.17 147.130  14
  -1  -8  -8 55390.0 959.517   2
   1   9  -5 2696.55 186.680  25
   1   9  -5 2999.04 211.122  20
  -1  -9   4 4472.43 253.473   3
   1   9  -4 4283.42 251.708  25
   1   9  -4 4426.13 291.860  20
  -1  -9   3 18050.5 567.352   3
   1   9  -3 19725.3 658.785  20
  -1  -9   2 2248.27 210.067   3
   1   9  -2 2169.84 224.492  20
  -1  -9   1 5943.51 345.915   3
  -1  -9   0 833.483 124.234  18
  -1  -9   0 889.302 145.194   3
   1   9   0 973.126 157.690  20
  -1  -9  -1 365.968 100.896   3
   1   9   1 181.030 86.7771  20
  -1  -9  -1 325.750 88.7454  18
  -1  -9  -2 1587.85 190.677   3
  -1  -9  -2 1337.97 169.550  18
  -1  -9  -3 709.322 132.566  18
  -1  -9  -4 6312.66 367.514  18
  -1  -9  -5 3993.74 280.540  18
  -1  -9  -5 4004.85 293.030   3
  -1  -9  -6 53.9846 49.1524  18
   1   9   6 115.203 59.2136  14
  -1  -9  -7 1360.20 134.818   2
   1  10  -4 161.154 53.1733  20
  -1 -10   3 20026.9 481.063   3
   1  10  -3 22536.7 579.460  20
  -1 -10   2 158.727 63.1886   3
  -1 -10   1 12433.9 438.007   3
  -1 -10   0 3035.83 227.001   3
  -1 -10  -1 221.791 78.6654   3
  -1 -10  -2 11605.0 421.100  18
  -1 -10  -2 11135.9 427.643   3
  -1 -10  -3 770.977 111.064  18
  -1 -10  -4 133.143 57.8269  18
  -1 -10  -5 5844.38 256.168  18
  -1 -10  -5 7032.38 309.047   3
  -1 -10  -6 590.959 80.7741   2
  -1 -11   1 473.730 65.9878   3
  -1 -11   0 7403.47 268.518   3
  -1 -11  -1 11279.8 348.516   3
   1  11   2 5131.04 223.579  16
  -1 -11  -2 5151.94 229.748   3
  -1 -11  -3 18048.3 422.268   3
   2 -10  -3 477.065 84.2320  18
   2 -10  -3 491.347 74.0069   3
   2 -10  -2 10988.1 353.258   3
   2 -10  -2 10271.8 367.821  18
   2 -10  -1 2209.54 172.542  18
   2 -10  -1 2480.84 179.578   3
   2 -10   0 1171.57 126.630  18
   2 -10   0 1222.35 128.080   3
   2 -10   1 21249.3 525.028   3
   2 -10   2 684.799 95.2632   3
  -2  10  -2 713.436 88.1507  20
  -2  10  -3 5486.92 222.353  20
   2  -9  -6 13568.4 361.701  18
   2  -9  -5 5669.84 281.813  18
   2  -9  -4 27097.7 628.769   3
   2  -9  -4 28334.6 713.656  18
   2  -9  -3 7463.75 348.822   3
   2  -9  -2 5322.08 317.341  18
   2  -9  -2 5921.80 322.084   3
   2  -9  -1 26075.7 690.062   3
   2  -9  -1 23276.5 604.209  21
   2  -9   0 270.055 87.4482   3
  -2   9   0 170.578 71.5216  20
   2  -9   1 22442.6 650.667   3
  -2   9  -1 24054.3 675.875  20
  -2   9  -2 35004.3 868.760   5
  -2   9  -2 33442.9 810.335  20
  -2   9  -3 35200.6 834.202   5
  -2   9  -3 35773.8 819.767  20
  -2   9  -4 23655.0 617.550   5
  -2   9  -4 23956.1 628.063  20
  -2   9  -5 561.354 86.8966   5
  -2   9  -5 662.397 99.5704  20
   2  -8  -6 4390.55 272.787  18
   2  -8  -5 4381.59 311.978  18
   2  -8  -5 3539.23 248.426   3
   2  -8  -4 13074.8 509.934   3
   2  -8  -4 13483.2 562.084  18
   2  -8  -3 7021.59 405.759  18
   2  -8  -3 7525.22 401.436   3
   2  -8  -2 1857.29 201.814   3
   2  -8  -2 1446.13 172.237  21
   2  -8  -1 13080.2 536.414   3
  -2   8   1 14544.5 631.827   5
  -2   8   1 13435.5 523.722  20
  -2   8   0 775.951 132.836  20
  -2   8  -1 1862.61 227.204   5
  -2   8  -1 1890.85 211.200  20
  -2   8  -2 39168.5 1019.60   5
  -2   8  -2 42168.5 1014.71  20
  -2   8  -3 7328.63 421.220  20
  -2   8  -3 7400.07 420.586   5
  -2   8  -4 16017.8 596.261   5
  -2   8  -4 15450.2 600.052  20
  -2   8  -5 2193.52 207.193   5
  -2   8  -5 2434.63 229.415  20
  -2   8  -6 119.769 56.8197   5
   2  -7  -8 16378.8 424.692  11
   2  -7  -7 10637.5 433.913  18
   2  -7  -6 417.375 116.748  18
   2  -7  -5 11186.6 492.350   3
   2  -7  -5 12323.1 570.337  18
   2  -7  -4 16074.9 595.626   3
   2  -7  -4 17301.1 676.693  18
   2  -7  -3 16138.1 597.955   3
   2  -7  -3 15075.1 573.072  21
   2  -7  -2 39671.6 968.328   3
   2  -7  -1 12854.8 531.193   3
  -2   7   1 12859.9 573.919   5
  -2   7   1 12166.5 505.811  20
  -2   7   0 49135.3 1071.77  20
  -2   7  -1 10365.5 491.252  20
  -2   7  -1 10064.4 501.589   5
  -2   7  -2 36408.1 956.186  20
  -2   7  -2 38480.5 999.007   5
  -2   7  -3 70990.2 1403.04  20
  -2   7  -3 72481.5 1407.10   5
  -2   7  -4 1138.04 177.111   5
  -2   7  -4 1134.25 182.757  20
  -2   7  -5 59618.5 1309.21  20
  -2   7  -5 60081.6 1227.50   5
  -2   7  -6 6241.18 355.690   5
  -2   7  -7 19012.8 610.711  20
  -2   7  -7 18175.2 518.076   5
  -2   7  -8 3566.64 214.176  20
   2  -6  -8 9854.29 402.658   8
   2  -6  -7 35697.5 885.147   8
   2  -6  -7 33543.1 905.182  12
   2  -6  -6 9050.70 465.985   8
   2  -6  -6 9298.00 497.993  18
   2  -6  -5 9142.54 483.084   8
   2  -6  -5 8209.56 438.353   3
   2  -6  -5 8982.14 506.475  18
   2  -6  -4 82776.8 1510.59  21
   2  -6  -4 85554.9 1569.05  18
   2  -6  -4 88091.3 1475.44   3
   2  -6  -3 23440.9 708.088   3
   2  -6  -3 24722.9 787.059   8
   2  -6  -3 22671.6 721.765  21
   2  -6  -2 93251.4 1481.07   3
  -2   6   2 93286.6 1639.44   5
  -2   6   1 14776.7 579.389   5
  -2   6   1 14253.2 523.993  20
  -2   6   0 5271.56 321.138  20
  -2   6   0 5047.97 334.752   5
  -2   6  -1 143616. 1943.42  20
  -2   6  -2 56399.1 1153.22  20
  -2   6  -2 53776.2 1112.08   5
  -2   6  -3 60446.1 1248.82   5
  -2   6  -4 96407.0 1661.56   5
  -2   6  -5 5541.73 376.302   5
  -2   6  -5 5684.48 386.343  10
  -2   6  -6 31063.6 914.235  10
  -2   6  -6 35149.7 927.563   5
  -2   6  -7 55534.8 1099.03   5
  -2   6  -7 53923.9 1167.37  10
  -2   6  -8 2084.00 210.338  20
  -2   6  -9 38258.2 716.240  25
  -2   6  -9 36063.7 684.418  20
   2  -5  -9 10645.6 386.339   8
   2  -5  -9 10480.9 392.418  11
   2  -5  -8 1453.12 184.127   8
   2  -5  -8 1188.25 171.842  12
   2  -5  -7 268.184 107.798  12
   2  -5  -7 262.638 96.5235  18
   2  -5  -6 3595.75 320.876  18
   2  -5  -5 233.928 90.2220   3
   2  -5  -5 277.115 99.9135   8
   2  -5  -5 169.813 91.9520  21
   2  -5  -5 146.669 88.8682  18
   2  -5  -4 34404.5 888.505   8
   2  -5  -4 32670.5 907.484  21
   2  -5  -4 31022.0 793.062   3
   2  -5  -4 34021.9 923.543  18
   2  -5  -3 12158.4 509.902   8
   2  -5  -3 11580.3 461.888   3
   2  -5  -3 12222.5 517.837  21
   2  -5  -2 13813.0 538.621   8
  -2   5   2 13357.4 526.372   5
   2  -5  -2 13560.1 485.544   3
  -2   5   1 108140. 1595.69   5
  -2   5   1 106168. 1467.60  20
  -2   5   0 3469.28 245.676   5
  -2   5   0 1436.31 153.972  20
  -2   5  -1 31643.3 745.365  20
   2  -5   2 2050.13 203.376  13
  -2   5  -2 1391.63 166.217   5
   2  -5   3 226.500 75.7477  13
  -2   5  -3 260.339 86.3322   5
  -2   5  -3 225.509 77.0202  10
  -2   5  -4 5540.87 364.061  10
   2  -5   4 5059.27 322.862  13
  -2   5  -4 5346.22 346.248   5
  -2   5  -5 23491.5 788.009  10
  -2   5  -5 24041.0 770.095   5
  -2   5  -6 38253.8 1033.62  10
  -2   5  -6 38526.1 1005.54   5
  -2   5  -7 1041.82 164.545   5
  -2   5  -7 615.463 140.187  10
  -2   5  -8 1243.53 181.488  10
  -2   5  -8 1022.52 146.571   5
  -2   5  -9 770.909 120.042  10
   2  -4  -9 28614.6 702.672   8
   2  -4  -9 29913.1 768.090  11
   2  -4  -8 55000.6 1299.13  12
   2  -4  -8 60114.7 1176.52   8
   2  -4  -7 90186.4 1566.68   8
   2  -4  -7 87146.3 1802.22  12
   2  -4  -6 19737.6 694.642   8
   2  -4  -6 18180.6 717.858  21
   2  -4  -6 19870.5 735.196  18
   2  -4  -5 142952. 2213.66  21
   2  -4  -5 148844. 1978.69   3
   2  -4  -4 164500. 2130.70  18
   2  -4  -4 165194. 2241.59  21
   2  -4  -4 166641. 2028.65   3
   2  -4  -3 37636.1 830.219   8
   2  -4  -3 38294.4 892.198  21
   2  -4  -3 37827.5 780.994   3
   2  -4  -2 216869. 2430.45   8
  -2   4   2 223822. 2529.77   7
   2  -4  -2 217944. 2568.29   7
  -2   4   2 218852. 2444.30   5
   2  -4  -2 214644. 2259.44   3
  -2   4   1 59633.5 1038.24   5
   2  -4  -1 63522.3 1091.23   8
  -2   4   1 60450.9 1092.69   7
   2  -4  -1 61811.9 1135.96   7
  -2   4   1 59271.6 1145.79   9
  -2   4   0 321501. 3405.78   9
   2  -4   0 317182. 2805.14   1
  -2   4   0 330922. 3117.73   5
   2  -4   0 337993. 3229.96  13
  -2   4   0 327582. 3466.21   4
   2  -4   1 99421.8 1180.99   1
   2  -4   1 102965. 1430.77  13
  -2   4  -1 98271.8 1376.27   5
  -2   4  -1 100347. 1604.76   4
   2  -4   2 1307.46 145.375  13
  -2   4  -2 1604.37 146.705   7
  -2   4  -2 1257.92 143.806  10
  -2   4  -3 333631. 3335.33   5
   2  -4   3 336292. 3156.34   1
   2  -4   3 331361. 3317.97  13
  -2   4  -3 336624. 3301.36  10
  -2   4  -4 47247.5 1004.13  10
  -2   4  -4 46198.7 990.991   5
   2  -4   5 124493. 1758.57  13
  -2   4  -5 124601. 1864.01   5
  -2   4  -5 125492. 1880.64  10
  -2   4  -6 79963.0 1502.52   5
  -2   4  -6 80429.7 1536.93  10
  -2   4  -7 165.885 89.8772   5
  -2   4  -7 117.951 86.5297  10
  -2   4  -8 38560.4 1044.95  10
  -2   4  -8 36825.3 933.541   5
  -2   4  -9 21882.3 695.730  10
  -2   4  -9 21116.0 582.991   5
  -2   4 -10 10393.2 389.415  10
   2  -3 -10 293.081 63.9694  12
   2  -3 -10 463.584 85.6223  11
   2  -3  -9 5137.92 302.504   8
   2  -3  -9 4943.27 349.533  12
   2  -3  -9 5678.03 355.898  11
   2  -3  -8 8309.67 528.780  12
   2  -3  -8 8621.80 496.447  11
   2  -3  -7 185.594 98.4496  21
   2  -3  -7 98.8437 91.2969  12
   2  -3  -6 176.846 88.0243  18
   2  -3  -6 368.561 114.493  21
   2  -3  -5 164.328 78.5313  18
   2  -3  -5 274.982 101.052  21
   2  -3  -4 21068.3 680.442  21
   2  -3  -4 20862.1 612.089  18
  -2   3   3 96415.6 1216.30   1
  -2   3   3 97576.3 1461.61   7
   2  -3  -3 95993.4 1463.51  21
   2  -3  -2 406.134 88.9860   7
  -2   3   2 384.943 62.0262   1
  -2   3   1 52264.5 902.312   7
   2  -3  -1 50382.6 904.372   7
  -2   3   1 52336.2 732.232   1
  -2   3   0 169020. 2020.43   4
  -2   3   0 171252. 2077.60   9
  -2   3  -1 2156.95 153.678   7
   2  -3   1 2311.97 128.924   1
  -2   3  -1 1981.98 173.744   4
  -2   3  -2 41604.5 898.347   9
   2  -3   2 41964.3 657.014   1
   2  -3   3 205578. 2046.68   1
  -2   3  -3 206798. 2198.01   5
   2  -3   3 202382. 2184.47  13
  -2   3  -3 205537. 2158.02  10
  -2   3  -4 813.570 122.533   5
   2  -3   4 414.330 86.8226  13
  -2   3  -4 797.108 126.798  19
  -2   3  -4 438.469 92.7691  10
  -2   3  -5 56587.6 1134.52   5
  -2   3  -5 57295.6 1177.95  19
   2  -3   5 53712.3 1055.98  13
  -2   3  -6 19657.0 689.412   5
  -2   3  -6 20167.3 731.804  19
  -2   3  -7 10317.3 518.959   5
  -2   3  -7 10382.0 531.893  10
  -2   3  -8 23802.7 788.522   5
  -2   3  -8 24697.7 855.235  10
  -2   3  -9 3934.94 282.660   5
  -2   3  -9 4530.53 338.872  10
  -2   3 -10 848.207 131.192  10
   2  -2 -10 282.858 75.4541  12
   2  -2  -9 565.512 137.583  12
   2  -2  -9 290.649 101.519  11
   2  -2  -9 613.224 118.284   8
   2  -2  -8 52874.3 1264.27  21
   2  -2  -8 55508.0 1420.25  12
   2  -2  -7 12606.5 666.446  12
   2  -2  -7 11821.0 606.051  21
   2  -2  -6 8451.57 415.804  18
   2  -2  -6 9067.46 508.483  21
   2  -2  -5 919.599 161.315  21
   2  -2  -5 4482.94 272.502  18
   2  -2  -4 834.554 138.198  21
  -2   2   4 828.338 122.714   7
   2  -2  -4 1007.28 133.606   6
  -2   2   4 669.767 94.3656   1
   2  -2  -4 855.393 114.753  18
  -2   2   3 51538.6 761.185   1
   2  -2  -3 51710.0 964.447  21
  -2   2   2 26523.3 577.418   7
   2  -2  -2 27654.1 617.796   7
  -2   2   1 116959. 1340.27   7
   2  -2  -1 112408. 1252.03   8
  -2   2   0 361.103 60.0766   7
  -2   2   0 268.963 52.5298   4
   2  -2   0 236.267 27.5584   1
  -2   2  -1 92661.2 1043.51   7
   2  -2   1 91810.5 873.584   1
  -2   2  -1 85496.8 1104.53   4
  -2   2  -1 86290.1 1179.47   9
  -2   2  -2 10772.8 372.381   9
  -2   2  -2 10569.0 350.621   4
  -2   2  -2 11264.3 285.416   7
   2  -2   3 8897.35 345.690   4
  -2   2  -3 8742.48 232.268   7
   2  -2   4 44759.9 922.033  14
   2  -2   4 47754.6 911.065   9
  -2   2  -4 47023.6 902.024  19
   2  -2   4 43594.3 913.134   4
  -2   2  -5 437.499 101.786  19
  -2   2  -5 607.442 115.303  12
  -2   2  -6 96928.8 1685.76  19
  -2   2  -6 97305.5 1636.72   5
  -2   2  -6 92604.4 1583.36  12
  -2   2  -7 811.488 160.987   5
  -2   2  -8 29092.9 883.639   5
  -2   2  -9 15264.1 596.266   5
  -2   2 -10 3749.74 292.636  10
  -2   2 -11 44447.2 778.913  10
   2  -1 -10 28194.8 729.441  12
   2  -1  -9 737.952 137.857  21
   2  -1  -9 891.558 159.997  11
   2  -1  -9 955.937 178.065  12
   2  -1  -8 76796.6 1680.97  12
   2  -1  -8 80280.2 1594.49  11
   2  -1  -7 34683.6 1070.59  21
   2  -1  -7 36588.0 1140.81  12
   2  -1  -7 35515.7 1012.81  11
   2  -1  -6 62234.5 1389.79  21
   2  -1  -6 60190.3 1401.51  12
   2  -1  -5 27707.5 840.330  21
  -2   1   4 54895.4 988.966   7
   2  -1  -4 54060.5 1036.55  22
  -2   1   3 282388. 2671.31   7
  -2   1   2 95350.1 1169.50   7
  -2   1   1 434734. 3205.32   1
  -2   1   0 34895.8 511.259   4
  -2   1  -1 73981.9 856.674   4
  -2   1  -1 69411.7 880.794   9
  -2   1  -2 566163. 4613.01   4
  -2   1  -2 573858. 4648.03   9
   2  -1   3 246343. 2411.86   4
   2  -1   3 261762. 2347.57   9
   2  -1   4 98894.5 1293.54   9
   2  -1   4 90541.5 1303.84   4
   2  -1   5 137320. 1800.40  14
   2  -1   5 142412. 1784.63   9
  -2   1  -5 139779. 1762.83  12
  -2   1  -5 135668. 1785.32  11
   2  -1   6 71436.8 1296.37  14
  -2   1  -6 70491.8 1260.24  12
  -2   1  -6 69447.2 1320.81  11
  -2   1  -7 85541.0 1604.48  11
  -2   1  -7 83540.2 1515.34  12
  -2   1  -8 32110.8 1000.24  11
  -2   1  -8 31273.5 952.366   5
  -2   1  -8 30040.7 889.281  12
  -2   1  -9 22609.2 777.429   5
  -2   1 -10 65827.2 1145.67   5
  -2   1 -10 73357.4 1445.22  19
  -2   1 -11 10417.8 395.078  10
   2   0 -10 68.6084 65.0228  12
   2   0  -9 454.357 132.900  12
   2   0  -8 1032.41 201.293  21
   2   0  -8 1088.53 165.322  19
   2   0  -8 1051.02 201.419  12
   2   0  -8 1394.44 212.087  11
   2   0  -7 1073.21 178.057  11
   2   0  -7 901.509 185.186  12
   2   0  -6 155.252 57.9234  25
   2   0  -6 76.8231 76.1484  12
   2   0  -6 74.9642 74.3059  21
   2   0  -6 69.4762 59.2361  11
   2   0  -5 40376.8 769.549  25
   2   0  -5 40325.8 1007.78  21
  -2   0   4 3177.77 198.132   7
   2   0  -4 3200.76 246.899  21
   2   0  -4 3344.90 245.748  22
   2   0  -4 3068.13 237.441   6
  -2   0   3 107263. 1253.67   7
  -2   0   2 37641.1 600.096   7
  -2   0   1 328389. 2747.84   7
  -2   0   0 458300. 3330.68   1
  -2   0   0 464709. 3378.17   4
   2   0   1 44593.2 517.737   4
  -2   0  -1 44223.5 542.506   9
   2   0   2 40161.6 594.892   4
   2   0   2 43690.8 544.934   9
   2   0   3 85391.6 1062.25   4
   2   0   3 86884.5 978.124   9
   2   0   4 3307.77 203.863   9
   2   0   4 2393.78 179.866   4
   2   0   5 39447.6 873.073   4
   2   0   5 40398.8 795.993   9
   2   0   5 36396.9 779.954  14
  -2   0  -5 36110.8 812.124  11
   2   0   6 10847.5 456.058  14
  -2   0  -6 11691.4 531.363   2
  -2   0  -6 11432.2 451.143  12
  -2   0  -6 10773.4 473.400  11
  -2   0  -7 110499. 1708.59  12
  -2   0  -7 116566. 1922.46  11
  -2   0  -8 145.784 71.2980  12
  -2   0  -8 50.5678 78.7658  11
  -2   0  -9 17769.4 756.097  11
  -2   0 -10 34948.7 857.916   5
  -2   0 -10 38039.9 1051.03  19
  -2   0 -11 604.716 119.276  19
  -2   0 -11 723.299 120.112  10
   2   1 -10 6234.14 346.517  12
   2   1 -10 6578.18 322.421  10
   2   1  -9 47755.8 1199.85  12
   2   1  -8 32825.1 1051.16  21
   2   1  -8 33279.6 883.386  19
   2   1  -8 33784.1 1064.90  12
   2   1  -7 7413.66 378.212  25
   2   1  -7 7824.62 507.868  21
   2   1  -7 7836.02 465.479  11
   2   1  -7 8783.73 455.443  19
   2   1  -6 106613. 1571.87  25
   2   1  -6 111235. 1773.55  11
   2   1  -6 110527. 1669.87  19
   2   1  -5 8709.81 357.884  23
   2   1  -5 8749.22 463.999  21
   2   1  -5 8673.35 460.601  12
   2   1  -5 8852.77 378.698  25
   2   1  -5 7974.03 394.372  11
   2   1  -4 144985. 1719.67  25
   2   1  -4 139485. 1669.28  23
  -2  -1   4 146819. 1634.64   4
   2   1  -4 152778. 1935.11  12
  -2  -1   4 146915. 1517.35   7
   2   1  -4 146936. 1740.89  11
  -2  -1   3 107932. 1180.41   7
  -2  -1   3 110565. 1169.90   4
  -2  -1   2 634.617 48.2197   4
  -2  -1   2 489.253 62.9324   7
  -2  -1   1 662458. 4995.08   1
  -2  -1   0 187050. 1586.70   1
   2   1   1 394050. 3030.40   1
  -2  -1  -1 400963. 3069.96   1
   2   1   2 90324.5 968.185   1
   2   1   3 182854. 1528.59   9
   2   1   3 154371. 1654.16   1
   2   1   4 129451. 1341.07   9
  -2  -1  -4 122777. 1466.55   7
  -2  -1  -5 158362. 1858.77   7
   2   1   5 159872. 2025.64  14
  -2  -1  -6 62032.4 1315.14   2
   2   1   6 62063.9 1162.55  14
  -2  -1  -7 3275.92 316.892   2
  -2  -1  -7 2734.60 281.353  11
  -2  -1  -8 15286.7 695.245  11
  -2  -1  -9 19446.9 793.964  11
  -2  -1 -10 29734.4 820.589   5
  -2  -1 -10 31111.8 939.455  11
  -2  -1 -10 30903.7 953.216  19
  -2  -1 -11 13002.1 492.453  19
   2   2 -10 27376.6 705.007  12
   2   2 -10 26955.0 623.360  10
   2   2  -9 2855.75 279.480  12
   2   2  -9 3304.26 274.389  10
   2   2  -8 20945.2 657.986  25
   2   2  -8 23193.7 717.064  19
   2   2  -7 10815.8 589.681  21
   2   2  -7 10494.9 484.697  25
   2   2  -7 10929.9 500.325  19
   2   2  -6 8826.20 405.260  23
   2   2  -6 10049.9 540.787  12
   2   2  -6 10214.0 551.175  21
   2   2  -6 9526.78 442.996  19
   2   2  -6 9898.53 467.275  25
   2   2  -6 10491.4 510.277  11
   2   2  -5 33862.9 782.062  19
   2   2  -5 33433.2 903.608  12
   2   2  -5 33405.3 842.708  11
   2   2  -4 54435.6 1064.85  12
   2   2  -4 52342.8 899.306  19
  -2  -2   4 58100.6 894.679   4
   2   2  -4 55604.9 1100.53  21
   2   2  -4 55091.7 989.457  11
  -2  -2   3 24767.6 459.967   4
  -2  -2   3 22339.5 411.773   7
  -2  -2   2 2289.59 152.056   1
  -2  -2   1 97424.6 1112.31   1
   2   2   0 144238. 1470.89   1
  -2  -2   0 138827. 1240.61   9
  -2  -2  -1 55851.5 752.913   1
   2   2   1 50967.6 729.014   1
   2   2   2 9461.13 281.843   1
   2   2   3 99883.1 909.039   9
   2   2   3 100202. 1232.14   1
   2   2   4 751.744 101.529   1
  -2  -2  -4 826.425 117.725   7
  -2  -2  -4 625.816 103.705   3
  -2  -2  -4 514.765 90.6191  18
  -2  -2  -5 71775.0 1191.65   7
   2   2   5 70210.1 1209.99  14
  -2  -2  -6 10203.6 506.510   2
   2   2   6 1007.90 150.879  14
   2   2   7 1347.25 181.403  14
  -2  -2  -7 1667.33 233.590   2
  -2  -2  -8 35399.4 1114.85   2
  -2  -2  -8 32561.1 1054.06  11
  -2  -2  -9 100.185 90.7592  11
  -2  -2 -10 32974.6 994.211  19
  -2  -2 -10 35963.9 988.685  11
  -2  -2 -11 6688.28 349.165  19
   2   3 -10 25477.0 543.809  10
   2   3  -9 26379.1 646.150  25
   2   3  -9 30613.1 793.028  10
   2   3  -8 18678.4 647.081  25
   2   3  -8 21126.6 754.461  10
   2   3  -7 124384. 1933.01  25
   2   3  -7 121804. 2119.89  12
   2   3  -6 27366.1 898.753  12
   2   3  -6 29128.2 862.769  25
   2   3  -5 36886.5 971.158  12
   2   3  -5 37187.5 1001.16  21
   2   3  -4 63735.4 1059.83  19
   2   3  -4 65295.6 1194.07  12
  -2  -3   3 92973.5 1328.90   1
  -2  -3   3 97396.6 1414.72   9
   2   3  -3 96775.6 1408.60  21
   2   3  -3 97121.2 1335.96  12
  -2  -3   2 309887. 2979.08   9
  -2  -3   2 328911. 2993.76   1
  -2  -3   1 193313. 1833.22   9
   2   3  -1 182659. 1671.24   4
  -2  -3   0 727.635 84.9136   1
  -2  -3   0 480.312 51.7435   9
  -2  -3  -1 276020. 2485.54   1
   2   3   1 244810. 2448.28   1
   2   3   2 170058. 1892.30   1
  -2  -3  -2 170984. 1849.25   1
   2   3   3 1546.56 60.9301   9
   2   3   3 1701.40 146.440   1
  -2  -3  -4 51492.3 974.801   7
   2   3   4 51776.1 970.012   1
  -2  -3  -4 50771.2 985.734   3
  -2  -3  -4 52768.6 988.117  18
  -2  -3  -5 54538.9 1108.87   7
  -2  -3  -5 56868.0 1139.92  18
   2   3   6 24273.7 776.538  14
  -2  -3  -7 381.372 137.893   2
   2   3   7 239.421 97.3042  14
  -2  -3  -8 1254.18 224.090   2
  -2  -3  -9 445.867 141.908   2
  -2  -3  -9 662.440 162.819  11
  -2  -3 -10 168.597 90.5002  11
  -2  -3 -11 2027.43 185.468  19
   2   4  -9 13960.1 460.111  25
   2   4  -9 14061.6 490.069  10
   2   4  -8 5723.57 356.893  25
   2   4  -8 6574.97 422.452  12
   2   4  -8 5992.11 379.942  10
   2   4  -7 19630.9 720.604  25
   2   4  -7 19961.5 775.196  12
   2   4  -7 19801.9 736.239  10
   2   4  -6 5470.24 363.916  23
   2   4  -6 5644.34 395.400  25
   2   4  -6 5275.85 388.261  12
   2   4  -6 5893.89 392.355  10
   2   4  -5 19732.1 711.521  12
   2   4  -5 18836.7 665.120  10
   2   4  -4 21688.1 719.720  21
   2   4  -4 20358.3 623.008  10
   2   4  -4 21082.1 673.685  12
   2   4  -3 1060.73 130.560  10
   2   4  -3 1238.30 148.903  12
   2   4  -3 1402.10 142.210  20
  -2  -4   3 1279.80 157.119   9
   2   4  -3 1316.69 158.997  21
  -2  -4   2 94295.5 1295.64   9
   2   4  -2 94958.1 1275.42  12
  -2  -4   2 88757.4 1138.55   7
   2   4  -2 90438.3 1244.87  20
   2   4  -2 100096. 1215.69   4
   2   4  -2 91095.5 1243.29  10
  -2  -4   2 97228.8 1373.95   1
  -2  -4   1 108097. 1362.73   7
   2   4  -1 118363. 1325.17   4
  -2  -4   1 114874. 1482.78   1
  -2  -4   1 107234. 1275.37   9
   2   4  -1 113012. 1386.80  20
  -2  -4   0 154860. 1813.07   7
  -2  -4   0 172990. 1884.93   1
   2   4   1 51848.4 880.503  20
  -2  -4  -1 50030.0 921.419   7
   2   4   2 40915.7 847.136   1
  -2  -4  -2 42581.7 784.649   3
   2   4   2 41420.3 819.223  20
  -2  -4  -2 42150.1 894.978   7
   2   4   3 47069.8 950.862   1
  -2  -4  -3 46428.0 899.465  18
  -2  -4  -3 46835.3 915.114   3
  -2  -4  -4 58481.2 1148.25   3
  -2  -4  -4 60297.7 1160.99  18
  -2  -4  -5 2353.49 238.928  18
   2   4   6 28195.0 894.093  14
  -2  -4  -6 25964.4 859.796  18
  -2  -4  -7 25184.4 982.469   2
   2   4   7 23308.6 849.807  14
  -2  -4  -8 55389.7 1454.16   2
  -2  -4  -9 3087.29 315.631  11
  -2  -4  -9 2977.12 317.876   2
  -2  -4 -10 10523.4 487.523  11
  -2  -4 -11 49917.4 808.117  11
  -2  -4 -11 51824.4 877.795  19
   2   5  -9 647.495 92.0415  25
   2   5  -9 590.903 88.0824  10
   2   5  -8 4420.52 302.191  25
   2   5  -8 4674.79 315.796  10
   2   5  -7 370.067 113.300  25
   2   5  -7 151.557 72.8429  23
   2   5  -7 383.510 111.561  10
   2   5  -6 9957.57 444.381  20
   2   5  -6 9981.69 540.217  25
   2   5  -6 10513.2 555.419  12
   2   5  -6 10506.1 522.479  10
   2   5  -5 5112.31 363.790  12
   2   5  -5 4854.70 318.974  20
   2   5  -5 4966.33 347.430  10
   2   5  -4 40378.1 984.836  12
   2   5  -4 39846.5 952.451  10
   2   5  -4 41077.2 932.071  20
   2   5  -3 3706.45 259.414  20
   2   5  -3 5123.55 307.958  10
  -2  -5   2 35437.3 792.451   9
   2   5  -2 35310.4 784.236  20
   2   5  -2 34349.1 779.602  10
  -2  -5   1 860.271 115.724   7
   2   5  -1 833.162 120.333  20
  -2  -5   0 12898.8 475.749   7
   2   5   0 12171.5 399.742   5
  -2  -5  -1 134885. 1665.96   3
   2   5   1 137590. 1723.73  20
  -2  -5  -2 6645.32 333.241   3
  -2  -5  -2 5351.79 273.652  18
  -2  -5  -3 62695.5 1163.81  18
  -2  -5  -3 65199.4 1209.92   3
  -2  -5  -4 719.391 134.673   3
  -2  -5  -4 601.383 127.002  18
  -2  -5  -5 744.595 152.369  18
  -2  -5  -6 50723.1 1253.77  18
  -2  -5  -6 48650.0 1300.64   3
   2   5   7 416.188 130.165  14
  -2  -5  -8 11462.3 649.267   2
  -2  -5  -9 5566.67 399.589   2
  -2  -5 -10 2266.60 168.124   8
  -2  -5 -10 2764.93 230.224  11
   2   6  -8 7814.89 361.042  25
   2   6  -7 45027.3 1005.52  10
   2   6  -7 46995.7 1059.17  25
   2   6  -6 445.660 116.533  10
   2   6  -6 402.344 103.010  20
   2   6  -5 115602. 1773.36  20
   2   6  -5 116541. 1885.38  10
   2   6  -4 4450.75 324.088  10
   2   6  -4 4594.99 321.760  20
   2   6  -3 28186.3 781.999  20
   2   6  -3 27068.3 769.956  10
   2   6  -2 78513.8 1350.52  20
   2   6  -1 55342.5 970.811   5
   2   6  -1 61341.8 1145.55  20
   2   6   0 286507. 2943.48   5
   2   6   0 291159. 3069.72  20
  -2  -6  -1 45457.7 942.709   3
   2   6   1 46453.5 993.953  20
  -2  -6  -2 2987.40 242.622   3
  -2  -6  -2 2746.44 216.002  18
  -2  -6  -3 35388.0 897.386   3
  -2  -6  -3 34191.3 874.191  18
  -2  -6  -4 103172. 1742.61   3
  -2  -6  -4 104331. 1738.57  18
  -2  -6  -5 20565.9 753.189  18
  -2  -6  -6 41605.3 1153.52  18
   2   6   7 946.448 177.748  14
  -2  -6  -8 932.515 183.531   2
  -2  -6  -9 18981.1 504.031   8
  -2  -6  -9 23029.4 727.211   2
  -2  -6 -10 2832.67 185.019  11
   2   7  -8 16536.4 433.552  25
   2   7  -7 67.1211 49.2273  23
   2   7  -6 24088.9 755.290  25
   2   7  -6 22954.5 740.062  23
   2   7  -6 24082.9 650.599  20
   2   7  -5 5325.76 377.246  25
   2   7  -5 5086.35 334.943  20
   2   7  -4 5331.94 357.108  20
   2   7  -4 5355.45 377.379  25
   2   7  -3 43060.0 1037.25  20
   2   7  -2 400.322 111.359  20
   2   7  -1 69409.6 1208.20   5
   2   7  -1 68529.6 1181.04  25
   2   7  -1 68537.4 1305.02  20
  -2  -7   0 32299.5 826.996   3
   2   7   0 34586.2 898.128  20
  -2  -7  -1 70131.0 1303.19   3
   2   7   1 68376.9 1330.86  20
  -2  -7  -2 28609.7 803.554   3
  -2  -7  -2 28025.9 758.353  18
  -2  -7  -3 45432.2 1061.77  18
  -2  -7  -3 48251.2 1120.02   3
  -2  -7  -4 116912. 1934.91   3
  -2  -7  -4 114149. 1891.63  18
   2   7   5 43841.2 1009.92  16
  -2  -7  -5 51215.0 1221.30  18
  -2  -7  -6 14772.0 643.109  18
   2   7   7 5808.37 389.704  14
  -2  -7  -8 19332.2 699.217   2
  -2  -7  -9 18087.7 542.660   2
   2   8  -7 332.515 67.3156  25
   2   8  -6 29913.0 747.005  23
   2   8  -6 30863.3 725.338  25
   2   8  -6 28252.7 584.570  20
   2   8  -5 9910.09 418.219  20
   2   8  -5 11200.1 473.390  25
   2   8  -4 30110.0 819.202  25
   2   8  -4 29539.6 807.862  20
   2   8  -3 10301.9 465.145  25
   2   8  -3 10440.7 492.728  20
   2   8  -2 14277.9 587.594  20
   2   8  -2 13209.1 498.538  25
  -2  -8   1 38002.5 903.751   3
   2   8  -1 40216.8 994.623  20
  -2  -8   0 12878.2 528.710   3
   2   8   0 14039.3 589.523  20
  -2  -8  -1 99.2289 75.6878   3
  -2  -8  -1 111.070 66.4197  18
  -2  -8  -2 20247.1 687.689   3
  -2  -8  -2 20073.3 652.988  18
  -2  -8  -3 3653.39 306.408   3
  -2  -8  -3 3871.96 304.631  18
  -2  -8  -4 5373.42 378.781   3
  -2  -8  -4 4569.74 339.782  18
  -2  -8  -5 1167.25 179.913  18
  -2  -8  -6 9122.73 454.794  18
  -2  -8  -7 21128.0 725.637   2
   2   8   7 18935.4 612.423  14
  -2  -8  -8 1648.17 167.778   2
   2   9  -5 12170.4 447.825  23
   2   9  -5 10918.2 354.478  25
   2   9  -5 11620.6 366.880  20
   2   9  -4 12433.9 448.169  20
   2   9  -4 11779.7 402.512  25
  -2  -9   3 3896.12 241.109   3
   2   9  -3 4518.71 295.711  20
  -2  -9   2 31423.6 763.495   3
   2   9  -2 32595.5 851.677  20
  -2  -9   1 9572.33 432.098   3
   2   9  -1 9990.15 479.083  20
  -2  -9   0 60374.0 1143.16   3
   2   9   0 61497.2 1237.75  20
  -2  -9  -1 20047.4 648.044   3
  -2  -9  -2 1086.76 148.810  18
  -2  -9  -2 979.429 156.758   3
  -2  -9  -3 38813.4 947.314   3
  -2  -9  -3 38438.1 883.741  18
   2   9   4 15731.9 550.772  16
  -2  -9  -4 15617.3 553.208  18
  -2  -9  -5 17655.0 621.639   3
  -2  -9  -5 18013.4 571.630  18
   2   9   6 21567.3 636.657  14
   2   9   7 116.223 46.6492  14
  -2  -9  -7 145.763 62.9131   2
   2  10  -4 67.1996 41.9421  23
   2  10  -3 1851.76 146.790  16
   2  10  -3 1958.63 162.417  20
  -2 -10   2 1962.03 147.806   3
   2  10  -2 2240.40 188.309  20
  -2 -10   1 1352.19 139.878   3
  -2 -10   0 4721.43 271.432   3
  -2 -10  -1 6874.90 329.177   3
  -2 -10  -2 3022.70 226.273   3
   2  10   3 1791.91 173.914  16
  -2 -10  -3 2070.54 189.810   3
   2  10   4 13145.6 402.195  16
  -2 -10  -4 12920.8 384.206  18
   2  10   5 1213.41 137.928  14
   2  11  -1 14894.3 404.192  16
   2  11   0 3426.47 205.947  16
   2  11   1 26444.3 580.407  16
  -2 -11  -1 22481.0 474.765   3
   2  11   2 1214.49 116.594  16
  -2 -11  -2 1301.69 113.723   3
  -2 -11  -3 930.382 96.8816   3
   3 -10  -1 1341.01 102.039   3
   3 -10  -1 1393.63 122.085  18
   3 -10   0 4018.27 188.475   3
   3 -10   0 3905.55 196.373  18
   3 -10   1 2514.22 147.083   3
   3 -10   2 10212.1 286.718   3
   3  -9  -5 15173.8 374.891  18
   3  -9  -4 2377.46 182.805  18
   3  -9  -3 1052.86 135.352  18
   3  -9  -2 35536.8 696.789   3
   3  -9  -2 37048.8 786.393  18
   3  -9  -1 5647.24 281.688   3
   3  -9  -1 5319.51 279.252  21
   3  -9   0 18095.1 530.158   3
   3  -9   1 26276.8 637.308   3
  -3   9  -2 2937.98 201.913  20
  -3   9  -2 2861.95 238.259   5
   3  -9   2 2816.56 206.191   3
  -3   9  -3 18512.6 566.144   5
  -3   9  -3 16389.4 462.667  20
  -3   9  -4 17022.6 493.426   5
  -3   9  -4 14713.9 421.996  20
  -3   9  -5 104.592 45.2669   5
  -3   9  -5 107.043 40.8091  20
   3  -8  -6 5416.88 229.140  12
   3  -8  -6 7541.10 280.626  18
   3  -8  -5 1414.62 157.988  18
   3  -8  -4 2832.91 240.006  18
   3  -8  -3 36906.6 792.874   3
   3  -8  -3 35343.9 821.215  21
   3  -8  -2 22927.6 638.302   3
   3  -8  -2 21753.8 669.360  21
   3  -8  -1 47103.7 994.793   3
   3  -8   0 1034.34 147.721   3
  -3   8   0 1068.45 177.665   5
  -3   8  -1 13314.5 573.999   5
  -3   8  -1 14583.3 521.887  20
  -3   8  -2 62597.3 1168.46  20
  -3   8  -3 1653.04 203.211   5
  -3   8  -3 1591.16 187.538  20
  -3   8  -4 29133.5 799.073   5
  -3   8  -4 28073.7 759.659  20
  -3   8  -5 5744.47 319.200  20
  -3   8  -5 5570.65 317.249   5
  -3   8  -6 14211.1 436.434   5
  -3   8  -6 14790.3 454.884  20
   3  -7  -7 372.274 72.3638  12
   3  -7  -6 4167.34 269.671  18
   3  -7  -5 566.015 123.762  18
   3  -7  -4 2204.73 227.900  21
   3  -7  -4 1961.10 219.238  18
   3  -7  -4 2420.17 207.788   3
   3  -7  -3 11295.8 522.162  21
   3  -7  -3 11308.1 467.846   3
   3  -7  -2 7974.92 393.916   3
   3  -7  -2 8806.56 460.134  21
   3  -7  -1 25780.6 733.134   3
  -3   7   1 27588.4 859.290   5
  -3   7   0 790.621 156.352   5
  -3   7   0 911.584 138.920  20
  -3   7  -1 13359.1 594.288   5
  -3   7  -1 11875.5 506.575  20
  -3   7  -2 5443.84 351.617  20
  -3   7  -3 24057.8 800.036   5
  -3   7  -3 24785.4 776.405  20
  -3   7  -4 20609.6 719.836   5
  -3   7  -4 21237.9 719.683  20
  -3   7  -5 5091.27 352.238  20
  -3   7  -5 5181.52 347.023   5
  -3   7  -6 5778.36 338.495   5
  -3   7  -6 5517.76 343.038  20
  -3   7  -7 790.843 112.492   5
  -3   7  -7 941.268 133.340  20
   3  -6  -8 7844.56 290.281  12
   3  -6  -7 29419.1 794.088  12
   3  -6  -6 8577.18 431.877  18
   3  -6  -5 40677.8 1045.08  21
   3  -6  -5 46106.9 1108.45  18
   3  -6  -4 30064.3 913.460  21
   3  -6  -4 28891.5 849.915  18
   3  -6  -3 93362.7 1674.70  21
   3  -6  -3 87986.9 1426.53   3
   3  -6  -2 105070. 1602.49   3
  -3   6   2 109640. 1816.66   5
  -3   6   1 3921.26 316.761   5
  -3   6   0 208909. 2452.60  20
  -3   6   0 212951. 2673.36   5
  -3   6  -1 186715. 2300.24  20
  -3   6  -1 184267. 2409.26   5
  -3   6  -2 106596. 1671.20  20
  -3   6  -3 73615.1 1384.80  20
  -3   6  -3 66233.0 1358.72   5
  -3   6  -4 105678. 1799.07   5
  -3   6  -5 133128. 2066.23   5
  -3   6  -6 106482. 1761.33   5
  -3   6  -7 16737.7 595.976   5
  -3   6  -8 36337.1 720.436   5
  -3   6  -9 16814.7 420.062  20
   3  -5  -8 11587.1 443.310   8
   3  -5  -8 10434.1 459.608  12
   3  -5  -8 10213.6 376.834  11
   3  -5  -7 2035.75 213.584   8
   3  -5  -7 2176.49 258.011  12
   3  -5  -6 257.716 97.5616   8
   3  -5  -6 193.903 91.5103  21
   3  -5  -6 239.065 90.6016  18
   3  -5  -5 11308.2 578.353  21
   3  -5  -5 6600.35 415.750  18
   3  -5  -4 14903.2 647.564  21
   3  -5  -4 14282.4 571.518  18
   3  -5  -3 9882.08 412.426   3
   3  -5  -3 11523.9 481.965   6
   3  -5  -3 11504.8 551.705  21
   3  -5  -2 24020.9 650.820   3
  -3   5   2 26985.6 788.507   5
  -3   5   1 66059.4 1258.39   5
  -3   5   0 872.835 139.682   5
   3  -5   1 46467.5 1051.27  13
  -3   5  -1 47876.3 959.375  20
  -3   5  -1 47709.6 1013.86   5
   3  -5   2 85586.7 1495.81  13
  -3   5  -2 86328.9 1449.72   5
   3  -5   3 1055.24 163.887  13
   3  -5   4 33063.0 914.913  13
  -3   5  -4 34684.7 902.882  10
  -3   5  -4 36216.1 951.149   5
   3  -5   5 53080.9 1178.67  13
  -3   5  -5 52646.0 1171.62  10
  -3   5  -5 53994.9 1228.59   5
  -3   5  -6 23020.7 773.564  10
  -3   5  -6 24506.5 810.465   5
  -3   5  -7 658.286 139.802  10
  -3   5  -7 635.081 137.217   5
  -3   5  -8 1557.75 180.311  10
  -3   5  -8 1978.99 207.691   5
  -3   5  -9 447.550 77.1059   5
   3  -4  -9 1408.11 142.799   8
   3  -4  -9 983.138 128.039  12
   3  -4  -8 5527.56 332.848   8
   3  -4  -8 4843.73 358.284  12
   3  -4  -8 5085.90 303.643  11
   3  -4  -7 7085.32 415.786   8
   3  -4  -7 6791.95 478.130  12
   3  -4  -6 11421.3 514.009   8
   3  -4  -6 9784.58 546.035  21
   3  -4  -6 10663.2 499.150  18
   3  -4  -5 10600.9 490.390   8
   3  -4  -5 10932.2 582.587  21
   3  -4  -5 10374.3 500.356  18
   3  -4  -4 403.525 110.414   8
   3  -4  -4 181.443 93.9241  21
   3  -4  -4 217.386 83.6307  18
   3  -4  -3 1171.62 158.073   6
   3  -4  -3 1536.00 197.100  21
   3  -4  -2 23973.5 686.344  22
  -3   4   2 25853.5 707.363   5
   3  -4  -1 672.825 109.127  22
  -3   4   1 592.725 110.007   5
  -3   4   0 18836.6 680.404   4
  -3   4   0 19746.9 562.244   5
  -3   4  -1 3831.12 269.641   7
  -3   4  -1 3622.80 247.567   5
   3  -4   1 3500.84 280.425  17
   3  -4   2 3078.86 246.575  13
  -3   4  -2 2774.39 221.905   5
   3  -4   2 3385.29 275.457  17
   3  -4   3 3159.43 255.551  13
  -3   4  -3 3740.95 256.908  10
  -3   4  -4 6809.73 389.029   5
  -3   4  -4 6466.22 362.425  10
   3  -4   4 5509.75 342.059  13
  -3   4  -5 15542.8 627.871   5
  -3   4  -5 15229.9 583.928  10
   3  -4   5 14396.8 573.585  13
  -3   4  -6 6669.00 429.092   5
   3  -4   6 6774.73 398.416  13
  -3   4  -6 6957.48 415.850  10
  -3   4  -7 37831.3 1040.99   5
  -3   4  -7 34931.3 965.775  10
  -3   4  -8 4433.71 325.149  10
  -3   4  -8 4742.27 339.903   5
  -3   4  -9 15929.1 559.190  10
  -3   4  -9 15273.3 513.873   5
   3  -3  -9 14892.2 472.703   8
   3  -3  -9 13967.6 539.950  12
   3  -3  -9 15595.9 458.770  11
   3  -3  -8 10987.7 592.866  12
   3  -3  -8 10479.5 460.118   8
   3  -3  -8 10706.9 468.461  11
   3  -3  -7 17450.9 629.639   8
   3  -3  -7 19647.7 793.339  21
   3  -3  -7 19075.6 829.312  12
   3  -3  -6 701.697 141.523   8
   3  -3  -6 664.077 162.437  21
   3  -3  -5 84096.1 1446.49   8
   3  -3  -5 83169.3 1666.19  21
   3  -3  -4 2010.50 204.861   8
   3  -3  -4 1670.75 196.915   6
   3  -3  -4 1753.76 220.267  21
   3  -3  -4 1898.26 190.045  18
   3  -3  -3 6493.60 382.108  21
   3  -3  -3 5927.28 334.883   6
   3  -3  -3 6436.06 366.286  22
   3  -3  -3 6962.97 341.088   8
   3  -3  -2 282842. 2901.75   8
   3  -3  -2 280282. 2939.82  22
  -3   3   1 38200.9 843.779   7
   3  -3  -1 37847.7 811.963  13
   3  -3  -1 36866.5 777.658  22
   3  -3  -1 38070.9 868.269  17
   3  -3   0 309976. 3023.77  13
  -3   3   0 305636. 3147.60   4
  -3   3   0 310043. 2916.10   5
  -3   3   0 300157. 3307.85   9
  -3   3  -1 62732.8 1212.34   9
   3  -3   1 69845.0 1176.92  17
  -3   3  -1 72356.2 1109.90   7
   3  -3   1 64304.3 681.538   1
  -3   3  -1 63972.8 1125.88   4
  -3   3  -1 66511.6 1027.70   5
   3  -3   2 94039.5 1428.81  17
  -3   3  -2 89268.9 1545.55   9
  -3   3  -2 90173.8 1295.94   5
   3  -3   2 86884.5 1313.15  13
   3  -3   2 91420.5 993.988   1
  -3   3  -2 97924.2 1286.78   7
  -3   3  -2 87373.5 1402.15   4
  -3   3  -3 389287. 3768.00   5
  -3   3  -3 400849. 3619.88  10
  -3   3  -3 389460. 4056.89   4
   3  -3   3 391658. 3771.01  13
   3  -3   3 404619. 3837.72  17
   3  -3   4 2440.40 219.052  13
  -3   3  -4 2847.24 220.250  10
  -3   3  -5 113272. 1784.80   5
   3  -3   5 114143. 1739.96  13
  -3   3  -5 111105. 1756.75  19
  -3   3  -5 111425. 1687.39  10
  -3   3  -6 231863. 2915.91   5
  -3   3  -6 236509. 2936.65  19
  -3   3  -6 233426. 2849.25  10
  -3   3  -7 97875.5 1759.66   5
   3  -3   7 81927.1 1494.69  13
  -3   3  -7 91865.0 1745.89  19
  -3   3  -7 88193.2 1633.46  10
  -3   3  -8 78009.9 1511.41   5
  -3   3  -8 71682.6 1445.89  10
  -3   3  -9 23186.5 727.619   5
  -3   3  -9 23352.0 726.936  10
  -3   3 -10 43239.3 848.797  10
  -3   3 -10 42719.0 760.031   5
   3  -2 -10 15153.7 425.942  12
   3  -2  -9 457.091 96.5090  21
   3  -2  -9 518.963 124.927  12
   3  -2  -9 600.313 105.421  11
   3  -2  -8 376.833 96.5543   8
   3  -2  -8 575.082 149.588  12
   3  -2  -8 369.468 118.247  21
   3  -2  -8 766.753 135.817  11
   3  -2  -7 3170.32 269.743   8
   3  -2  -7 3219.10 348.316  21
   3  -2  -7 3207.62 346.177  12
   3  -2  -7 2890.13 269.699  11
   3  -2  -6 11541.4 618.767  21
   3  -2  -5 2211.94 235.549   6
   3  -2  -5 2212.55 260.254  21
   3  -2  -4 11370.0 438.838  23
   3  -2  -4 10572.6 480.601   6
   3  -2  -4 11589.7 548.033  21
   3  -2  -3 28454.7 695.144  23
   3  -2  -3 27846.8 662.621   8
  -3   2   3 27364.2 730.860   7
   3  -2  -3 28257.8 776.166  22
   3  -2  -3 26663.3 724.888   6
  -3   2   2 70459.6 1149.71   7
   3  -2  -2 72760.9 1157.97  22
  -3   2   2 67151.0 772.075   1
   3  -2  -2 76472.0 1159.26  23
   3  -2  -2 76767.2 1078.27   8
   3  -2  -2 72649.9 1147.66  17
   3  -2  -1 1563.69 142.144   8
  -3   2   1 1143.01 131.014   7
  -3   2   0 395616. 3512.94   7
  -3   2   0 391690. 3484.67   4
  -3   2  -1 684.914 94.7240   7
  -3   2  -1 511.788 77.0051   4
  -3   2  -1 428.632 87.8696   9
  -3   2  -2 28379.9 725.245   9
   3  -2   2 29558.8 695.303  14
  -3   2  -2 28486.1 651.774   4
   3  -2   2 30767.2 453.974   1
  -3   2  -3 117683. 1561.08   5
   3  -2   3 118867. 1641.08  14
  -3   2  -3 118085. 1380.21   7
   3  -2   4 34608.9 818.429   4
   3  -2   4 34782.7 858.412  14
  -3   2  -4 33717.7 765.675  19
  -3   2  -5 21813.4 704.909   5
  -3   2  -5 20092.6 657.877  19
  -3   2  -6 3579.85 306.398   5
  -3   2  -6 3605.17 305.142  19
  -3   2  -7 13489.1 636.694   5
  -3   2  -7 12378.7 599.857  19
  -3   2  -8 6172.88 416.724   5
   3  -2   8 4955.21 341.228  13
  -3   2  -8 5597.32 418.889  19
  -3   2  -9 7873.00 447.248   5
  -3   2  -9 7795.21 475.127  19
  -3   2  -9 7949.47 451.467  10
  -3   2 -10 933.627 134.952   5
  -3   2 -10 898.922 137.670  10
   3  -1 -10 5501.92 277.873  12
   3  -1  -9 5753.10 387.982  12
   3  -1  -9 5336.45 339.438  21
   3  -1  -8 4618.79 387.065  21
   3  -1  -8 4875.32 407.576  12
   3  -1  -8 4569.62 328.576  11
   3  -1  -7 22089.4 889.533  21
   3  -1  -7 19611.9 846.310  12
   3  -1  -7 22138.7 752.461  11
   3  -1  -6 69074.3 1555.86  21
   3  -1  -6 71013.5 1351.05  11
   3  -1  -5 11062.6 559.211  21
   3  -1  -5 10428.9 531.889   6
   3  -1  -4 3362.03 209.019  25
   3  -1  -4 3613.50 289.142   6
  -3   1   4 5620.00 333.075   7
   3  -1  -4 6056.79 386.553  21
   3  -1  -4 4066.77 254.626  23
   3  -1  -4 4051.28 306.447  22
   3  -1  -3 28511.7 733.877   6
  -3   1   3 26748.8 662.208   7
   3  -1  -3 27942.7 659.319  23
   3  -1  -3 29464.3 750.844  22
   3  -1  -3 27683.9 598.984  25
  -3   1   2 31466.6 678.682   7
  -3   1   2 29074.2 425.739   1
   3  -1  -1 26526.5 532.418   8
  -3   1   0 20568.3 387.667   4
  -3   1   0 30849.8 626.279   7
  -3   1  -1 8844.54 270.062   4
  -3   1  -1 8874.15 326.748   9
  -3   1  -2 75356.2 1091.67   9
   3  -1   2 83449.5 1040.57   4
   3  -1   3 474113. 4032.35   4
   3  -1   3 445306. 4142.74  14
  -3   1  -4 17356.5 520.501  19
   3  -1   4 18458.5 595.933  14
   3  -1   5 108930. 1703.54  14
  -3   1  -5 109385. 1561.96  11
  -3   1  -5 112441. 1659.49  19
  -3   1  -6 302422. 3369.71  19
  -3   1  -6 297764. 3233.80  11
  -3   1  -7 67587.3 1396.01  11
  -3   1  -7 66645.1 1460.97  19
  -3   1  -8 38672.1 1107.42   5
  -3   1  -8 36986.0 1113.15  19
  -3   1  -9 43356.0 1128.98   5
  -3   1  -9 43034.3 1171.60  19
  -3   1 -10 48806.7 1035.41   5
  -3   1 -10 50894.4 1088.20  10
  -3   1 -11 32827.2 634.441  10
   3   0 -10 17220.2 508.360  12
   3   0  -9 11644.5 552.728  12
   3   0  -9 10700.9 507.125  21
   3   0  -8 22521.3 865.042  21
   3   0  -8 24767.2 769.931  11
   3   0  -7 56098.0 1211.16  11
   3   0  -7 50624.2 1337.20  21
   3   0  -6 13650.2 494.615  25
   3   0  -6 13435.1 661.231  12
   3   0  -6 14251.4 569.290  11
   3   0  -5 85377.1 1569.06  22
   3   0  -5 82483.0 1597.63  21
   3   0  -5 83776.9 1581.79  12
   3   0  -5 80417.0 1258.78  25
   3   0  -5 79340.2 1312.38  11
   3   0  -5 79024.6 1302.66  23
   3   0  -4 4986.79 267.593  25
   3   0  -4 5682.10 356.524  22
  -3   0   4 4916.26 283.815   7
   3   0  -4 5104.27 283.771  23
   3   0  -4 5188.80 346.069   6
   3   0  -4 5388.80 277.350  11
   3   0  -3 116194. 1439.74  25
  -3   0   3 117787. 1516.60   7
   3   0  -3 120521. 1632.70  22
   3   0  -3 118281. 1671.15  21
   3   0  -3 116352. 1483.56  23
   3   0  -3 116849. 1666.39   6
   3   0  -2 146845. 1498.88   8
  -3   0   2 155234. 1725.43   7
  -3   0   1 38917.0 447.160   1
  -3   0   1 36434.4 682.183   7
  -3   0   0 637010. 4699.26   4
   3   0   1 279.147 27.8954   1
  -3   0  -1 201.238 45.6423   9
  -3   0  -2 209918. 1911.12   9
   3   0   2 208756. 1790.14   1
   3   0   3 145867. 1465.15   1
   3   0   3 156802. 1615.15   4
   3   0   4 21239.2 593.681  14
  -3   0  -4 22402.5 600.970   2
   3   0   5 193044. 2314.48  14
  -3   0  -5 193690. 2202.15  11
   3   0   6 105749. 1697.79  14
  -3   0  -6 102097. 1598.14  11
   3   0   7 197835. 2647.43  14
  -3   0  -7 201721. 2640.39  11
  -3   0  -8 31982.5 968.091  11
  -3   0  -8 30955.0 1027.58  19
  -3   0  -9 12470.1 609.119   5
  -3   0  -9 12233.1 634.232  19
  -3   0 -10 50371.5 1103.61   5
  -3   0 -10 51526.6 1203.36  19
  -3   0 -11 76986.2 1242.33  19
  -3   0 -11 71725.5 1080.19  10
   3   1 -10 33908.5 728.040  12
   3   1  -9 12973.7 464.216  10
   3   1  -8 23519.7 865.958  21
   3   1  -7 38430.7 1178.73  21
   3   1  -7 39270.1 1186.69  12
   3   1  -7 37262.7 883.547  25
   3   1  -6 79156.8 1681.33  21
   3   1  -6 79991.3 1369.00  25
   3   1  -6 77659.9 1621.80  12
   3   1  -6 78402.6 1349.44  23
   3   1  -6 80424.4 1445.21  11
   3   1  -5 132584. 1822.45  25
   3   1  -5 133995. 1841.80  23
   3   1  -5 135036. 2032.22  22
   3   1  -5 137221. 1828.05  11
   3   1  -4 178439. 2416.77   6
   3   1  -4 178968. 2069.52  25
   3   1  -4 176933. 2094.61  23
   3   1  -4 183233. 2360.10  21
   3   1  -4 179539. 2009.56  11
   3   1  -3 12186.5 419.720  23
   3   1  -3 13328.3 477.666  22
  -3  -1   3 11836.0 388.893   7
   3   1  -3 12319.6 486.726   6
   3   1  -3 13846.8 433.569  25
  -3  -1   3 11131.4 240.081   4
   3   1  -3 13604.8 471.966  12
   3   1  -3 12791.1 485.158  21
  -3  -1   2 154738. 1552.36   1
  -3  -1   2 149024. 1703.01   7
  -3  -1   1 308452. 2572.87   1
  -3  -1   0 26153.9 420.942   1
   3   1   1 337343. 2597.16   4
   3   1   1 328673. 2707.54   1
  -3  -1  -1 334268. 2602.24   9
   3   1   2 16866.7 354.765   4
   3   1   2 16832.3 345.154   1
   3   1   3 63474.0 924.335   4
   3   1   3 64776.6 919.321   1
   3   1   4 10863.8 373.717   1
   3   1   4 11893.3 418.072   4
  -3  -1  -4 11197.6 430.108   2
  -3  -1  -5 158.766 74.8124   2
   3   1   5 185.595 60.8043   1
   3   1   6 49172.5 1108.28  14
  -3  -1  -6 48348.4 1154.19   2
  -3  -1  -6 48460.8 1066.18  11
   3   1   7 282.266 100.758  14
  -3  -1  -7 365.899 114.549  11
   3   1   8 16796.3 665.702  14
  -3  -1  -8 17168.3 708.081  11
  -3  -1  -9 17710.1 727.093  11
  -3  -1  -9 17537.7 764.981  19
  -3  -1 -10 31653.3 894.347   5
  -3  -1 -10 31445.2 950.917  19
  -3  -1 -11 48.7516 46.3791   5
  -3  -1 -11 12.4291 55.9351  19
  -3  -1 -11 43.5089 46.7065  10
   3   2  -9 8848.51 366.150  10
   3   2  -8 52445.0 1267.96  12
   3   2  -8 51048.4 1300.11  21
   3   2  -8 50309.2 1082.56  10
   3   2  -7 308.708 98.8539  25
   3   2  -7 460.230 140.201  12
   3   2  -7 319.203 134.811  21
   3   2  -6 47310.0 1064.43  23
   3   2  -6 48679.3 1097.50  25
   3   2  -5 177664. 2259.67  23
   3   2  -5 182140. 2464.40  12
   3   2  -5 182390. 2527.81  21
   3   2  -5 180259. 2295.82  25
   3   2  -4 148565. 1936.03  23
   3   2  -4 146978. 1917.75  25
   3   2  -4 150401. 2114.34  21
   3   2  -4 148837. 1988.16  22
   3   2  -4 152650. 2045.84  12
  -3  -2   3 29886.7 664.439   1
   3   2  -3 27524.7 677.767  23
  -3  -2   3 28041.9 619.502   7
   3   2  -3 27890.9 683.650  25
   3   2  -3 29674.3 721.758  22
   3   2  -3 30159.8 740.920  12
   3   2  -2 327899. 3245.97   6
  -3  -2   2 325623. 2965.40   1
  -3  -2   1 202823. 1993.16   1
  -3  -2   0 236987. 2171.71   1
   3   2   1 359.905 59.3755   1
  -3  -2  -1 636.757 79.5571   1
   3   2   2 3487.43 189.210   1
   3   2   3 11244.1 353.169   1
   3   2   4 22130.9 626.283  14
   3   2   4 21306.5 568.113   1
  -3  -2  -5 6588.29 377.262   7
   3   2   5 6937.73 385.788  14
  -3  -2  -5 6910.04 400.070   2
   3   2   6 6664.68 419.013  14
  -3  -2  -6 5908.86 410.955   2
   3   2   7 88295.5 1655.70  14
   3   2   8 48291.5 1173.23  14
  -3  -2  -8 51863.4 1402.21   2
  -3  -2  -8 49085.7 1246.86  11
  -3  -2  -9 17621.2 719.031  11
  -3  -2 -10 18581.3 669.804  11
  -3  -2 -10 17658.6 703.883  19
  -3  -2 -11 10397.7 357.866   5
  -3  -2 -11 11099.0 438.817  19
   3   3  -9 23562.2 682.938  12
   3   3  -9 22600.3 544.779  10
   3   3  -8 18161.0 608.376  25
   3   3  -8 17753.9 694.964  12
   3   3  -8 18728.3 621.874  10
   3   3  -7 271.533 88.4708  23
   3   3  -7 287.942 115.545  12
   3   3  -7 239.763 98.4327  25
   3   3  -7 399.079 115.752  10
   3   3  -6 1690.30 237.141  21
   3   3  -6 1356.23 192.788  25
   3   3  -6 1303.53 206.233  12
   3   3  -6 1437.66 189.627  23
   3   3  -6 1625.38 201.835  10
   3   3  -5 1462.07 193.695  23
   3   3  -5 1523.11 197.345  25
   3   3  -5 1763.22 218.386  12
   3   3  -5 1507.38 217.799  21
   3   3  -5 1861.16 195.761  10
   3   3  -4 3527.82 274.655  25
   3   3  -4 3699.58 301.011  21
   3   3  -4 3820.01 288.526  12
   3   3  -4 3546.40 241.212  10
   3   3  -3 8225.48 376.893  12
   3   3  -3 8747.15 409.554  21
  -3  -3   3 8506.90 400.225   1
   3   3  -3 8116.34 325.355  10
   3   3  -2 15082.7 484.569  25
   3   3  -2 14667.0 468.639  21
  -3  -3   1 13842.2 369.264   9
  -3  -3   1 14881.7 440.494   1
  -3  -3   0 43475.5 554.435   9
   3   3   0 44276.6 505.092   4
   3   3   1 131719. 1601.31   1
  -3  -3  -1 137143. 1593.95   1
   3   3   2 17280.5 492.302   1
   3   3   3 1189.33 127.069   1
   3   3   3 1103.88 127.447  16
  -3  -3  -3 1041.56 123.476   3
   3   3   4 29110.9 713.704   1
  -3  -3  -4 28411.5 778.550   7
  -3  -3  -4 27144.7 731.310   3
  -3  -3  -4 29132.0 739.850  18
   3   3   5 8422.56 453.012  14
  -3  -3  -6 16757.2 722.817   2
   3   3   6 16565.2 685.478  14
   3   3   7 26183.1 927.624  14
   3   3   8 11470.3 565.932  14
  -3  -3  -8 10828.2 628.460   2
  -3  -3  -9 14004.0 683.122   2
  -3  -3  -9 12583.3 601.803  11
  -3  -3 -10 5088.99 332.789  11
  -3  -3 -11 27384.6 579.857   5
  -3  -3 -11 31012.6 711.446  19
   3   4  -9 10392.4 338.271  25
   3   4  -8 13371.6 516.422  25
   3   4  -8 13079.9 550.914  12
   3   4  -8 12984.6 479.414  10
   3   4  -7 32076.9 860.024  23
   3   4  -7 31498.5 903.041  25
   3   4  -7 30783.4 951.162  12
   3   4  -7 32923.7 870.435  10
   3   4  -6 83762.9 1583.37  23
   3   4  -6 83165.8 1593.90  25
   3   4  -6 81730.8 1490.67  10
   3   4  -5 198684. 2632.19  25
   3   4  -5 196070. 2613.18  23
   3   4  -5 201597. 2681.46  12
   3   4  -5 207684. 2794.62  21
   3   4  -5 201924. 2473.54  10
   3   4  -4 126695. 1936.14  21
   3   4  -4 123890. 1851.75  12
   3   4  -3 243.081 73.7276  12
   3   4  -3 396.217 102.102  21
   3   4  -3 324.120 74.1195  10
   3   4  -2 140822. 1854.14  25
   3   4  -2 140987. 1785.90  21
   3   4  -2 141646. 1698.75  12
   3   4  -2 142358. 1680.03  20
   3   4  -2 140046. 1670.60  10
  -3  -4   1 428359. 3649.31   9
   3   4  -1 435263. 3891.15  25
   3   4  -1 436053. 3805.32  20
   3   4   0 94541.6 1055.50   4
  -3  -4   0 95880.8 1345.86   1
   3   4   1 163135. 2012.22   1
   3   4   1 173623. 1947.93  20
   3   4   2 128711. 1726.75   1
  -3  -4  -2 124855. 1585.65   3
  -3  -4  -3 199907. 2283.21   3
  -3  -4  -3 196330. 2222.48  18
   3   4   4 5357.68 322.258  16
  -3  -4  -4 5299.55 336.378   3
  -3  -4  -4 4994.54 314.345  18
  -3  -4  -5 24788.2 809.088   3
  -3  -4  -5 23857.8 769.207  18
   3   4   6 153138. 2386.18  14
   3   4   7 211.229 102.961  14
   3   4   8 15098.8 664.083  14
  -3  -4  -9 8369.49 523.169   2
  -3  -4  -9 7730.08 461.148  11
  -3  -4 -10 861.021 139.587  11
  -3  -4 -11 16075.3 449.948  19
   3   5  -8 6226.65 330.472  25
   3   5  -8 6204.64 287.164  10
   3   5  -7 3817.08 303.279  25
   3   5  -7 3461.59 270.010  23
   3   5  -7 3991.76 287.729  10
   3   5  -6 69588.1 1438.16  12
   3   5  -6 66340.1 1417.52  23
   3   5  -6 68262.4 1426.49  25
   3   5  -6 71741.6 1354.21  10
   3   5  -5 493.734 130.796  12
   3   5  -5 512.343 119.302  10
   3   5  -4 91773.8 1552.75  12
   3   5  -4 91816.2 1672.25  25
   3   5  -4 91159.3 1396.04  20
   3   5  -4 88151.4 1481.10  10
   3   5  -3 18444.1 593.255  12
   3   5  -3 19552.4 675.535  25
   3   5  -3 17728.7 559.888  20
   3   5  -3 18363.4 579.433  10
   3   5  -2 467.569 101.435  25
   3   5  -2 580.195 104.097  20
   3   5  -2 537.316 95.9466  10
   3   5  -1 120852. 1635.30  25
   3   5  -1 127613. 1638.58  20
  -3  -5   0 30001.9 793.095   7
  -3  -5   0 30602.3 659.714   3
   3   5   0 30359.6 665.323  25
  -3  -5  -1 68617.8 1102.10   3
   3   5   1 67523.7 1165.60  20
  -3  -5  -2 319.418 81.4643   3
  -3  -5  -3 332.065 89.2046   3
  -3  -5  -3 1107.24 145.093  18
  -3  -5  -4 2916.84 263.410   3
   3   5   4 3000.50 255.282  16
  -3  -5  -4 2672.30 248.600  18
   3   5   5 4558.04 327.339  16
  -3  -5  -5 4667.25 366.858   3
  -3  -5  -5 4655.91 352.795  18
   3   5   6 17808.9 765.651  14
   3   5   7 8781.67 550.232  14
   3   5   8 51655.1 1230.25  14
  -3  -5  -9 2921.70 299.196   2
  -3  -5  -9 2687.93 259.216  11
  -3  -5 -10 1348.21 146.391  11
   3   6  -8 859.223 110.758  25
   3   6  -7 7162.76 377.405  25
   3   6  -7 6344.17 334.327  23
   3   6  -6 4624.49 347.542  23
   3   6  -5 16870.0 670.034  25
   3   6  -5 16108.0 597.110  10
   3   6  -4 22496.2 772.845  25
   3   6  -4 22205.1 671.386  20
   3   6  -3 1495.67 197.829  25
   3   6  -3 1867.15 200.012  20
   3   6  -2 3227.02 263.607  25
   3   6  -2 3187.99 254.144  20
   3   6  -1 32787.4 782.491  25
   3   6  -1 34019.5 825.291  20
  -3  -6   0 214.150 69.7735   3
   3   6   0 76.7030 56.8111  20
  -3  -6  -1 8062.79 381.569   3
   3   6   1 8367.05 411.987  20
  -3  -6  -2 54137.8 1081.93   3
  -3  -6  -3 988.778 153.369   3
  -3  -6  -3 566.571 117.183  18
   3   6   4 64463.6 1324.85  16
  -3  -6  -4 64498.0 1357.19   3
  -3  -6  -4 64778.7 1305.13  18
   3   6   5 4125.55 319.456  16
  -3  -6  -5 4473.00 369.917   3
  -3  -6  -5 3913.66 332.352  18
   3   6   6 317.899 122.524  14
  -3  -6  -6 283.378 129.956   3
   3   6   7 7309.44 480.359  14
   3   6   8 294.746 107.406  14
  -3  -6  -9 3111.55 273.113   2
  -3  -6  -9 2232.12 210.129  11
   3   7  -7 57523.1 921.009  23
   3   7  -6 514.508 117.271  23
   3   7  -6 450.295 112.089  25
   3   7  -5 101986. 1755.06  23
   3   7  -5 102730. 1668.33  25
   3   7  -4 169684. 2334.40  25
   3   7  -4 166971. 2128.33  20
   3   7  -3 118571. 1826.22  25
   3   7  -3 113984. 1733.86  20
   3   7  -2 97704.9 1564.98  25
   3   7  -2 99449.7 1620.20  20
  -3  -7   1 74653.2 1241.39   3
   3   7  -1 74342.6 1230.19  25
  -3  -7   0 141701. 1891.03   3
   3   7   0 135510. 2002.73  20
  -3  -7  -1 229962. 2645.65   3
   3   7   1 229599. 2786.04  20
  -3  -7  -2 18763.4 651.131   3
  -3  -7  -3 92116.5 1573.43   3
  -3  -7  -3 90930.7 1514.17  18
   3   7   4 67012.4 1385.48  16
  -3  -7  -4 67028.3 1345.30  18
   3   7   5 38295.8 993.507  16
  -3  -7  -5 37358.8 1002.16  18
   3   7   6 74417.1 1596.35  14
  -3  -7  -6 75136.7 1608.58   3
  -3  -7  -7 10493.8 583.437   2
   3   7   7 10264.7 530.178  14
   3   7   8 44503.8 950.692  14
  -3  -7  -9 12228.8 440.070   2
  -3  -7  -9 9320.41 331.117  11
   3   8  -6 3127.64 208.886  25
   3   8  -6 2785.79 204.648  23
   3   8  -5 1267.03 169.300  23
   3   8  -5 1407.36 160.841  25
   3   8  -4 10408.6 448.165  25
   3   8  -4 8842.76 389.144  20
   3   8  -3 728.528 128.289  25
   3   8  -3 776.337 135.179  20
   3   8  -2 170.975 70.4482  25
   3   8  -2 206.207 88.8799  20
  -3  -8   1 179.926 74.6552   3
   3   8  -1 362.209 112.486  20
  -3  -8   0 61905.8 1158.55   3
   3   8   0 63228.6 1270.29  20
  -3  -8  -1 18052.5 615.628   3
  -3  -8  -2 878.638 151.350   3
  -3  -8  -3 26512.1 812.082   3
  -3  -8  -3 23870.1 704.572  18
   3   8   4 3443.05 292.010  16
  -3  -8  -4 3329.40 297.996   3
  -3  -8  -4 2915.69 257.315  18
   3   8   5 13587.9 544.016  16
  -3  -8  -5 14872.7 628.153   3
  -3  -8  -5 13599.5 553.711  18
   3   8   6 78.8926 71.4698  14
   3   8   7 182.832 79.9218  14
  -3  -8  -7 199.029 93.3571   2
   3   8   8 95.2302 44.0779  14
   3   9  -5 23432.2 592.293  23
   3   9  -4 2133.96 154.786  25
   3   9  -4 2559.25 173.353  20
   3   9  -3 6299.56 321.110  16
   3   9  -3 5745.48 304.295  20
   3   9  -2 702.741 123.742  20
  -3  -9   1 7119.66 331.214   3
   3   9  -1 7795.46 398.062  20
  -3  -9   0 12209.9 469.814   3
  -3  -9  -1 24957.6 697.145   3
  -3  -9  -2 8426.06 408.945   3
   3   9   3 11638.3 523.731  16
  -3  -9  -3 11430.5 491.077   3
   3   9   4 74220.4 1287.52  16
  -3  -9  -4 73822.9 1332.51   3
  -3  -9  -5 3805.35 287.001   3
   3   9   6 85.6062 62.0321  14
  -3  -9  -7 14661.4 451.454   2
   3   9   7 13055.9 410.380  14
   3  10  -3 14697.9 459.938  23
   3  10  -2 22270.4 581.918  16
   3  10  -1 2721.21 226.942  16
   3  10   0 53693.7 1050.10  16
  -3 -10   0 45138.9 806.218   3
  -3 -10  -1 13758.3 445.144   3
   3  10   2 11337.1 461.847  16
  -3 -10  -2 11439.9 414.992   3
   3  10   3 32460.3 745.669  16
  -3 -10  -3 32863.0 729.356   3
   3  10   4 3016.74 199.212  16
  -3 -10  -4 3193.27 218.542   3
   3  10   5 20141.0 543.494  14
   3  11   0 378.706 70.5719  16
   3  11   2 46.9219 37.4400  16
   4  -9  -3 1279.65 118.582  18
   4  -9  -2 103.220 49.6747  18
   4  -9  -1 30.6889 38.4768  21
   4  -9   0 1468.01 120.625   3
   4  -9   0 1854.01 160.266  21
   4  -9   1 880.740 98.6777   3
   4  -9   2 5212.68 233.734   3
  -4   9  -2 5626.20 291.307   5
   4  -9   3 302.256 59.5686   3
   4  -9   4 828.430 80.5388   3
  -4   9  -4 1002.52 107.604   5
   4  -8  -5 31025.8 556.523  18
   4  -8  -4 5854.39 291.276  18
   4  -8  -3 23259.7 630.876  21
   4  -8  -3 26076.4 658.613  18
   4  -8  -2 36770.4 849.599  21
   4  -8  -1 554.027 94.0804   3
   4  -8  -1 583.955 102.657   6
   4  -8  -1 625.436 122.760  21
   4  -8   0 20314.1 570.649   3
  -4   8   0 23753.3 731.374   5
   4  -8   1 55225.5 990.653   3
  -4   8  -1 62991.8 1224.58   5
  -4   8  -2 36927.0 922.678   5
  -4   8  -3 20754.7 548.536  20
  -4   8  -4 4343.43 286.217   5
  -4   8  -4 4198.92 242.649  20
  -4   8  -5 14473.7 474.005   5
  -4   8  -5 12229.6 386.420  20
  -4   8  -6 22809.0 505.039   5
   4  -7  -6 22563.2 595.722  12
   4  -7  -5 1566.35 154.575  21
   4  -7  -5 1686.20 161.921  18
   4  -7  -4 19929.9 644.654  21
   4  -7  -4 20330.9 627.307  18
   4  -7  -3 23947.5 761.857  21
   4  -7  -3 25162.9 725.408  18
   4  -7  -2 176.288 76.9952   6
   4  -7  -2 256.127 108.708  21
   4  -7  -1 70450.0 1185.54   3
  -4   7   1 75151.9 1440.45   5
   4  -7   0 10518.8 436.580   3
  -4   7   0 12956.2 566.889   5
  -4   7  -1 5915.90 397.133   5
  -4   7  -2 60710.9 1308.42   5
  -4   7  -2 56737.5 1096.04  20
  -4   7  -3 443.156 124.486   5
  -4   7  -3 341.052 98.0171  20
  -4   7  -4 2577.63 232.040  20
  -4   7  -5 36258.4 898.211   5
  -4   7  -5 34560.3 837.681  20
  -4   7  -6 10683.0 446.695   5
  -4   7  -6 9420.05 395.687  20
  -4   7  -7 19131.8 503.928   5
  -4   7  -7 18442.0 480.471  20
   4  -6  -7 240.104 73.9165  12
   4  -6  -6 1089.81 140.239  21
   4  -6  -5 1366.26 187.353  21
   4  -6  -5 1560.18 181.562  18
   4  -6  -4 250.501 109.004  21
   4  -6  -4 51.6764 56.3463  18
   4  -6  -3 27038.3 772.194   6
   4  -6  -3 30960.1 940.768  21
   4  -6  -2 40932.7 1007.65   6
   4  -6  -2 42500.0 1096.59  21
  -4   6   1 494.783 129.566   5
   4  -6  -1 235.574 75.3997   3
  -4   6   0 11901.0 553.389   5
  -4   6  -1 18136.1 690.025   5
  -4   6  -2 47773.9 1110.75   5
  -4   6  -2 48886.1 1035.95  20
  -4   6  -3 793.869 147.220  20
  -4   6  -3 792.532 156.191   5
  -4   6  -4 9278.27 468.742  20
  -4   6  -5 19694.4 713.040   5
  -4   6  -6 43.2467 71.3799   5
  -4   6  -7 95.5778 69.1911   5
  -4   6  -7 192.224 76.5549  20
  -4   6  -8 15734.1 442.486   5
  -4   6  -8 16088.9 482.600  20
   4  -5  -8 10815.9 390.694  12
   4  -5  -7 14536.2 496.873  21
   4  -5  -7 19204.2 677.954  12
   4  -5  -6 165.918 82.5771  21
   4  -5  -5 67996.4 1477.79  21
   4  -5  -5 66148.8 1268.93  18
   4  -5  -4 19531.0 777.505  21
   4  -5  -4 17489.9 623.038  18
   4  -5  -3 44751.6 1058.04   6
   4  -5  -3 47419.4 1203.80  21
   4  -5  -2 110909. 1852.77  21
  -4   5   2 111687. 1761.42   5
  -4   5   1 2710.06 254.523   5
  -4   5   0 80487.8 1447.51   5
   4  -5   1 167268. 2359.76  13
  -4   5  -1 189829. 2331.06   5
   4  -5   2 92526.3 1652.96  13
  -4   5  -2 90497.2 1434.57  20
  -4   5  -2 94319.0 1586.81   5
   4  -5   3 174323. 2471.84  13
  -4   5  -3 180768. 2466.53   5
   4  -5   4 6190.62 407.651  13
   4  -5   5 32293.5 936.944  13
   4  -5   6 189251. 2481.43  13
  -4   5  -6 200380. 2640.83   5
  -4   5  -7 7940.90 442.697   5
  -4   5  -8 59453.9 1116.19   5
  -4   5  -9 24557.5 525.361   5
   4  -4  -8 457.229 110.950  12
   4  -4  -7 854.405 140.999   8
   4  -4  -7 710.966 142.651  21
   4  -4  -7 757.601 163.795  12
   4  -4  -6 7697.79 437.802   8
   4  -4  -6 6561.99 452.166  21
   4  -4  -5 5613.47 374.586   8
   4  -4  -5 5622.12 435.825  21
   4  -4  -4 701.817 143.323   8
   4  -4  -4 802.540 155.046   6
   4  -4  -4 597.596 115.222  18
   4  -4  -3 124.530 72.1588   6
   4  -4  -3 106.479 84.8328  21
   4  -4  -2 695.333 132.353  22
  -4   4   2 1159.30 157.118   5
   4  -4  -2 745.272 147.150  21
   4  -4  -1 18054.6 603.126  22
  -4   4   1 21347.8 650.314   5
   4  -4   0 2572.03 241.572  13
  -4   4   0 2186.41 202.449   5
  -4   4  -1 760.669 124.730   5
   4  -4   1 919.048 165.741  17
   4  -4   2 29830.2 827.271  13
  -4   4  -2 29885.6 788.435   5
   4  -4   2 31367.1 936.289  17
   4  -4   3 50.3791 67.5078  17
  -4   4  -3 78.9232 67.8785   5
   4  -4   3 85.8132 71.1195  13
  -4   4  -4 830.363 153.851   5
   4  -4   4 818.744 152.271  13
  -4   4  -5 30772.0 822.119  10
   4  -4   5 32956.7 943.471  13
  -4   4  -6 1212.78 199.948   5
   4  -4   6 1302.70 190.664  13
  -4   4  -6 964.238 156.834  10
   4  -4   7 9516.67 461.999  13
  -4   4  -7 9652.58 463.867  10
  -4   4  -7 10490.1 540.066   5
  -4   4  -8 109.065 79.0294   5
  -4   4  -8 79.3175 55.1254  10
  -4   4  -9 271.396 83.9841   5
   4  -3  -9 31177.8 694.001  12
   4  -3  -8 4512.34 270.641   8
   4  -3  -8 3860.53 278.663  21
   4  -3  -8 4220.98 327.308  12
   4  -3  -7 14155.0 551.007   8
   4  -3  -7 12727.6 626.948  21
   4  -3  -7 14068.2 676.510  12
   4  -3  -6 21094.1 733.247   8
   4  -3  -6 21180.6 855.169  21
   4  -3  -5 38193.4 999.160   8
   4  -3  -5 40571.4 1182.49  21
   4  -3  -4 14721.3 681.074  21
   4  -3  -4 15625.3 614.776   8
   4  -3  -4 13683.7 612.581   6
   4  -3  -3 1223.42 186.070  21
   4  -3  -3 1354.72 174.892   8
   4  -3  -3 1283.50 177.599   6
   4  -3  -3 1097.79 174.762  22
   4  -3  -2 3286.12 264.631   8
   4  -3  -2 2715.11 242.673  22
   4  -3  -2 2861.67 256.544  17
   4  -3  -1 41400.3 922.910  13
   4  -3  -1 38526.2 890.262  22
  -4   3   1 39934.2 919.937   4
   4  -3  -1 38736.5 972.289  17
   4  -3   0 9363.37 449.498  17
  -4   3   0 8898.73 417.073   4
   4  -3   0 9071.83 384.105  22
   4  -3   0 9723.89 430.404  13
  -4   3   0 10033.0 395.822   5
  -4   3  -1 219.529 71.4453   4
   4  -3   1 244.790 84.9580  17
  -4   3  -1 380.669 93.7891   7
   4  -3   1 172.226 68.6858  13
   4  -3   2 218495. 2687.00  17
  -4   3  -2 216285. 2447.00   5
  -4   3  -2 219648. 2523.10   7
   4  -3   3 42177.1 1016.62  17
  -4   3  -3 43107.9 957.431   5
   4  -3   3 41164.9 984.472  13
  -4   3  -4 19700.1 670.438   5
   4  -3   4 19424.4 671.024  13
   4  -3   5 90930.4 1615.48  13
  -4   3  -5 85144.1 1393.51  10
   4  -3   6 4188.13 332.613  13
  -4   3  -6 4437.68 360.540   5
  -4   3  -6 3817.30 288.489  10
   4  -3   7 38524.9 1028.50  13
  -4   3  -7 36678.8 935.472  10
   4  -3   8 20112.5 654.611  13
  -4   3  -8 21992.3 688.417  10
  -4   3  -9 2622.83 241.019   5
  -4   3  -9 2166.74 191.905  10
  -4   3 -10 17330.6 468.033   5
   4  -2  -9 129.825 70.2485  12
   4  -2  -9 109.078 49.1052  21
   4  -2  -8 2109.09 235.746  21
   4  -2  -8 2542.56 268.464  12
   4  -2  -7 1049.88 156.312   8
   4  -2  -7 1104.66 204.816  21
   4  -2  -6 6779.85 383.304   8
   4  -2  -6 7415.11 511.438  21
   4  -2  -5 43257.9 1007.63   8
   4  -2  -5 42300.6 1151.07   6
   4  -2  -4 22070.8 683.773   8
   4  -2  -4 20119.9 753.172   6
   4  -2  -4 21649.4 807.151  21
   4  -2  -3 6850.88 362.173   8
   4  -2  -3 5484.08 361.706  22
   4  -2  -3 5913.67 379.140   6
   4  -2  -3 6038.02 350.990  23
   4  -2  -2 347.399 89.6603  17
   4  -2  -2 365.519 89.4384   8
   4  -2  -2 489.735 105.701  22
   4  -2  -2 289.688 85.7960   6
   4  -2  -2 356.809 97.5423  21
   4  -2  -1 2476.88 219.174  17
   4  -2  -1 2382.73 202.343  22
  -4   2   1 2669.89 230.513   7
  -4   2   1 2483.56 181.234   4
   4  -2  -1 2455.32 202.478  13
   4  -2   0 127246. 1731.36  17
  -4   2   0 124731. 1686.24   7
   4  -2   0 125567. 1641.97  13
   4  -2   0 120856. 1572.15  22
  -4   2  -1 9832.08 358.017   5
   4  -2   1 9380.17 420.221  17
  -4   2  -1 9037.78 357.245   4
  -4   2  -1 11288.6 442.324   7
   4  -2   1 9635.54 387.415  13
   4  -2   1 9823.53 362.990  22
  -4   2  -1 7940.38 389.859   9
   4  -2   2 79998.8 1348.79  17
  -4   2  -2 80124.1 1215.44   5
   4  -2   2 82525.1 1294.70  13
  -4   2  -2 80527.3 1302.96   4
   4  -2   3 208136. 2482.60  17
  -4   2  -3 206960. 2348.62   5
  -4   2  -3 207102. 2285.61   7
  -4   2  -4 59147.3 1172.96   5
   4  -2   4 58632.7 1259.63  14
  -4   2  -4 57066.1 1052.95  19
  -4   2  -5 51288.4 1172.24   5
  -4   2  -5 48105.6 1055.38  19
  -4   2  -6 162005. 2304.06  19
  -4   2  -6 166885. 2176.55  10
  -4   2  -7 49541.6 1247.19   5
  -4   2  -7 48070.3 1205.18  19
  -4   2  -7 46240.1 1086.79  10
  -4   2  -8 100025. 1811.97   5
   4  -2   8 94681.5 1660.08  13
  -4   2  -8 99196.0 1784.13  19
  -4   2  -8 95191.8 1595.34  10
  -4   2  -9 5880.63 383.008   5
  -4   2  -9 5083.78 316.423  10
  -4   2 -10 11536.1 441.230   5
   4  -1  -9 15575.1 552.932  12
   4  -1  -9 14006.5 485.298  21
   4  -1  -8 9323.08 516.342  21
   4  -1  -7 12247.6 675.112  12
   4  -1  -7 12819.1 674.091  21
   4  -1  -6 6902.12 362.950   8
   4  -1  -6 8426.70 554.428  21
   4  -1  -6 8605.40 551.696  12
   4  -1  -5 8286.85 513.120   6
   4  -1  -5 8458.32 399.129   8
   4  -1  -5 8693.73 388.247  25
   4  -1  -5 10188.5 561.517  22
   4  -1  -5 9105.91 551.793  21
   4  -1  -5 8265.59 426.730  23
   4  -1  -4 618.942 123.606  23
   4  -1  -4 625.583 145.718  22
   4  -1  -4 732.206 112.025   8
   4  -1  -4 827.808 158.125   6
   4  -1  -3 45555.3 884.595   8
   4  -1  -3 45426.6 882.043  25
   4  -1  -3 44357.9 1058.85  22
   4  -1  -3 45187.2 955.637  23
   4  -1  -3 44899.4 1067.63   6
   4  -1  -3 43661.6 1074.19  21
   4  -1  -2 80533.2 1210.98  25
   4  -1  -2 77782.8 1261.44  17
   4  -1  -2 82914.6 1175.92   8
   4  -1  -2 83215.8 1308.65  23
  -4   1   2 80730.9 1343.66   7
   4  -1  -2 82109.0 1339.52   6
   4  -1  -2 79440.0 1334.36  21
   4  -1  -1 152640. 1845.37  17
  -4   1   1 150735. 1915.70   7
  -4   1   1 146479. 1475.26   4
   4  -1  -1 150923. 1859.76  22
   4  -1  -1 153302. 1833.10  21
   4  -1   0 60643.3 1060.29  17
  -4   1   0 57633.6 801.628   4
   4  -1   0 58677.4 1034.55  23
   4  -1   0 56944.9 983.786  22
   4  -1   1 1931.60 170.551  14
  -4   1  -1 2092.81 184.470   7
  -4   1  -1 1712.49 169.597   9
  -4   1  -1 1943.10 144.804   4
  -4   1  -2 4953.67 274.797   9
   4  -1   2 5896.28 311.869  17
   4  -1   2 5024.06 285.084  14
  -4   1  -2 6026.13 310.572   7
   4  -1   3 5627.94 267.021   4
   4  -1   3 5604.08 316.482  17
   4  -1   3 5731.50 326.191  14
   4  -1   4 50586.5 1013.84  17
   4  -1   4 50666.5 1086.74  14
  -4   1  -4 49362.2 936.048  19
   4  -1   5 2149.89 236.344  14
  -4   1  -5 2219.39 212.205  19
   4  -1   6 9758.14 533.918  14
  -4   1  -6 9472.79 486.160  19
  -4   1  -7 53098.4 1318.57   5
   4  -1   7 49398.4 1278.66  14
  -4   1  -7 52954.5 1266.45  19
  -4   1  -8 13112.9 650.251   5
  -4   1  -8 12198.2 602.885  19
  -4   1  -9 14471.4 626.219   5
  -4   1  -9 13883.9 618.583  19
  -4   1  -9 13376.1 543.376  10
  -4   1 -10 30067.4 791.557   5
   4   0  -8 70703.0 1503.33  12
   4   0  -8 69076.8 1482.94  21
   4   0  -7 1892.22 262.898  21
   4   0  -7 1718.55 251.222  12
   4   0  -6 9199.54 445.041  23
   4   0  -6 10038.4 440.449  25
   4   0  -6 9932.01 609.628  21
   4   0  -6 10840.0 608.948  12
   4   0  -5 199650. 2795.09  22
   4   0  -5 198968. 2760.42  12
   4   0  -5 193369. 2337.48  25
   4   0  -5 197556. 2425.62  23
   4   0  -5 194617. 2832.49   6
   4   0  -4 3813.60 230.691   8
   4   0  -4 4312.04 341.806  22
   4   0  -4 3610.75 317.076  21
   4   0  -4 3724.14 326.697   6
   4   0  -4 3756.74 277.996  23
   4   0  -4 3806.96 260.829  25
   4   0  -3 49547.3 945.810  25
   4   0  -3 49125.2 839.750   8
   4   0  -3 49826.5 997.849  23
  -4   0   3 45966.5 1011.68   7
   4   0  -3 48426.0 1066.43  22
   4   0  -3 46973.1 1099.93   6
   4   0  -3 47369.5 1090.67  21
   4   0  -2 41530.0 825.516  25
   4   0  -2 38620.2 786.579  17
   4   0  -2 41682.6 718.431   8
  -4   0   2 38284.6 853.436   7
   4   0  -2 41036.6 857.831  23
   4   0  -2 39287.0 883.003  21
   4   0  -2 39250.8 893.978  22
   4   0  -2 40711.9 738.283  24
  -4   0   1 1999.98 188.422   7
   4   0  -1 1771.62 157.523  25
   4   0  -1 1714.00 164.308   6
   4   0  -1 1762.57 158.348  21
   4   0   0 8115.47 333.241  22
   4   0   1 13311.2 439.003  17
   4   0   1 13544.7 443.858  15
  -4   0  -1 14607.2 421.721   9
  -4   0  -2 281832. 2584.54   9
   4   0   2 288835. 2792.07  14
   4   0   2 288950. 2493.68   4
   4   0   3 53474.4 970.655  17
   4   0   3 55078.4 1011.26  14
   4   0   3 55259.2 1034.75  15
   4   0   3 54207.5 736.104   1
   4   0   4 79880.2 1276.48  17
   4   0   4 78853.6 1335.88  15
   4   0   4 76856.6 1341.64  14
   4   0   5 28644.9 737.183  17
   4   0   5 30089.3 850.326  14
   4   0   6 4194.83 345.182  14
  -4   0  -6 193.656 76.2861  11
   4   0   7 216284. 2916.76  14
  -4   0  -7 210023. 2657.84  11
  -4   0  -7 217216. 2902.50  19
   4   0   8 97.6423 77.3013  14
  -4   0  -8 72.6024 84.2722  19
  -4   0  -9 14064.6 657.064   5
  -4   0  -9 14703.7 656.188  19
  -4   0 -10 60738.0 1202.04   5
  -4   0 -10 60303.2 1223.50  19
  -4   0 -11 8496.27 307.282   5
   4   1  -9 13116.7 504.126  12
   4   1  -8 1801.57 233.258  21
   4   1  -8 1968.80 240.990  12
   4   1  -7 1499.10 177.004  25
   4   1  -7 1474.27 230.844  12
   4   1  -7 1552.77 245.869  21
   4   1  -6 5003.47 332.085  25
   4   1  -6 4936.18 335.722  23
   4   1  -6 4952.76 399.626  12
   4   1  -5 193.148 84.3656  25
   4   1  -5 923.131 154.093  23
   4   1  -5 83.2210 83.9932  22
   4   1  -5 843.000 167.344  12
   4   1  -5 152.907 102.108  21
   4   1  -4 23086.0 786.045  22
   4   1  -4 23564.6 801.531  21
   4   1  -4 21970.3 810.942   6
   4   1  -4 22417.3 687.758  23
   4   1  -4 22032.1 747.018  12
   4   1  -3 21634.0 646.393  23
  -4  -1   3 20456.9 621.976   7
   4   1  -3 22422.3 628.576  25
   4   1  -3 23559.4 735.456  22
   4   1  -3 23014.6 719.921  21
   4   1  -3 22587.2 673.030  12
   4   1  -2 36889.3 866.437  22
  -4  -1   2 40146.9 885.855   7
   4   1  -2 37359.1 844.341  21
   4   1  -2 39177.3 917.224   6
   4   1  -2 36904.2 804.484  23
   4   1  -2 37393.2 801.168  25
  -4  -1   2 39006.4 643.518   1
   4   1  -1 5546.99 265.807  24
  -4  -1   1 5209.45 191.095   1
   4   1  -1 5416.68 279.370  23
   4   1  -1 5441.45 291.821  22
   4   1   0 15461.0 461.398  25
   4   1   0 15675.5 451.319  24
   4   1   1 5407.03 274.079  17
   4   1   1 5368.32 273.157  24
  -4  -1  -1 5363.93 197.706   9
   4   1   2 202156. 2270.18  17
   4   1   2 208268. 2267.01  14
   4   1   2 204868. 1899.03   1
   4   1   3 43349.7 893.211  17
   4   1   3 44249.3 896.270  15
   4   1   3 43748.0 887.301  14
   4   1   3 44260.1 746.921   4
   4   1   4 164625. 2018.03  17
   4   1   4 171527. 2119.52  15
  -4  -1  -4 157933. 1988.37   2
   4   1   4 165474. 1903.41   4
   4   1   4 157517. 1786.54   1
   4   1   5 31299.6 794.679  17
   4   1   5 30941.9 821.979  15
   4   1   5 32682.2 882.871  14
  -4  -1  -5 29743.8 841.008   2
  -4  -1  -6 112712. 1904.76   2
  -4  -1  -6 107268. 1635.67  11
   4   1   7 110107. 1934.04  14
  -4  -1  -7 104471. 1726.60  11
   4   1   8 78696.2 1624.93  14
  -4  -1  -8 74370.0 1461.75  11
  -4  -1  -9 185.539 103.423  19
  -4  -1 -10 9411.70 478.958   5
  -4  -1 -10 9114.13 471.854  19
  -4  -1 -11 36811.7 708.869   5
  -4  -1 -11 36121.5 743.518  19
   4   2  -9 74322.3 1210.93  12
   4   2  -8 37343.5 800.977  25
   4   2  -8 40103.5 1028.39  12
   4   2  -7 20001.9 661.771  25
   4   2  -7 19159.3 624.478  23
   4   2  -7 20457.5 795.326  12
   4   2  -6 81586.6 1501.74  23
   4   2  -6 81024.1 1468.13  25
   4   2  -6 80499.0 1689.49  12
   4   2  -6 83962.4 1775.38  21
   4   2  -5 54402.3 1205.04  23
   4   2  -5 55974.9 1268.50  22
   4   2  -5 55205.3 1277.27  12
   4   2  -5 54024.1 1340.05  21
   4   2  -5 56030.4 1198.88  25
   4   2  -4 190421. 2441.84  23
   4   2  -4 191088. 2394.57  25
   4   2  -4 193906. 2551.74  22
   4   2  -4 196894. 2664.72  21
   4   2  -4 190827. 2496.06  12
   4   2  -3 528.974 115.927  21
   4   2  -3 372.370 94.2768  25
   4   2  -3 553.773 112.362  23
   4   2  -3 436.265 121.861   6
   4   2  -3 492.638 115.836  22
   4   2  -3 526.526 111.739  12
   4   2  -2 35050.6 831.669  23
   4   2  -2 40308.5 949.651   6
   4   2  -2 36493.0 780.273  12
   4   2  -2 40029.0 914.211  22
   4   2  -2 42673.9 895.896  21
  -4  -2   2 42062.7 771.093   1
   4   2  -1 371998. 3594.73   6
   4   2  -1 363330. 3370.02  16
  -4  -2   1 366114. 3201.37   1
   4   2  -1 370031. 3436.03  25
   4   2  -1 368419. 3504.31  23
   4   2  -1 364714. 3515.78  22
   4   2   0 158010. 1837.93  16
   4   2   0 160830. 1855.67  24
   4   2   0 162308. 1842.20  23
   4   2   0 161774. 1845.51  25
  -4  -2   0 157822. 1643.32   1
   4   2   1 17103.0 410.547   1
  -4  -2  -1 16482.2 413.530   1
   4   2   2 239511. 2531.27  24
   4   2   2 236333. 2269.06   1
   4   2   2 234367. 2448.23  14
   4   2   2 233102. 2067.53   4
   4   2   3 191898. 2273.06  16
   4   2   3 191491. 2295.60  14
   4   2   3 199676. 2091.47   1
   4   2   3 194282. 1976.75   4
   4   2   4 56313.5 1105.76  15
   4   2   4 57698.6 989.233   4
   4   2   5 1953.32 209.868  15
  -4  -2  -5 1852.13 212.499   2
   4   2   6 60144.4 1208.82  17
   4   2   6 64797.6 1380.41  14
  -4  -2  -6 62329.9 1382.52   2
   4   2   7 1032.90 181.552  14
  -4  -2  -7 890.326 186.318   2
  -4  -2  -7 807.213 146.968  11
   4   2   8 13838.1 649.277  14
  -4  -2  -8 12248.3 565.833  11
   4   2   9 39641.3 1028.60  14
  -4  -2  -9 43465.2 1041.70  11
  -4  -2 -10 14430.3 590.584  19
  -4  -2 -11 44298.6 790.048   5
  -4  -2 -11 45631.1 829.121  19
   4   3  -8 19141.3 572.039  25
   4   3  -8 19321.6 654.053  12
   4   3  -7 895.138 145.709  23
   4   3  -7 1090.11 166.615  25
   4   3  -7 996.077 180.177  12
   4   3  -7 1152.33 197.645  21
   4   3  -6 9083.51 483.904  23
   4   3  -6 9814.94 500.015  25
   4   3  -6 9917.18 530.722  12
   4   3  -6 10315.3 578.840  21
   4   3  -5 170764. 2398.79  23
   4   3  -5 168764. 2370.28  25
   4   3  -5 167503. 2398.72  12
   4   3  -5 171140. 2531.70  21
   4   3  -4 58579.8 1271.46  23
   4   3  -4 58180.9 1221.78  12
   4   3  -4 58001.9 1286.72  21
   4   3  -4 58324.2 1221.73  25
   4   3  -3 12870.4 498.138  12
   4   3  -3 13384.0 543.342  23
   4   3  -3 13704.5 552.708  22
   4   3  -2 73918.4 1250.70  25
  -4  -3   2 76451.4 1202.89   1
   4   3  -2 71532.0 1224.76  21
   4   3  -2 73249.9 1263.73  22
   4   3  -1 491.521 109.292   6
  -4  -3   1 561.784 81.3432   9
  -4  -3   1 794.729 106.710   1
   4   3  -1 481.276 95.9576  23
   4   3  -1 535.255 99.7776  25
   4   3  -1 601.828 105.048  22
   4   3   0 132652. 1625.43  25
   4   3   0 127252. 1645.40  16
   4   3   0 130046. 1658.29   6
   4   3   0 131694. 1651.90  23
   4   3   1 12099.5 439.522  16
   4   3   1 11628.5 402.075  23
   4   3   1 12783.8 461.175  24
   4   3   2 272.178 80.4920  16
   4   3   2 391.636 79.1942   1
   4   3   2 311.050 82.9772  24
   4   3   3 24629.2 699.484  16
   4   3   3 24960.0 706.232  14
   4   3   3 24977.5 637.669   1
   4   3   4 97459.8 1574.26  16
  -4  -3  -5 512.101 128.904   2
   4   3   5 655.730 144.017  14
  -4  -3  -6 507.377 144.948   2
   4   3   6 522.723 137.527  14
   4   3   7 58237.5 1405.35  14
  -4  -3  -7 57925.2 1453.02   2
  -4  -3  -8 479.985 155.505   2
   4   3   8 678.217 152.183  14
  -4  -3  -8 774.112 154.022  11
   4   3   9 19389.7 689.736  14
  -4  -3  -9 21523.9 712.666  11
  -4  -3 -10 6471.17 383.922  19
  -4  -3 -11 2219.01 161.917   5
  -4  -3 -11 2200.74 159.212  19
   4   4  -8 12035.3 436.262  25
   4   4  -7 16823.4 641.263  12
   4   4  -7 16712.3 611.281  25
   4   4  -7 16048.2 583.008  23
   4   4  -6 3900.20 329.607  12
   4   4  -6 3854.97 317.858  23
   4   4  -6 4286.07 342.961  25
   4   4  -5 6531.96 419.812  25
   4   4  -5 7110.99 443.846  23
   4   4  -5 6717.49 416.397  12
   4   4  -5 6806.01 447.867  21
   4   4  -4 49937.5 1203.99  23
   4   4  -4 50057.0 1115.38  12
   4   4  -3 367.881 107.506  23
   4   4  -3 378.831 108.373  25
   4   4  -3 342.849 88.5635  12
   4   4  -3 489.280 117.441  21
   4   4  -2 70839.1 1216.50  21
   4   4  -2 69171.8 1259.56  25
   4   4  -1 169713. 2097.43  16
   4   4  -1 176048. 2111.22  25
   4   4  -1 176104. 2109.69  22
   4   4   0 947.983 131.667  16
   4   4   0 1214.32 140.510  25
   4   4   0 958.911 114.401  20
  -4  -4   0 1055.50 141.359   1
   4   4   1 53526.0 1074.26  16
   4   4   1 53320.1 936.581  25
   4   4   1 55824.7 1051.85  24
   4   4   2 2576.22 217.429  24
   4   4   2 2156.18 208.065  16
   4   4   2 2405.62 219.881   1
   4   4   3 81922.2 1408.92  16
   4   4   3 82455.7 1361.09  24
   4   4   4 7668.56 427.309  16
   4   4   4 6665.56 409.797  14
  -4  -4  -4 6619.73 396.829   3
   4   4   5 12726.1 571.311  16
   4   4   5 13557.6 625.406  14
  -4  -4  -6 38144.4 1158.66   2
   4   4   6 39658.5 1181.78  14
  -4  -4  -7 334.160 132.024   2
   4   4   7 525.451 153.723  14
  -4  -4  -8 25349.0 949.142   2
  -4  -4  -8 23769.0 800.621  11
   4   4   9 21864.0 714.051  14
  -4  -4  -9 21431.9 801.812   2
  -4  -4  -9 21555.3 676.204  11
  -4  -4 -10 1371.86 170.237  19
   4   5  -8 11177.0 383.538  25
   4   5  -8 9547.46 303.910  24
   4   5  -7 26183.6 728.135  25
   4   5  -7 24819.3 691.293  23
   4   5  -6 1676.08 207.936  25
   4   5  -6 1708.64 205.339  12
   4   5  -6 1461.27 198.884  23
   4   5  -5 5161.58 390.735  23
   4   5  -5 5140.29 346.138  12
   4   5  -4 138453. 2180.26  23
   4   5  -4 138652. 2093.37  25
   4   5  -4 135043. 1937.30  12
   4   5  -3 18140.6 664.163  25
   4   5  -3 16313.9 546.237  12
   4   5  -2 74685.0 1324.61  16
   4   5  -2 73967.0 1344.47  25
   4   5  -1 39193.3 886.815  25
   4   5  -1 39303.3 831.347  20
   4   5   0 24440.6 648.348  25
   4   5   0 24646.0 650.676  20
   4   5   1 121712. 1706.70  24
   4   5   2 28461.3 812.151  16
  -4  -5  -2 27514.0 708.040   3
   4   5   3 173056. 2330.88  16
  -4  -5  -3 172301. 2196.15   3
   4   5   4 34666.5 950.015  16
  -4  -5  -4 31839.3 908.614   3
   4   5   5 4049.57 341.537  16
   4   5   5 3611.41 346.205  14
  -4  -5  -6 51336.6 1385.23   2
   4   5   6 51515.5 1375.90  14
   4   5   7 5943.77 459.418  14
  -4  -5  -7 5340.94 442.192   2
   4   5   8 45537.0 1185.60  14
  -4  -5  -8 44723.0 1229.95   2
   4   5   9 2855.44 234.025  14
  -4  -5  -9 3321.35 300.567   2
  -4  -5  -9 2801.73 221.303  11
   4   6  -7 3524.25 242.507  25
   4   6  -7 3207.11 213.604  23
   4   6  -6 16199.2 618.364  23
   4   6  -5 54699.4 1200.26  25
   4   6  -5 53599.5 1276.60  23
   4   6  -4 28859.7 871.538  25
   4   6  -4 27608.0 922.731  23
   4   6  -3 93134.3 1528.06  16
   4   6  -3 98088.4 1662.10  25
   4   6  -2 4554.54 320.389  16
   4   6  -2 4826.86 326.949  25
   4   6  -2 4532.05 288.334  20
   4   6  -1 447.947 104.996  25
   4   6  -1 612.762 114.703  20
   4   6   0 124986. 1774.05  20
   4   6   1 18898.9 610.986  24
  -4  -6  -1 18259.9 561.943   3
   4   6   2 49542.9 1005.24  24
  -4  -6  -2 50157.6 1038.80   3
   4   6   3 4578.41 351.819  16
  -4  -6  -3 4402.67 319.421   3
   4   6   4 18301.8 706.033  16
  -4  -6  -4 18621.8 704.446   3
   4   6   5 3387.97 307.661  16
  -4  -6  -5 3617.92 334.934   3
   4   6   6 165.017 107.243  14
  -4  -6  -7 54866.1 1386.46   2
   4   6   7 60613.7 1439.39  14
   4   6   8 6119.55 394.466  14
  -4  -6  -8 6710.09 439.592   2
  -4  -6  -9 3547.54 275.627   2
   4   7  -7 100.459 45.0943  24
   4   7  -6 259.601 79.9608  23
   4   7  -6 157.003 69.0405  25
   4   7  -5 3842.98 286.285  25
   4   7  -5 3889.62 310.893  23
   4   7  -4 2695.88 278.166  23
   4   7  -4 2911.57 263.102  25
   4   7  -3 22488.6 699.506  16
   4   7  -3 23965.4 738.614  25
   4   7  -3 22629.5 647.040  20
   4   7  -2 206.469 90.9655  16
   4   7  -2 381.256 105.272  25
   4   7  -1 21957.1 643.064  25
   4   7  -1 23654.2 703.174  20
   4   7   0 113228. 1737.06  20
   4   7   1 34793.8 823.404  24
  -4  -7  -1 33928.0 806.450   3
  -4  -7  -2 8228.04 421.497   3
   4   7   3 120957. 1984.22  16
  -4  -7  -3 119406. 1875.75   3
   4   7   4 15373.2 647.804  16
  -4  -7  -4 14419.4 622.650   3
   4   7   5 64807.5 1384.49  16
  -4  -7  -5 67093.9 1456.05   3
   4   7   6 636.957 156.773  14
  -4  -7  -7 794.736 164.616   2
   4   7   7 750.918 156.270  14
   4   7   8 10842.7 451.804  14
  -4  -7  -8 10968.5 483.731   2
  -4  -7  -9 811.980 112.037   2
   4   8  -6 518.223 78.1621  23
   4   8  -6 377.072 68.1082  25
   4   8  -5 17839.1 571.982  23
   4   8  -5 17109.6 503.292  25
   4   8  -4 55583.7 1022.10  25
   4   8  -4 57833.8 1198.85  23
   4   8  -3 28995.9 741.498  16
   4   8  -3 30904.9 897.524  23
   4   8  -3 31395.3 758.365  25
   4   8  -3 30425.9 703.749  20
   4   8  -2 60395.7 1227.40  16
   4   8  -2 57900.8 1090.34  20
   4   8  -1 13173.9 581.598  16
   4   8  -1 12709.2 497.056  24
   4   8  -1 12889.7 511.447  20
   4   8   0 73519.7 1238.57  24
  -4  -8  -1 99746.4 1504.90   3
   4   8   2 5379.62 395.401  16
  -4  -8  -2 5762.12 351.603   3
   4   8   3 102726. 1783.00  16
  -4  -8  -3 97956.8 1618.09   3
   4   8   4 77771.5 1485.95  16
  -4  -8  -4 75951.6 1444.00   3
   4   8   5 59726.1 1220.19  16
  -4  -8  -6 41060.4 1036.98   2
   4   8   6 40091.5 1023.65  14
   4   8   7 5002.81 322.675  14
  -4  -8  -7 4822.49 310.052   2
   4   8   8 15026.5 420.926  14
  -4  -8  -8 18906.9 502.118   2
   4   9  -4 2985.90 188.437  24
   4   9  -3 5123.78 263.894  24
   4   9  -3 5917.47 337.718  23
   4   9  -2 386.828 95.6980  16
   4   9  -2 323.232 78.2132  24
   4   9  -1 14705.0 573.565  16
   4   9   0 19392.2 688.033  16
   4   9   1 1564.41 203.801  16
   4   9   1 1506.20 162.493  23
   4   9   2 946.020 158.221  16
  -4  -9  -2 698.270 120.417   3
   4   9   3 1772.40 201.965  16
  -4  -9  -3 2221.09 207.443   3
   4   9   4 12140.7 500.870  16
   4   9   4 12391.7 538.427  14
  -4  -9  -4 11774.8 477.872   3
   4   9   5 1968.31 176.958  16
  -4  -9  -6 3001.99 214.469   2
   4   9   6 3269.01 240.612  14
   4   9   7 4967.64 233.971  14
  -4  -9  -7 5232.61 235.669   2
   4  10  -3 13020.8 372.943  23
   4  10  -2 854.486 101.903  16
   4  10  -2 867.268 110.645  23
   4  10  -1 15288.2 496.351  16
   4  10  -1 14421.0 445.369  23
   4  10   0 15086.6 518.848  16
   4  10   0 14339.0 418.337  23
   4  10   1 730.707 104.742  14
   4  10   1 622.668 116.017  16
   4  10   2 27262.2 677.738  14
   4  10   2 27795.5 718.087  16
   4  10   3 17182.1 530.962  16
   4  10   3 17044.3 536.150  14
   4  10   4 10021.7 388.019  14
   4  10   4 8918.67 329.425  16
   4  10   5 19840.9 511.634  14
   5  -9  -1 4862.74 195.991  18
   5  -9   0 406.717 67.6808  21
   5  -9   0 359.867 61.0142  18
   5  -9   1 10686.0 324.535  21
   5  -9   2 3547.02 180.686  21
   5  -8  -3 16845.1 451.477  21
   5  -8  -3 17018.5 421.607  18
   5  -8  -2 5144.81 282.691  21
   5  -8  -2 5336.93 258.818  18
   5  -8  -1 3184.21 232.917  21
   5  -8   0 13345.2 484.109  21
   5  -8   0 12261.5 426.499   6
  -5   8  -1 6441.13 334.386   5
   5  -8   2 2812.17 167.295   3
  -5   8  -2 4033.34 261.680   5
   5  -8   3 14095.4 374.517   3
  -5   8  -3 17721.7 529.165   5
  -5   8  -4 57.7978 46.9715   5
   5  -7  -4 4400.53 270.558  21
   5  -7  -3 12494.3 509.191  21
   5  -7  -3 11768.7 425.619  18
   5  -7  -2 81450.3 1307.34   6
   5  -7  -2 86849.3 1489.10  21
   5  -7  -1 13130.7 513.514   6
   5  -7  -1 13310.4 555.795  21
  -5   7   0 35625.3 902.085   5
   5  -7   1 28311.0 644.592   3
  -5   7  -1 34722.8 895.321   5
  -5   7  -2 9983.97 483.979   5
  -5   7  -3 121471. 1830.16   5
  -5   7  -4 3652.01 278.120   5
  -5   7  -5 21803.4 528.008  20
  -5   7  -6 15169.7 468.787   5
  -5   7  -6 14473.4 371.543  20
   5  -6  -6 9315.73 330.497  21
   5  -6  -6 11642.1 442.272  12
   5  -6  -5 120.563 66.5216  21
   5  -6  -4 6221.73 390.879  21
   5  -6  -4 5504.20 293.270  18
   5  -6  -3 13467.0 533.325   6
   5  -6  -3 12435.9 473.788  18
   5  -6  -2 3062.29 269.368   6
   5  -6  -2 3521.34 317.113  21
  -5   6   1 15472.5 599.038   5
   5  -6  -1 17810.4 702.382  21
  -5   6   0 140.163 78.9212   5
  -5   6  -1 152.222 92.5096   5
  -5   6  -2 75404.9 1472.47   5
  -5   6  -3 14289.2 589.129   5
  -5   6  -4 4187.30 281.343  20
  -5   6  -4 4306.19 324.321   5
  -5   6  -5 12884.2 497.202  20
  -5   6  -5 11384.8 504.532   5
  -5   6  -6 281.620 85.5294  20
  -5   6  -7 31098.2 699.196   5
  -5   6  -7 29313.2 644.190  20
   5  -5  -7 183.133 70.4351  12
   5  -5  -7 103.280 42.2347  21
   5  -5  -6 6037.73 349.902  21
   5  -5  -5 6662.04 418.801  21
   5  -5  -4 7687.87 420.812   6
   5  -5  -4 9061.90 522.333  21
   5  -5  -3 55058.3 1234.42   6
   5  -5  -3 60446.0 1391.75  21
   5  -5  -2 227.332 105.247   6
   5  -5  -2 813.444 162.740  21
  -5   5   1 77166.9 1389.37   5
  -5   5   0 47555.3 1092.42   5
  -5   5  -1 2876.51 267.830   5
   5  -5   2 108730. 1942.43  13
  -5   5  -2 135919. 1963.59   5
   5  -5   3 6197.07 424.905  13
  -5   5  -3 6616.54 414.288   5
   5  -5   4 7068.04 450.452  13
  -5   5  -4 7365.60 449.282   5
   5  -5   5 111122. 1879.06  13
  -5   5  -5 119998. 1963.96   5
   5  -5   6 13843.8 564.556  13
  -5   5  -7 12013.4 515.774   5
  -5   5  -8 6801.36 326.112   5
   5  -4  -8 9864.46 350.637  12
   5  -4  -7 25582.7 700.100  21
   5  -4  -6 5556.51 389.016  21
   5  -4  -5 34027.7 920.918   6
   5  -4  -5 38670.4 1117.58  21
   5  -4  -4 62578.2 1371.29   6
   5  -4  -4 65148.6 1511.13  21
   5  -4  -3 34281.9 1034.80  21
   5  -4  -3 32197.4 983.470   6
   5  -4  -2 82840.2 1581.53  22
   5  -4  -2 100857. 1738.49   6
   5  -4  -1 1479.61 192.865  22
   5  -4   0 63608.2 1331.40  13
   5  -4   0 59981.5 1192.35  22
   5  -4   0 61702.0 1436.24  17
   5  -4   1 131298. 2042.54  13
   5  -4   1 133766. 2158.24  17
  -5   4  -2 6840.61 403.231   5
   5  -4   2 6623.69 457.645  17
   5  -4   3 125993. 2024.00  13
  -5   4  -3 127772. 1945.74   5
   5  -4   3 130376. 2191.50  17
   5  -4   4 21678.8 791.484  13
  -5   4  -4 21801.0 762.077   5
   5  -4   5 18097.4 722.592  13
  -5   4  -5 18784.4 724.958   5
   5  -4   6 41084.0 1063.62  13
   5  -4   7 170.649 74.9490  13
  -5   4  -8 11003.8 476.011   5
  -5   4  -9 12064.5 422.077   5
   5  -3  -8 6054.95 289.884  21
   5  -3  -7 1629.83 210.154  21
   5  -3  -6 77452.7 1638.28  21
   5  -3  -6 78960.0 1648.27  12
   5  -3  -5 318.721 119.246   6
   5  -3  -5 447.410 155.846  21
   5  -3  -4 5249.51 401.687   6
   5  -3  -4 5532.46 434.342  21
   5  -3  -3 147937. 2270.40   6
   5  -3  -3 131605. 2193.16  22
   5  -3  -2 11286.7 542.013  22
   5  -3  -2 12699.2 574.058   6
   5  -3  -2 12431.0 586.465  21
   5  -3  -2 12308.3 579.903  17
   5  -3  -1 89596.9 1560.45  21
   5  -3  -1 86776.5 1645.42  17
   5  -3   0 27572.0 767.400  22
   5  -3   0 28489.8 873.953  17
   5  -3   1 16053.1 604.293  13
   5  -3   1 15205.0 536.430  22
  -5   3  -1 16773.3 559.727   5
   5  -3   2 59546.2 1350.83  17
   5  -3   2 60232.6 1247.48  13
  -5   3  -2 60961.2 1154.13   5
   5  -3   3 3472.27 307.947  17
  -5   3  -3 3444.64 280.414   5
  -5   3  -4 24863.3 792.468   5
   5  -3   4 25748.3 823.761  13
  -5   3  -5 21301.7 764.605   5
   5  -3   5 21004.5 775.198  13
   5  -3   5 19415.5 724.690  17
  -5   3  -6 14691.5 656.358   5
   5  -3   6 15500.9 653.645  13
   5  -3   7 598.956 130.675  13
  -5   3  -8 2964.30 278.051   5
   5  -3   8 2634.81 238.052  13
  -5   3  -9 6115.73 340.251   5
   5  -2  -8 24828.7 692.768  21
   5  -2  -8 24953.5 711.762  12
   5  -2  -7 1629.90 225.185  21
   5  -2  -7 1764.82 232.433  12
   5  -2  -6 3053.97 329.000  21
   5  -2  -6 3556.92 344.663  12
   5  -2  -5 11561.8 511.895   8
   5  -2  -5 12198.3 636.035   6
   5  -2  -5 12063.5 645.204  21
   5  -2  -4 27447.1 788.365   8
   5  -2  -4 26039.5 926.203   6
   5  -2  -3 15751.6 681.036   6
   5  -2  -3 16944.1 711.327  21
   5  -2  -2 2600.55 263.765  22
   5  -2  -2 2463.78 253.934   6
   5  -2  -2 2650.89 261.359  21
   5  -2  -2 2624.09 255.821  17
   5  -2  -1 194070. 2551.22  17
   5  -2  -1 196287. 2524.75   6
   5  -2  -1 187895. 2454.87  22
   5  -2  -1 207839. 2435.61  13
   5  -2  -1 202141. 2475.11  21
   5  -2   0 10844.4 519.507  17
   5  -2   0 10366.0 454.024  22
   5  -2   0 11220.9 468.320  13
   5  -2   1 22764.5 671.286  13
  -5   2  -1 21567.2 578.573   5
   5  -2   2 96731.5 1682.49  17
  -5   2  -2 98870.2 1466.34   5
   5  -2   2 98364.8 1568.39  13
   5  -2   2 94109.7 1417.02  22
   5  -2   3 3421.12 294.770  17
  -5   2  -3 3387.10 264.720   5
   5  -2   3 3023.85 266.767  13
   5  -2   4 131671. 2025.01  17
  -5   2  -4 132347. 1944.79   5
   5  -2   5 435.234 117.938  17
  -5   2  -5 439.885 121.654   5
  -5   2  -6 16330.9 683.763   5
   5  -2   7 43774.8 1145.73  13
  -5   2  -8 8043.85 476.968   5
   5  -2   8 6717.41 408.892  13
  -5   2  -9 32453.6 858.589   5
   5  -2   9 28637.2 714.118  13
  -5   2 -10 7797.07 337.587   5
   5  -1  -9 4876.13 235.364  12
   5  -1  -8 6458.11 371.639  21
   5  -1  -8 6853.86 389.490  12
   5  -1  -7 6887.62 464.456  21
   5  -1  -7 6941.05 448.629  12
   5  -1  -6 162.519 107.839  12
   5  -1  -6 41.5895 102.070  21
   5  -1  -5 198.572 79.9422  23
   5  -1  -5 99.0920 61.4773   8
   5  -1  -5 130.804 93.4914   6
   5  -1  -5 399.471 131.384  22
   5  -1  -5 129.361 90.8908  12
   5  -1  -4 533.776 129.082  23
   5  -1  -4 1215.37 156.628   8
   5  -1  -4 761.942 171.012  22
   5  -1  -4 770.169 172.175   6
   5  -1  -4 705.077 167.689  21
   5  -1  -3 38515.9 1069.28   6
   5  -1  -3 38837.7 980.395  23
   5  -1  -3 35931.3 1039.79  22
   5  -1  -3 39148.0 1076.04  21
   5  -1  -3 36048.7 915.235  17
   5  -1  -2 1732.66 198.665  17
   5  -1  -2 2195.28 240.124   6
   5  -1  -2 2347.18 239.913  21
   5  -1  -2 2153.63 219.978  23
   5  -1  -1 44601.8 1007.34  17
   5  -1  -1 44019.1 1014.16  22
   5  -1  -1 44986.0 986.871  21
   5  -1   0 46742.8 1029.15  17
   5  -1   0 47969.1 946.219  13
   5  -1   0 46021.1 1004.21  23
   5  -1   0 43383.9 938.821  22
   5  -1   0 44363.4 929.251  21
   5  -1   1 1469.53 169.593  14
   5  -1   1 1532.91 164.965  13
   5  -1   1 1361.76 155.847  22
  -5   1  -1 1150.70 147.651   9
   5  -1   2 180.832 77.2345  14
   5  -1   2 212.623 80.0005  17
  -5   1  -2 252.034 69.6969   5
   5  -1   3 268847. 3057.60  17
   5  -1   3 269248. 3063.06  14
   5  -1   4 49705.6 1147.47  17
  -5   1  -4 48667.0 1091.74   5
   5  -1   5 1351.40 187.483  17
  -5   1  -5 1539.97 203.935   5
   5  -1   5 1245.96 198.769  14
  -5   1  -6 54634.3 1316.04   5
   5  -1   6 54413.5 1363.80  14
  -5   1  -7 1466.04 236.678   5
  -5   1  -7 1512.47 202.594  19
  -5   1  -8 30009.6 885.539  19
  -5   1  -9 1457.17 200.830   5
   5  -1   9 1458.35 184.144  13
  -5   1 -10 2330.64 208.412   5
   5   0  -9 18983.9 485.019  12
   5   0  -8 4523.12 317.234  12
   5   0  -8 4134.74 312.041  21
   5   0  -7 18956.1 768.337  21
   5   0  -7 22305.4 797.425  12
   5   0  -6 5507.09 355.292  23
   5   0  -6 5353.39 322.841  25
   5   0  -5 31854.9 907.219  23
   5   0  -5 34672.9 1095.58  22
   5   0  -5 32583.9 1085.32  21
   5   0  -5 35668.0 1066.13  12
   5   0  -5 32637.7 858.628  25
   5   0  -4 28461.4 980.492   6
   5   0  -4 31725.5 1009.67  22
   5   0  -4 30092.4 868.780  23
   5   0  -4 29079.4 809.655  25
   5   0  -4 30710.1 1011.75  21
   5   0  -4 30404.0 933.688  12
   5   0  -3 4266.99 314.536  23
   5   0  -3 4533.78 356.433  22
   5   0  -3 4172.52 355.201   6
   5   0  -3 4450.78 349.543  21
   5   0  -2 45384.3 979.017  17
   5   0  -2 45225.5 880.628  24
   5   0  -2 46869.3 989.472  25
   5   0  -2 47515.6 1095.60  22
   5   0  -2 46841.4 1036.77  23
   5   0  -2 47195.5 1065.58  21
   5   0  -1 47165.6 1010.44  17
   5   0  -1 44686.8 903.606  15
   5   0  -1 46763.3 965.458  25
   5   0  -1 47398.6 907.034  24
   5   0  -1 43681.1 966.892  23
   5   0  -1 47237.9 1045.30   6
   5   0  -1 45523.6 979.044  21
   5   0   0 118435. 1712.41  17
   5   0   0 114772. 1626.56  15
   5   0   0 118606. 1608.01  24
   5   0   0 117569. 1671.98  23
   5   0   0 117628. 1512.41  13
   5   0   0 114014. 1647.70   6
   5   0   0 113061. 1655.70  22
   5   0   0 114825. 1556.11  21
   5   0   1 11626.8 471.976  17
   5   0   1 12765.1 493.831  15
   5   0   1 12204.6 446.222  14
   5   0   1 12061.4 467.395  23
   5   0   1 11883.1 397.622  21
  -5   0  -1 10954.5 401.060   9
   5   0   2 8153.55 402.426  17
   5   0   2 8175.01 409.349  15
   5   0   2 9098.44 410.756  14
   5   0   3 59731.5 1180.97  17
   5   0   3 62194.5 1240.39  15
   5   0   3 60719.2 1187.60  14
   5   0   4 883.384 144.974  17
   5   0   4 236.344 91.0495  14
   5   0   5 12933.3 559.788  17
   5   0   5 13849.9 638.736  14
   5   0   6 132096. 1971.43  17
  -5   0  -6 128555. 1943.45  19
   5   0   7 60680.3 1484.82  14
  -5   0  -7 54384.0 1243.45  19
   5   0   8 8419.50 515.720  14
  -5   0  -8 8017.87 460.147  19
  -5   0  -9 16227.1 685.787   5
  -5   0  -9 15002.4 596.608  19
  -5   0 -10 1141.43 159.311   5
   5   0  10 825.575 120.182  13
   5   1  -9 5289.61 239.366  12
   5   1  -8 74354.3 1294.05  12
   5   1  -8 63898.5 1258.33  21
   5   1  -7 1234.92 152.099  25
   5   1  -7 1234.47 194.458  12
   5   1  -6 20750.0 717.651  23
   5   1  -6 21237.8 693.250  25
   5   1  -6 22455.2 826.091  12
   5   1  -5 68783.8 1363.19  25
   5   1  -5 67386.8 1393.50  23
   5   1  -5 70081.9 1563.51  22
   5   1  -5 73556.4 1669.18  21
   5   1  -5 72521.2 1536.11  12
   5   1  -4 13463.2 679.895   6
   5   1  -4 13152.6 491.608  24
   5   1  -4 13726.2 592.108  23
   5   1  -4 13769.8 656.563  22
   5   1  -4 13200.4 556.773  25
   5   1  -4 13207.0 637.291  21
   5   1  -4 13509.5 601.590  12
   5   1  -3 165750. 2203.20  25
   5   1  -3 163001. 2041.52  24
   5   1  -3 167949. 2411.45  22
   5   1  -3 165061. 2263.97  23
   5   1  -3 158032. 2332.28  21
   5   1  -3 166356. 2233.98  12
   5   1  -2 3872.91 266.685  17
   5   1  -2 4060.01 267.635  24
   5   1  -2 3578.84 306.727   6
   5   1  -2 3965.69 283.706  25
   5   1  -2 4167.53 320.206  22
   5   1  -2 3765.13 287.330  21
   5   1  -2 3634.17 257.236  12
   5   1  -2 3296.55 269.493  23
   5   1  -1 135543. 1816.71  17
   5   1  -1 133608. 1754.95  15
   5   1  -1 139831. 1796.33  24
   5   1  -1 135512. 1960.41   6
   5   1  -1 133909. 1865.50  23
   5   1  -1 142675. 1984.90  22
   5   1  -1 136378. 1836.07  21
   5   1   0 121836. 1709.31  17
   5   1   0 122178. 1664.40  15
   5   1   0 125817. 1673.90  24
   5   1   0 123783. 1720.79  25
   5   1   0 119873. 1679.89  23
   5   1   0 121851. 1719.51   6
   5   1   0 119395. 1700.61  22
   5   1   0 119232. 1565.54  21
   5   1   1 1514.52 169.615  17
   5   1   1 1580.49 179.152  24
   5   1   1 1521.69 163.133  23
   5   1   1 1486.21 147.855  14
   5   1   1 1598.60 159.617   6
   5   1   2 234852. 2555.87  14
   5   1   2 237061. 2494.92  23
   5   1   3 72512.5 1333.82  17
   5   1   3 77004.0 1392.54  15
   5   1   3 76220.7 1341.25  14
   5   1   4 50417.0 1115.33  17
   5   1   4 51863.2 1151.68  15
   5   1   4 51422.5 1139.00  14
   5   1   5 143041. 2043.08  17
   5   1   5 145225. 2170.50  15
   5   1   6 84.1703 69.7615  17
   5   1   6 204.228 99.1293  14
   5   1   7 60429.9 1480.05  14
  -5  -1  -7 48495.3 1188.35  19
   5   1   8 21486.7 828.951  14
  -5  -1  -8 19715.2 743.292  19
  -5  -1  -9 569.895 147.758   5
  -5  -1  -9 494.048 123.588  19
  -5  -1 -10 94709.1 1550.87   5
  -5  -1 -10 86279.4 1370.79  19
   5   2  -8 16992.5 558.776  12
   5   2  -7 3855.50 270.222  23
   5   2  -7 4092.89 279.346  25
   5   2  -7 4710.50 339.461  12
   5   2  -7 4110.62 345.926  21
   5   2  -6 2010.57 226.928  25
   5   2  -6 2146.24 252.210  12
   5   2  -6 2448.56 290.359  21
   5   2  -6 1991.25 223.623  23
   5   2  -5 98224.1 1761.45  23
   5   2  -5 102150. 1847.27  22
   5   2  -5 99460.1 1703.34  25
   5   2  -5 99199.3 1800.93  12
   5   2  -5 99535.9 1916.85  21
   5   2  -4 37309.3 1073.60  22
   5   2  -4 36982.4 971.836  25
   5   2  -4 34379.0 952.473  12
   5   2  -4 36288.4 1083.82  21
   5   2  -4 34945.8 977.461  23
   5   2  -3 1085.02 164.473  25
   5   2  -3 1125.45 198.580   6
   5   2  -3 1238.92 191.518  22
   5   2  -3 1065.75 174.618  21
   5   2  -3 913.058 144.617  12
   5   2  -2 111640. 1860.10   6
   5   2  -2 109187. 1796.20  22
   5   2  -2 108520. 1681.56  21
   5   2  -1 1216.75 148.429  17
   5   2  -1 927.926 143.667  25
   5   2  -1 815.854 131.764  24
   5   2  -1 905.869 141.472  23
   5   2  -1 1366.56 178.758   6
   5   2  -1 1088.29 159.572  22
   5   2  -1 897.470 132.376  21
   5   2   0 85600.3 1366.14  24
   5   2   0 79860.7 1337.02  17
   5   2   0 81487.7 1371.30   6
   5   2   0 80558.9 1343.06  23
   5   2   0 82495.8 1342.80  25
   5   2   1 4411.90 294.042  17
   5   2   1 4041.15 246.119  14
   5   2   1 4389.67 266.831   6
   5   2   1 4682.56 278.186  23
   5   2   2 930.305 146.570  24
   5   2   2 850.239 141.638  17
   5   2   2 920.192 135.560  14
   5   2   3 6770.15 395.059  15
   5   2   3 7356.62 408.897  14
   5   2   4 128.682 68.6626  17
  -5  -2  -4 145.034 61.8612   2
   5   2   4 208.432 81.6435  15
   5   2   4 156.526 78.6932  14
   5   2   5 4290.95 325.772  17
  -5  -2  -5 3487.23 295.360   2
   5   2   6 6479.18 412.981  17
   5   2   6 6648.43 419.766  15
  -5  -2  -6 5664.03 411.775   2
   5   2   6 6344.18 446.880  14
   5   2   7 12557.1 644.146  14
   5   2   8 97.1938 95.3852  14
  -5  -2  -8 65.5366 71.4562  19
   5   2   9 1666.16 213.112  14
  -5  -2  -9 1427.17 192.573  19
  -5  -2 -10 81.6729 75.3606   5
  -5  -2 -10 124.950 60.7109  19
   5   3  -8 34.2659 43.2693  25
   5   3  -8 124.351 59.4642  12
   5   3  -7 94536.0 1496.26  25
   5   3  -7 97118.3 1568.50  12
   5   3  -7 98112.8 1709.94  21
   5   3  -6 32471.6 901.662  25
   5   3  -6 32765.6 923.549  23
   5   3  -6 32819.1 926.532  12
   5   3  -6 32872.6 999.577  21
   5   3  -5 8851.20 484.287  25
   5   3  -5 9088.50 499.092  23
   5   3  -5 9413.02 496.564  12
   5   3  -5 8855.22 525.593  21
   5   3  -4 242122. 2935.16  25
   5   3  -4 236976. 3021.37  23
   5   3  -4 228232. 2963.64  22
   5   3  -4 232256. 2836.83  12
   5   3  -4 243351. 3072.47  21
   5   3  -3 1896.09 226.907  23
   5   3  -3 2007.26 237.797  22
   5   3  -3 1784.98 192.358  12
   5   3  -3 2196.90 240.020  21
   5   3  -2 63158.3 1162.34  16
   5   3  -2 66464.9 1287.65  25
   5   3  -2 66453.4 1339.54  22
   5   3  -2 61330.7 1213.60  21
   5   3  -1 278090. 3078.95  23
   5   3  -1 274045. 2973.33  16
   5   3  -1 273296. 3025.80  25
   5   3  -1 274839. 3162.63   6
   5   3  -1 277860. 3095.79  22
   5   3   0 30390.1 807.627  16
   5   3   0 29652.9 773.961  25
   5   3   0 28629.6 782.893   6
   5   3   0 29450.5 785.628  23
   5   3   1 102123. 1530.12  25
   5   3   1 106291. 1665.61  16
   5   3   1 102475. 1496.85  14
   5   3   1 109610. 1663.57  24
   5   3   1 106126. 1529.03  23
   5   3   2 40806.7 963.949  24
   5   3   2 38044.7 909.060  14
   5   3   3 13549.5 577.289  16
   5   3   3 11118.2 521.351  14
   5   3   4 85684.4 1597.85  14
  -5  -3  -4 73754.0 1362.78   2
   5   3   5 9763.83 514.701  15
  -5  -3  -5 7845.95 458.360   2
   5   3   6 41503.3 1166.74  14
   5   3   6 39714.9 1078.52  17
   5   3   6 40709.0 1068.49  15
  -5  -3  -6 38633.5 1115.40   2
   5   3   7 1299.05 218.846  14
   5   3   7 1236.45 184.989  17
  -5  -3  -7 1180.66 211.797   2
   5   3   8 28337.3 952.484  14
   5   3   9 16488.9 645.284  14
  -5  -3  -9 16394.9 626.394  19
  -5  -3 -10 152.945 64.9005  19
   5   4  -8 539.790 80.6197  25
   5   4  -7 23038.2 661.833  25
   5   4  -7 21060.8 547.655  24
   5   4  -7 21956.4 616.888  12
   5   4  -7 21380.5 604.070  23
   5   4  -6 25168.4 783.729  25
   5   4  -6 25901.2 805.101  23
   5   4  -6 23867.6 725.442  12
   5   4  -5 1651.52 216.952  25
   5   4  -5 1709.49 229.383  23
   5   4  -5 1732.83 206.836  12
   5   4  -5 1628.78 227.442  21
   5   4  -4 423.179 126.604  23
   5   4  -4 425.643 106.612  12
   5   4  -4 486.461 128.456  21
   5   4  -3 114.732 83.2828  25
   5   4  -3 125.521 84.2087  23
   5   4  -3 113.238 73.9104  21
   5   4  -2 75742.9 1356.17  16
   5   4  -2 76750.5 1408.97  25
   5   4  -2 81920.5 1538.20  23
   5   4  -2 79820.5 1455.86  22
   5   4  -2 72582.8 1303.30  21
   5   4  -1 8411.91 417.308  17
   5   4  -1 8104.41 418.900  16
   5   4  -1 8281.05 427.022  25
   5   4  -1 9030.94 469.813  23
   5   4  -1 8617.19 439.991  22
   5   4   0 3594.24 283.384  23
   5   4   0 3616.50 286.766  16
   5   4   0 3311.86 260.105  25
   5   4   0 3461.81 278.143  24
   5   4   1 47132.6 1090.85  16
   5   4   1 44901.7 937.645  25
   5   4   1 44181.2 959.497  14
   5   4   1 46523.5 1039.31  24
   5   4   1 43923.4 965.387  23
   5   4   2 2358.08 230.745  14
   5   4   2 2451.40 239.120  24
   5   4   3 63.7738 69.5346  16
   5   4   3 105.130 72.6078  14
   5   4   4 75792.8 1527.70  16
   5   4   4 77626.2 1553.16  14
   5   4   5 12236.8 601.772  15
  -5  -4  -5 11263.5 569.038   2
   5   4   6 3696.61 324.245  15
   5   4   6 4006.62 391.469  14
  -5  -4  -6 2989.83 315.444   2
   5   4   7 20315.7 737.810  17
   5   4   7 21841.0 861.944  14
  -5  -4  -7 20214.8 820.154   2
  -5  -4  -8 1819.10 246.051   2
   5   4   8 1661.53 228.669  14
   5   4   9 19656.0 678.459  14
  -5  -4 -10 5944.34 269.094  19
   5   5  -7 1404.70 153.087  25
   5   5  -7 1320.70 132.448  24
   5   5  -7 1354.83 139.703  23
   5   5  -6 40770.8 956.547  25
   5   5  -6 39426.2 957.916  23
   5   5  -5 5173.13 374.036  23
   5   5  -4 52360.1 1216.47  25
   5   5  -4 50905.9 1281.01  23
   5   5  -3 19260.0 708.418  25
   5   5  -2 277.493 96.2857  16
   5   5  -2 315.068 103.235  25
   5   5  -2 224.208 99.1225  23
   5   5  -1 25840.5 804.665  16
   5   5  -1 25786.5 764.474  25
   5   5  -1 27116.0 843.058  23
   5   5   0 53440.9 1192.96  16
   5   5   0 53723.0 1080.46  25
   5   5   0 52498.0 1133.79  24
   5   5   0 53964.2 1170.71  23
   5   5   1 79720.9 1524.08  16
   5   5   1 85648.4 1461.04  23
   5   5   1 81717.9 1454.20  24
   5   5   1 82400.0 1434.99  14
   5   5   2 6052.45 375.842  24
   5   5   2 6086.16 391.197  14
   5   5   3 10978.7 560.885  16
   5   5   3 10407.1 541.116  14
   5   5   4 30165.3 988.037  16
   5   5   4 30111.1 974.068  14
  -5  -5  -5 8764.21 521.417   2
   5   5   5 8737.27 545.385  14
   5   5   6 22545.9 791.846  15
   5   5   6 23660.3 913.845  14
  -5  -5  -6 22564.7 856.566   2
   5   5   7 66048.6 1431.83  17
   5   5   7 65711.0 1514.43  14
  -5  -5  -7 63663.7 1461.64   2
   5   5   8 6494.04 423.067  14
  -5  -5  -8 5584.05 397.897   2
   5   5   9 6504.74 352.246  14
   5   6  -7 35234.1 655.452  25
   5   6  -7 29774.4 560.808  24
   5   6  -6 730.655 118.379  24
   5   6  -6 757.948 122.063  23
   5   6  -5 25540.0 763.011  25
   5   6  -5 25988.5 800.067  23
   5   6  -4 38501.3 1065.56  23
   5   6  -4 36666.3 949.527  25
   5   6  -3 2044.28 226.119  25
   5   6  -2 93924.7 1633.82  16
   5   6  -2 92878.2 1571.17  25
   5   6  -2 98189.9 1781.29  23
   5   6  -1 50099.8 1172.70  16
   5   6  -1 49660.7 1061.38  25
   5   6  -1 52183.1 1223.53  23
   5   6   0 54532.2 1249.94  16
   5   6   0 51020.2 1031.68  25
   5   6   0 55101.2 1176.85  24
   5   6   0 55309.4 1224.05  23
   5   6   1 68875.5 1325.89  24
   5   6   1 69103.2 1468.41  16
   5   6   1 70194.4 1327.13  23
   5   6   2 11966.8 516.338  24
   5   6   3 37482.3 1067.33  14
  -5  -6  -3 36396.0 927.945   3
   5   6   4 67547.3 1509.96  16
   5   6   4 69493.3 1559.54  14
   5   6   5 5516.27 410.366  16
  -5  -6  -5 4975.49 390.398   2
   5   6   5 4771.38 398.643  14
  -5  -6  -6 72332.7 1529.16   2
   5   6   6 73923.7 1455.47  15
  -5  -6  -7 170.137 95.7326   2
   5   6   7 306.682 128.958  14
   5   6   8 16331.7 623.806  14
  -5  -6  -8 16501.5 620.157   2
   5   6   9 27674.7 631.299  14
   5   7  -6 1962.81 158.096  25
   5   7  -6 1991.44 156.409  24
   5   7  -6 1888.66 158.505  23
   5   7  -5 1014.79 138.650  25
   5   7  -5 1084.73 142.368  24
   5   7  -5 1352.98 166.787  23
   5   7  -4 23559.9 694.992  25
   5   7  -4 24506.2 784.143  23
   5   7  -3 33466.3 854.282  25
   5   7  -3 33075.8 973.946  23
   5   7  -2 471.937 117.335  16
   5   7  -2 441.085 124.360  23
   5   7  -2 399.972 101.246  25
   5   7  -1 899.490 134.121  25
   5   7  -1 725.633 143.910  16
   5   7  -1 887.706 151.938  24
   5   7  -1 697.515 146.460  23
   5   7   0 5591.41 395.360  16
   5   7   0 5835.08 360.718  24
   5   7   0 5294.31 365.859  23
   5   7   1 13977.1 546.461  24
   5   7   1 14820.8 655.011  16
   5   7   1 14182.2 563.344  23
   5   7   2 30747.7 798.230  24
   5   7   3 7936.27 480.837  14
   5   7   3 7567.36 479.085  16
  -5  -7  -3 6878.31 388.715   3
   5   7   4 911.022 176.005  16
   5   7   4 822.151 174.752  14
   5   7   5 13604.3 609.561  16
  -5  -7  -5 12565.8 588.761   2
   5   7   5 13230.0 644.859  14
  -5  -7  -6 748.802 148.055   2
   5   7   6 520.823 114.610  15
   5   7   7 1413.54 201.201  14
  -5  -7  -7 1246.78 173.160   2
   5   7   8 3219.98 236.575  14
  -5  -7  -8 2890.62 218.671   2
   5   8  -5 42624.4 784.260  23
   5   8  -5 40938.4 723.660  24
   5   8  -4 669.583 102.980  25
   5   8  -4 585.859 104.413  24
   5   8  -3 56564.9 1066.39  24
   5   8  -3 53143.1 956.334  25
   5   8  -2 27136.6 761.238  16
   5   8  -2 26685.1 736.909  24
   5   8  -2 29139.6 855.630  23
   5   8  -1 2032.22 230.776  16
   5   8  -1 2521.46 247.152  23
   5   8  -1 2012.58 199.899  24
   5   8   0 113146. 1887.10  16
   5   8   0 119323. 1799.58  23
   5   8   1 2094.88 244.322  16
   5   8   1 1659.03 169.010  24
   5   8   1 1511.66 186.570  14
   5   8   1 1551.22 177.577  23
   5   8   2 23592.9 781.620  14
   5   8   3 17915.8 701.936  16
   5   8   3 17346.4 680.533  14
   5   8   4 2772.34 270.651  16
   5   8   4 2456.04 265.604  14
  -5  -8  -5 54533.6 1130.84   2
   5   8   5 54239.9 1144.82  16
   5   8   5 57640.3 1241.23  14
  -5  -8  -6 1440.81 170.243   2
   5   8   7 17979.4 546.452  14
  -5  -8  -7 16811.0 491.735   2
   5   9  -3 594.016 101.469  23
   5   9  -3 542.685 84.2182  24
   5   9  -2 7891.56 333.740  16
   5   9  -2 8724.14 385.978  23
   5   9  -1 285.591 86.5692  16
   5   9  -1 183.641 58.2733  24
   5   9  -1 319.240 83.5004  23
   5   9   0 409.301 107.208  16
   5   9   0 326.598 82.5763  23
   5   9   1 21328.9 716.948  16
   5   9   2 2446.58 220.023  14
   5   9   3 239.832 86.8054  16
   5   9   3 273.893 85.1412  14
   5   9   4 10620.0 444.732  16
   5   9   4 11163.2 472.256  14
   5   9   5 6827.04 305.837  15
   5   9   5 9350.52 412.283  14
   5  10  -1 9557.76 327.672  16
   5  10   0 157.266 62.6202  16
   5  10   1 3071.16 224.389  16
   5  10   3 706.660 101.679  16
   5  10   3 586.299 89.2997  14
   5  10   4 880.600 96.4350  15
   5  10   4 1209.89 122.820  14
   6  -8  -1 8463.94 314.665  21
   6  -8   0 2278.60 145.821   6
   6  -8   0 2504.63 177.270  21
   6  -8   1 3542.30 190.825   6
   6  -8   2 8600.65 305.283   6
   6  -8   3 4125.25 201.366   6
   6  -8   3 3310.00 181.830  21
   6  -7  -3 13878.6 456.380  21
   6  -7  -2 16798.4 551.248  21
   6  -7  -1 8176.00 366.181   6
   6  -7  -1 8808.48 406.138  21
   6  -7   0 18679.7 577.043   6
  -6   7  -1 878.847 125.778   5
  -6   7  -2 19236.9 574.185   5
  -6   7  -3 869.179 128.451   5
  -6   7  -4 1556.97 156.454   5
  -6   7  -5 21348.4 517.197   5
   6  -6  -5 14036.5 418.868  21
   6  -6  -5 16929.5 495.827  12
   6  -6  -4 9106.45 404.347  21
   6  -6  -3 447.840 95.4948   6
   6  -6  -3 186.459 86.9010  21
   6  -6  -2 59889.3 1182.50   6
   6  -6  -2 65685.6 1317.03  21
   6  -6  -1 1670.71 197.788   6
   6  -6   0 23908.8 762.874   6
   6  -6   0 20018.3 706.737  21
  -6   6  -1 21774.2 667.566   5
  -6   6  -2 3534.02 278.356   5
  -6   6  -3 32738.4 862.886   5
  -6   6  -4 3485.00 272.893   5
  -6   6  -5 48554.8 982.422   5
  -6   6  -6 19669.4 549.825   5
  -6   6  -7 14450.3 394.047   5
   6  -5  -6 3715.20 221.111  21
   6  -5  -6 4053.91 244.417  12
   6  -5  -5 7129.20 378.676  21
   6  -5  -4 11905.7 471.440   6
   6  -5  -4 13208.8 575.678  21
   6  -5  -3 38.8752 63.5087   6
   6  -5  -3 206.550 101.011  21
   6  -5  -2 10523.8 529.425   6
   6  -5  -1 893.187 167.393   6
   6  -5  -1 910.490 173.801  21
   6  -5   0 2992.97 287.820  21
  -6   5  -1 20529.6 687.421   5
  -6   5  -2 392.309 107.545   5
   6  -5   3 712.359 151.756  13
  -6   5  -3 561.911 124.789   5
  -6   5  -4 101.806 87.2138   5
   6  -5   4 173.048 89.5680  13
   6  -5   5 2985.46 271.080  13
  -6   5  -5 3171.84 271.403   5
   6  -5   6 371.251 95.9471  13
  -6   5  -6 477.061 91.7501  20
  -6   5  -6 502.636 111.864   5
  -6   5  -7 15.3452 49.4913   5
  -6   5  -7 60.3808 43.0194  20
   6  -4  -7 2688.81 180.377  12
   6  -4  -6 1000.26 148.041  21
   6  -4  -6 933.821 145.469  12
   6  -4  -5 14832.6 531.376   6
   6  -4  -5 17604.7 682.400  21
   6  -4  -4 5569.96 379.312   6
   6  -4  -4 6983.29 459.989  21
   6  -4  -3 29264.0 935.878   6
   6  -4  -2 27504.3 908.197   6
   6  -4  -2 28912.0 946.714  21
   6  -4  -1 183.230 86.4883  22
   6  -4  -1 294.044 111.321   6
   6  -4   0 55867.6 1177.86  22
   6  -4   0 57731.6 1317.93  21
   6  -4   1 5502.97 391.052  13
  -6   4  -1 5183.63 336.789   5
   6  -4   2 16301.5 693.182  13
  -6   4  -2 17461.5 631.900   5
   6  -4   2 16001.0 737.274  17
  -6   4  -3 10496.9 512.393   5
   6  -4   3 10292.2 578.141  17
  -6   4  -4 393.756 116.847   5
   6  -4   4 225.533 97.9470  13
   6  -4   5 32108.3 955.999  13
  -6   4  -5 33349.1 936.738   5
   6  -4   6 774.389 147.889  13
  -6   4  -6 815.596 149.066   5
   6  -4   7 25129.2 724.613  13
  -6   4  -7 27396.3 780.785   5
   6  -4   8 4162.34 219.417  13
   6  -3  -7 17023.0 524.083  21
   6  -3  -7 18956.7 561.353  12
   6  -3  -6 7130.44 422.128  21
   6  -3  -6 7260.45 416.944  12
   6  -3  -5 18037.4 684.636   6
   6  -3  -5 20084.6 791.209  21
   6  -3  -4 35521.5 1047.06   6
   6  -3  -3 27368.8 910.048  22
   6  -3  -3 28572.8 966.341   6
   6  -3  -3 29349.4 1000.95  21
   6  -3  -2 106728. 1935.66   6
   6  -3  -2 104361. 1899.57  22
   6  -3  -1 859.559 161.611  22
   6  -3  -1 1316.48 201.296   6
   6  -3  -1 1014.66 181.651  21
   6  -3  -1 1202.22 202.093  17
   6  -3   0 69838.3 1416.99  13
   6  -3   0 68886.3 1366.46  22
   6  -3   0 72819.8 1436.39  21
   6  -3   0 72767.2 1587.89  17
   6  -3   1 35401.9 974.586  13
   6  -3   1 32597.0 866.887  22
   6  -3   2 3491.74 333.015  17
   6  -3   2 3168.44 303.837  13
  -6   3  -2 3852.43 294.050   5
   6  -3   3 80989.8 1667.82  17
   6  -3   3 86527.3 1659.03  13
  -6   3  -3 82918.7 1473.42   5
   6  -3   4 102.572 81.2042  17
  -6   3  -4 96.4892 79.6314   5
  -6   3  -5 45654.3 1140.89   5
   6  -3   5 44416.0 1152.24  13
  -6   3  -6 29772.5 912.468   5
   6  -3   6 30377.8 922.651  13
   6  -3   7 30188.6 879.286  13
  -6   3  -7 30295.5 880.081   5
   6  -3   8 36459.6 831.941  13
  -6   3  -8 35000.7 869.827   5
   6  -2  -8 78.3558 39.9966  12
   6  -2  -7 9131.55 429.605  21
   6  -2  -7 9710.42 429.121  12
   6  -2  -6 40927.0 1108.06  21
   6  -2  -6 45471.7 1119.89  12
   6  -2  -5 3591.49 335.274   6
   6  -2  -5 3621.89 335.926  12
   6  -2  -4 86451.9 1793.69   6
   6  -2  -4 86777.3 1804.48  21
   6  -2  -3 4804.25 399.645   6
   6  -2  -3 5878.31 433.858  22
   6  -2  -3 5044.15 412.268  21
   6  -2  -2 4632.94 382.861   6
   6  -2  -2 4678.37 383.095  22
   6  -2  -2 4387.80 365.212  21
   6  -2  -2 3999.81 341.450  17
   6  -2  -1 173801. 2469.98  17
   6  -2  -1 171416. 2441.74  22
   6  -2  -1 177366. 2440.08  21
   6  -2   0 314.495 114.692  17
   6  -2   0 327.915 100.813  13
   6  -2   0 272.179 103.470  22
   6  -2   0 304.168 115.272   6
   6  -2   0 221.366 91.2176  21
   6  -2   1 135160. 2221.16  17
   6  -2   1 139305. 2026.07  22
   6  -2   2 72063.1 1514.96  17
   6  -2   2 71859.2 1385.91  13
   6  -2   2 66716.5 1268.86  22
  -6   2  -2 67604.6 1211.79   5
  -6   2  -3 24237.7 748.598   5
   6  -2   3 24554.5 821.879  13
   6  -2   3 25980.6 712.853  22
   6  -2   4 143126. 2288.31  17
   6  -2   4 144088. 2232.57  13
   6  -2   5 37827.9 1068.31  17
  -6   2  -5 38407.3 1048.65   5
  -6   2  -6 77399.5 1568.86   5
   6  -2   6 75957.9 1591.19  13
  -6   2  -7 90211.4 1677.79   5
   6  -2   7 90276.8 1660.55  13
  -6   2  -8 2249.38 238.452   5
   6  -2   8 1762.23 201.140  13
   6  -2   9 19707.3 545.222  13
   6  -1  -8 15867.5 435.472  12
   6  -1  -8 15807.0 446.315  21
   6  -1  -7 51.6123 66.0445  12
   6  -1  -7 68.4524 75.5851  21
   6  -1  -6 39162.5 1067.06  12
   6  -1  -5 18011.2 784.752   6
   6  -1  -5 19469.2 805.280  21
   6  -1  -5 18588.0 750.657  12
   6  -1  -4 31139.7 1050.28   6
   6  -1  -4 31876.1 1046.82  21
   6  -1  -4 31089.9 976.889  12
   6  -1  -3 43072.6 1230.47   6
   6  -1  -3 40512.2 1067.89  23
   6  -1  -3 43742.4 1195.65  21
   6  -1  -3 39866.6 1009.74  17
   6  -1  -2 20837.6 737.074  17
   6  -1  -2 20446.9 746.777  23
   6  -1  -1 124212. 1994.70  17
   6  -1  -1 121963. 2018.48   6
   6  -1  -1 120862. 1968.45  22
   6  -1  -1 123370. 1923.33  21
   6  -1   0 37905.7 1037.17  17
   6  -1   0 40781.4 1027.43   6
   6  -1   0 38245.1 989.195  22
   6  -1   0 39439.7 919.666  13
   6  -1   0 36467.4 917.653  21
   6  -1   1 17707.9 717.058  17
   6  -1   1 18756.0 633.310  13
   6  -1   1 18379.2 663.471  22
   6  -1   1 18532.0 605.322  21
   6  -1   2 62400.6 1241.94  13
   6  -1   2 58740.7 1194.80  22
   6  -1   3 146.385 83.7864  17
  -6   1  -3 290.790 89.0332   5
   6  -1   3 185.339 85.3578  14
   6  -1   3 199.952 91.0764  13
   6  -1   3 465.326 107.266  22
   6  -1   4 30831.8 955.262  17
  -6   1  -4 28284.8 829.921   5
   6  -1   4 31528.6 985.286  14
   6  -1   5 29555.7 934.980  17
  -6   1  -5 30334.9 907.727   5
   6  -1   6 27204.7 854.631  17
  -6   1  -6 28683.5 913.591   5
  -6   1  -7 35135.2 1025.61   5
  -6   1  -8 8729.94 481.581   5
   6  -1   8 9402.29 492.528  13
   6  -1   9 12591.6 490.638  13
  -6   1 -10 4696.37 248.915   5
   6   0  -8 8424.98 314.737  12
   6   0  -8 8080.45 335.347  21
   6   0  -7 2489.69 230.732  12
   6   0  -6 1960.63 251.298  21
   6   0  -6 1613.99 209.967  12
   6   0  -5 3548.77 344.237  22
   6   0  -5 3215.18 292.118  23
   6   0  -5 3467.41 350.194  21
   6   0  -5 3629.86 325.875  12
   6   0  -4 776.561 186.659   6
   6   0  -4 601.895 136.455  23
   6   0  -4 824.782 194.011  22
   6   0  -4 1073.50 206.415  21
   6   0  -4 889.683 174.215  12
   6   0  -3 3439.12 304.969  23
   6   0  -3 3140.16 327.571  22
   6   0  -3 3434.11 326.589  21
   6   0  -3 2848.21 273.916  12
   6   0  -2 15926.5 630.602  17
   6   0  -2 16906.6 576.891  24
   6   0  -2 16528.8 721.540   6
   6   0  -2 15281.7 639.411  23
   6   0  -2 16748.0 706.474  22
   6   0  -2 18384.9 715.338  21
   6   0  -1 1795.67 215.180  17
   6   0  -1 2554.06 255.792  23
   6   0  -1 1929.11 235.017   6
   6   0  -1 2644.87 253.697  21
   6   0   0 1226.31 184.503  17
   6   0   0 1043.63 169.252   6
   6   0   0 1104.44 175.735  22
   6   0   0 1104.91 168.643  23
   6   0   0 1079.55 152.091  21
   6   0   1 2287.02 250.270  17
   6   0   1 2179.56 229.696  15
   6   0   1 2247.05 218.297  14
   6   0   1 2060.18 218.553  23
   6   0   1 2219.91 206.896  13
   6   0   1 2149.19 221.217   6
   6   0   1 2123.73 223.056  22
   6   0   1 1967.10 183.907  21
   6   0   2 65466.0 1345.55  15
   6   0   2 61406.3 1268.47  14
   6   0   2 65300.8 1216.35   6
   6   0   3 432.474 123.270  17
   6   0   3 401.381 112.945  14
  -6   0  -3 312.456 86.6413   5
   6   0   4 1729.98 226.823  17
  -6   0  -4 1491.50 194.465   5
   6   0   4 1940.87 241.648  14
   6   0   5 636.418 145.833  17
  -6   0  -5 700.321 151.939   5
   6   0   6 9246.42 502.889  17
  -6   0  -6 9100.29 525.268   5
   6   0   6 9935.69 577.706  14
  -6   0  -7 365.875 131.290   5
   6   0   7 282.090 124.294  14
  -6   0  -8 270.444 111.305   5
  -6   0  -9 102.576 78.9760   5
   6   0   9 120.942 72.5237  13
   6   0  10 532.167 83.2353  13
   6   1  -8 752.590 95.5643  12
   6   1  -7 33050.0 812.095  12
   6   1  -7 35737.7 916.559  21
   6   1  -6 12289.5 523.381  23
   6   1  -6 13264.3 573.085  12
   6   1  -6 13677.5 635.671  21
   6   1  -5 5058.96 346.641  25
   6   1  -5 4840.37 355.598  23
   6   1  -5 5695.17 426.538  22
   6   1  -5 5178.26 369.858  12
   6   1  -5 4941.43 409.444  21
   6   1  -4 87793.6 1570.59  25
   6   1  -4 85344.5 1627.05  23
   6   1  -4 87317.6 1797.70  22
   6   1  -4 85794.9 1745.55  21
   6   1  -4 82071.6 1605.26  12
   6   1  -3 433.962 107.572  24
   6   1  -3 519.044 128.656  25
   6   1  -3 467.617 128.675  23
   6   1  -3 427.331 148.008   6
   6   1  -3 429.456 137.495  22
   6   1  -3 436.813 112.830  12
   6   1  -3 531.260 140.098  21
   6   1  -2 71054.2 1354.40  17
   6   1  -2 74186.4 1330.30  24
   6   1  -2 75910.7 1451.60  25
   6   1  -2 77812.1 1619.16   6
   6   1  -2 74694.2 1556.86  22
   6   1  -2 72360.1 1438.43  21
   6   1  -1 23361.8 743.372  17
   6   1  -1 21870.2 690.088  15
   6   1  -1 24096.3 731.770  24
   6   1  -1 24481.9 833.317   6
   6   1  -1 23622.7 770.970  23
   6   1  -1 25350.3 843.428  22
   6   1  -1 22547.3 714.068  21
   6   1   0 535.051 125.496  17
   6   1   0 410.291 107.983  15
   6   1   0 625.778 130.783  24
   6   1   0 294.527 93.5941  23
   6   1   0 349.572 111.287  22
   6   1   1 321244. 3522.84  17
   6   1   1 314590. 3497.97  15
   6   1   1 317561. 3308.77  14
   6   1   1 321145. 3402.74  23
   6   1   1 313887. 3408.28   6
   6   1   1 317278. 3207.50  13
   6   1   2 5281.29 372.837  17
   6   1   2 5796.18 380.239  15
   6   1   2 5702.89 349.441  14
   6   1   2 5212.38 327.712  23
   6   1   2 5791.18 335.569   6
   6   1   3 142369. 2165.89  17
   6   1   3 142687. 2084.96  14
   6   1   4 49455.0 1216.25  17
   6   1   4 49624.9 1238.04  15
   6   1   4 48928.6 1186.39  14
   6   1   5 2591.40 275.955  17
   6   1   5 2733.89 293.946  14
   6   1   6 218073. 2924.97  17
   6   1   6 240857. 3329.83  14
   6   1   7 8446.68 535.499  14
  -6  -1  -8 21487.2 808.624   5
   6   1   8 23769.8 862.724  14
  -6  -1  -9 31079.5 902.658   5
   6   1  10 142.019 60.9599  13
   6   2  -7 255.937 74.9501  12
   6   2  -7 167.105 80.0956  21
   6   2  -6 11937.3 500.129  25
   6   2  -6 11632.7 508.397  23
   6   2  -6 11704.0 503.173  12
   6   2  -6 12655.8 585.508  21
   6   2  -5 3309.94 247.773  24
   6   2  -5 3997.09 326.896  23
   6   2  -5 3346.02 310.764  22
   6   2  -5 3388.85 287.236  12
   6   2  -5 3252.09 316.862  21
   6   2  -5 3349.25 288.179  25
   6   2  -4 234.479 104.959  25
   6   2  -4 271.565 93.2574  24
   6   2  -4 216.928 101.893  23
   6   2  -4 471.282 141.953  22
   6   2  -4 179.833 81.4574  12
   6   2  -4 189.776 104.787  21
   6   2  -3 99952.5 1749.47  25
   6   2  -3 100039. 1991.45   6
   6   2  -3 99148.7 1625.79  24
   6   2  -3 101109. 1814.14  23
   6   2  -3 104653. 1906.53  22
   6   2  -3 101979. 1849.13  21
   6   2  -2 129.243 74.2696  24
   6   2  -2 30.2297 89.0022   6
   6   2  -2 127.358 95.5262  22
   6   2  -2 57.3804 63.5983  21
   6   2  -1 35645.4 945.145  25
   6   2  -1 33741.1 913.638  17
   6   2  -1 31986.2 857.362  15
   6   2  -1 32479.4 988.552   6
   6   2  -1 34690.2 908.232  24
   6   2  -1 31263.9 919.355  23
   6   2  -1 36006.3 996.710  22
   6   2  -1 30789.1 814.686  21
   6   2   0 88098.8 1580.26  17
   6   2   0 88257.1 1536.36  15
   6   2   0 95599.9 1602.23  24
   6   2   0 90130.0 1613.13   6
   6   2   0 95520.3 1617.94  23
   6   2   0 92169.5 1618.12  22
   6   2   1 5682.88 376.594  17
   6   2   1 5657.53 372.445  15
   6   2   1 6187.39 394.401  24
   6   2   1 5528.00 322.255  14
   6   2   1 5856.92 354.021   6
   6   2   1 6151.65 360.837  23
   6   2   2 104073. 1787.93  17
   6   2   2 102771. 1736.96  15
   6   2   2 99239.8 1530.91  23
   6   2   3 3803.75 325.893  17
   6   2   3 3571.04 295.586  14
   6   2   3 3703.89 322.347  15
   6   2   4 12021.0 589.722  17
   6   2   4 11502.7 578.428  15
   6   2   4 12739.4 594.524  14
   6   2   5 86733.2 1672.13  17
   6   2   5 88837.9 1744.91  15
   6   2   5 84050.2 1680.45  14
   6   2   6 464.617 132.443  17
   6   2   7 77877.6 1511.79  17
   6   2   7 83802.5 1770.08  14
   6   2   8 1536.55 225.200  14
  -6  -2  -9 713.527 146.863   5
   6   2   9 534.049 122.387  14
  -6  -2 -10 28167.0 697.947   5
   6   3  -7 3836.25 220.094  23
   6   3  -7 3928.25 220.262  12
   6   3  -6 11755.2 491.493  25
   6   3  -6 10490.8 389.897  24
   6   3  -6 11009.8 491.641  23
   6   3  -6 11057.3 443.144  12
   6   3  -6 11821.8 531.490  21
   6   3  -5 9260.17 476.935  25
   6   3  -5 8044.35 400.236  24
   6   3  -5 9213.18 499.365  23
   6   3  -5 7929.58 401.060  12
   6   3  -5 9423.67 506.631  21
   6   3  -4 5281.12 387.479  25
   6   3  -4 5043.42 346.700  24
   6   3  -4 5221.34 402.330  23
   6   3  -4 5324.12 397.922  22
   6   3  -4 5126.54 385.781  21
   6   3  -3 291.282 106.941  24
   6   3  -3 344.801 122.632  23
   6   3  -3 565.653 141.784  22
   6   3  -3 275.038 103.978  21
   6   3  -2 2947.79 280.861  25
   6   3  -2 2523.85 259.924  24
   6   3  -2 2721.71 277.146  23
   6   3  -2 2753.54 289.804  22
   6   3  -2 2415.72 236.244  21
   6   3  -1 25004.0 775.481  17
   6   3  -1 23983.0 768.376  15
   6   3  -1 26734.9 835.243  23
   6   3  -1 25850.5 802.147  25
   6   3  -1 24670.3 847.605   6
   6   3  -1 25731.5 804.934  24
   6   3  -1 26707.8 880.227  22
   6   3   0 31317.9 898.301  17
   6   3   0 33229.0 903.370  25
   6   3   0 31144.9 896.316   6
   6   3   0 33780.8 934.299  24
   6   3   0 33365.9 907.064  23
   6   3   0 33071.4 942.194  22
   6   3   1 1963.50 229.984  17
   6   3   1 1709.17 182.427  14
   6   3   1 1579.42 185.650   6
   6   3   1 1738.91 201.034  23
   6   3   2 27478.3 870.243  17
   6   3   2 25389.2 755.476  14
   6   3   2 26729.8 733.790  23
   6   3   3 11194.4 588.667  15
   6   3   3 10486.9 513.857  14
   6   3   4 1201.12 202.148  17
   6   3   4 1586.15 220.837  15
   6   3   4 1354.21 206.530  14
   6   3   5 75029.6 1584.24  17
   6   3   5 75348.4 1587.13  15
   6   3   5 72239.6 1579.54  14
   6   3   6 2340.75 270.787  17
   6   3   6 2026.55 255.345  15
   6   3   7 5342.51 380.461  17
   6   3   7 4911.15 402.778  14
   6   3   8 45392.4 1240.18  14
   6   3   9 578.653 129.554  14
  -6  -3 -10 9923.46 390.808   5
   6   4  -7 75766.8 1085.18  25
   6   4  -6 37918.4 869.458  25
   6   4  -6 36492.8 864.099  23
   6   4  -5 56816.0 1215.48  25
   6   4  -5 55971.2 1125.83  24
   6   4  -5 54790.6 1244.22  23
   6   4  -5 58404.0 1224.74  21
   6   4  -4 143924. 2094.33  24
   6   4  -4 140555. 2074.33  21
   6   4  -3 1411.52 204.567  25
   6   4  -3 1355.44 196.906  24
   6   4  -3 1315.80 176.729  21
   6   4  -2 95039.9 1685.47  25
   6   4  -2 94327.7 1671.20  24
   6   4  -2 94029.0 1740.52  23
   6   4  -2 93368.6 1693.83  22
   6   4  -1 140897. 2060.71  25
   6   4  -1 136163. 2102.71  24
   6   4  -1 144244. 2155.22  23
   6   4  -1 140894. 2137.83  22
   6   4   0 93770.1 1680.91  17
   6   4   0 98382.3 1747.82  16
   6   4   0 96991.5 1690.55  23
   6   4   0 95956.6 1720.69  22
   6   4   0 96891.7 1609.06  25
   6   4   1 220327. 2864.65  17
   6   4   1 221994. 2883.34  16
   6   4   1 221301. 2815.70  24
   6   4   1 214607. 2646.85  23
   6   4   2 2279.41 270.600  16
   6   4   2 2078.94 239.658  14
   6   4   2 1907.60 238.721  24
   6   4   3 199929. 2741.24  14
   6   4   4 110948. 2053.43  15
   6   4   4 113621. 2085.02  14
   6   4   5 25253.0 915.508  17
   6   4   5 24953.0 900.577  15
   6   4   5 25432.4 911.029  14
  -6  -4  -5 23667.8 776.147   2
   6   4   6 234985. 3104.87  17
   6   4   6 229034. 3026.64  15
   6   4   7 18817.2 710.745  17
   6   4   7 19520.4 787.090  14
   6   4   8 59158.2 1320.19  14
   6   4   9 54526.0 1087.98  14
  -6  -4 -10 1772.86 148.890   5
   6   5  -6 2731.88 212.644  25
   6   5  -6 2426.64 182.905  24
   6   5  -6 2764.65 216.393  23
   6   5  -5 18518.7 612.918  24
   6   5  -5 19322.7 672.335  23
   6   5  -4 7430.87 434.597  25
   6   5  -4 7293.41 413.996  24
   6   5  -4 7318.76 450.326  23
   6   5  -3 23401.5 785.955  25
   6   5  -3 23546.7 791.412  24
   6   5  -2 296.636 104.394  25
   6   5  -2 491.052 130.274  23
   6   5  -1 354.551 101.716  17
   6   5  -1 681.073 143.765  16
   6   5  -1 313.447 100.940  25
   6   5  -1 537.383 135.079  23
   6   5  -1 485.044 123.119  22
   6   5   0 40394.0 1055.65  17
   6   5   0 42854.6 1170.80  16
   6   5   0 37741.9 936.162  25
   6   5   0 39561.1 1056.88  24
   6   5   0 43093.7 1087.39  23
   6   5   0 41327.7 1030.65  22
   6   5   1 37.7025 52.5268  14
   6   5   1 48.6765 76.6041  24
   6   5   1 49.8874 55.1722  23
   6   5   2 43600.6 1102.38  14
   6   5   2 41781.3 1088.26  24
   6   5   3 4734.92 391.756  16
   6   5   3 4386.92 360.765  14
   6   5   4 1178.66 199.951  14
   6   5   5 13397.7 662.114  15
   6   5   5 14179.8 712.976  14
   6   5   6 3438.36 329.131  17
   6   5   6 3119.57 299.545  15
  -6  -5  -6 3031.55 285.104   2
   6   5   7 1940.34 227.444  17
   6   5   7 2241.17 267.200  14
  -6  -5  -7 1805.68 217.412   2
   6   5   8 2379.95 245.428  14
   6   5   9 1027.32 132.737  14
   6   6  -6 346.198 69.0599  24
   6   6  -6 321.628 69.5738  23
   6   6  -5 30401.3 740.763  25
   6   6  -5 30697.8 726.006  24
   6   6  -5 31613.0 800.121  23
   6   6  -4 245.497 90.6602  25
   6   6  -4 238.182 99.2893  24
   6   6  -4 443.139 118.383  23
   6   6  -3 14180.9 570.196  25
   6   6  -3 12982.6 588.876  23
   6   6  -2 225.604 89.4730  25
   6   6  -2 191.379 99.6153  24
   6   6  -2 235.456 98.4177  23
   6   6  -1 4924.42 367.414  16
   6   6  -1 4591.03 311.920  25
   6   6  -1 4901.45 354.461  24
   6   6  -1 4971.82 372.296  23
   6   6   0 605.092 133.237  17
   6   6   0 482.174 137.647  16
   6   6   0 870.097 137.057  25
   6   6   0 731.738 150.327  24
   6   6   0 528.690 127.839  23
   6   6   1 1079.97 198.158  16
   6   6   1 797.445 139.609  14
   6   6   1 812.284 153.575  24
   6   6   1 1040.81 158.076  23
   6   6   2 106718. 1987.00  16
   6   6   2 103815. 1794.02  14
   6   6   3 24629.7 911.087  16
   6   6   3 25400.7 882.247  14
   6   6   4 60200.7 1456.57  16
   6   6   4 62058.1 1424.23  14
   6   6   5 4934.40 389.453  15
   6   6   5 4466.43 386.958  14
   6   6   6 3067.38 304.014  17
   6   6   6 2876.13 271.055  15
   6   6   6 2485.98 277.786  14
  -6  -6  -6 2532.78 241.815   2
   6   6   7 87013.0 1515.80  17
   6   6   7 90013.6 1616.11  14
   6   6   8 5590.36 332.236  14
   6   7  -5 7097.19 287.975  25
   6   7  -5 7797.35 311.005  24
   6   7  -5 8116.81 336.502  23
   6   7  -4 14061.5 463.975  25
   6   7  -3 610.393 112.451  25
   6   7  -3 631.842 127.946  24
   6   7  -3 639.611 131.312  23
   6   7  -2 14820.7 516.869  25
   6   7  -2 16090.9 590.138  24
   6   7  -1 2336.40 242.334  16
   6   7  -1 2050.26 186.759  25
   6   7  -1 2529.26 242.156  24
   6   7  -1 2549.65 253.899  23
   6   7   0 1334.18 183.951  17
   6   7   0 1305.23 202.609  16
   6   7   0 1289.49 175.396  24
   6   7   0 1610.08 199.472  23
   6   7   1 42274.0 985.350  24
   6   7   1 42423.5 952.409  23
   6   7   2 12952.7 645.377  16
   6   7   2 12795.6 566.987  14
   6   7   3 49676.7 1258.58  16
   6   7   3 48163.1 1192.56  14
   6   7   4 454.577 132.123  16
   6   7   4 649.193 144.501  14
   6   7   5 2377.58 254.108  15
   6   7   5 2537.91 274.774  14
   6   7   6 125209. 1911.73  17
   6   7   6 122911. 1876.38  14
   6   7   7 868.909 132.546  17
   6   7   7 814.399 137.656  14
  -6  -7  -7 698.561 102.475   2
   6   7   8 37495.8 730.305  14
   6   8  -4 5956.82 256.826  24
   6   8  -3 3856.97 237.965  24
   6   8  -3 3967.17 261.608  23
   6   8  -2 4789.89 281.421  24
   6   8  -2 5304.95 314.503  23
   6   8  -1 8109.62 404.382  16
   6   8  -1 7447.34 358.556  24
   6   8  -1 8233.72 399.079  23
   6   8   0 181.889 88.1833  16
   6   8   0 55.4797 53.5089  24
   6   8   0 214.173 71.9159  23
   6   8   1 14018.3 616.810  16
   6   8   2 4999.32 375.330  16
   6   8   2 5182.55 325.243  14
   6   8   3 2651.88 259.244  16
   6   8   3 2542.73 241.879  14
   6   8   4 9740.57 470.459  14
   6   8   5 275.164 85.6564  15
   6   8   5 358.781 100.762  14
   6   8   6 5266.37 303.403  17
   6   8   6 5544.36 305.413  14
   6   8   7 3581.09 191.772  17
   6   9  -2 13286.5 352.400  24
   6   9  -2 14921.7 407.088  23
   6   9  -1 867.914 102.748  23
   6   9   0 56759.9 1060.88  16
   6   9   1 350.388 80.2076  17
   6   9   1 62.4181 62.1363  16
   6   9   2 28549.3 731.230  17
   6   9   3 12254.4 436.460  14
   6   9   4 5530.58 314.364  17
   6   9   4 5508.34 293.320  15
   6   9   4 5577.02 294.884  14
   6   9   5 21964.0 489.371  15
   6   9   5 26966.7 591.244  14
   6  10   1 2958.92 178.336  15
   7  -7  -2 663.861 84.4761  21
   7  -7   0 5489.09 253.537   6
   7  -7   0 5905.05 280.938  21
   7  -7   1 11020.8 373.278   6
   7  -7   1 10936.9 380.040  21
   7  -7   2 3124.11 194.074   6
   7  -7   2 3022.13 190.613  21
   7  -7   3 1013.70 102.380  21
   7  -6  -3 39209.2 775.357  21
   7  -6  -2 724.773 108.567   6
   7  -6  -1 17258.2 551.716   6
   7  -6  -1 17055.8 575.506  21
   7  -6   0 20677.5 623.537   6
   7  -6   0 20733.9 632.906  21
   7  -6   1 1919.03 196.632   6
   7  -6   1 1833.42 194.782  21
   7  -6   2 57047.4 1073.04  21
  -7   6  -3 1161.78 127.730   5
   7  -6   3 1439.79 152.214  21
  -7   6  -4 33950.8 680.181   5
   7  -6   4 31553.3 653.580  21
   7  -6   5 12883.1 397.475   6
  -7   6  -5 13691.4 382.981   5
   7  -5  -5 3109.49 184.268  21
   7  -5  -5 3391.25 187.727  12
   7  -5  -4 2349.66 203.290  21
   7  -5  -4 2171.55 189.424  12
   7  -5  -3 1037.74 140.476   6
   7  -5  -2 6279.05 369.487   6
   7  -5  -2 6371.31 390.046  21
   7  -5  -1 269.564 98.7449   6
   7  -5  -1 219.103 93.5809  21
   7  -5   0 2080.72 227.040   6
   7  -5   0 2151.98 235.883  21
   7  -5   1 2506.35 245.938  21
   7  -5   2 2693.62 243.427  21
  -7   5  -3 19553.6 603.741   5
  -7   5  -4 478.630 102.754   5
   7  -5   5 4535.14 235.083  21
  -7   5  -5 5565.96 295.496   5
  -7   5  -6 29448.9 637.694   5
   7  -4  -5 4881.44 288.383  21
   7  -4  -5 4588.67 269.934  12
   7  -4  -4 77838.0 1304.55   6
   7  -4  -3 695.472 149.776   6
   7  -4  -3 805.320 158.895  21
   7  -4  -2 56886.3 1290.44   6
   7  -4  -2 57481.6 1310.72  21
   7  -4  -1 35942.6 1012.55   6
   7  -4  -1 34733.5 988.961  21
   7  -4   0 131.222 73.4606  22
   7  -4   0 104.889 86.8496  21
   7  -4   1 89679.4 1673.23   6
   7  -4   1 88987.8 1578.39  21
   7  -4   2 10033.1 515.408  13
   7  -4   2 9463.09 476.141  21
   7  -4   3 3848.91 326.969  13
  -7   4  -3 3628.54 266.078   5
  -7   4  -4 32506.1 836.733   5
   7  -4   5 390.519 118.096  13
  -7   4  -5 544.776 115.682   5
   7  -4   6 936.621 143.765  13
  -7   4  -6 883.432 131.947   5
   7  -4   7 1925.92 168.524  13
  -7   4  -7 2249.52 183.433   5
   7  -3  -6 3287.85 223.186  21
   7  -3  -6 3277.31 204.802  12
   7  -3  -5 44358.8 949.412  12
   7  -3  -4 7853.52 442.230   6
   7  -3  -4 8661.09 479.494  21
   7  -3  -4 7841.67 430.861  12
   7  -3  -3 27943.5 922.270   6
   7  -3  -3 27398.9 902.918  21
   7  -3  -2 42891.9 1167.56   6
   7  -3  -2 42066.1 1105.72  22
   7  -3  -2 43528.7 1159.17  21
   7  -3  -1 6880.69 466.202   6
   7  -3  -1 7259.33 449.376  22
   7  -3  -1 7489.61 460.926  21
   7  -3   0 59469.0 1285.13  22
   7  -3   0 63694.1 1363.69  21
   7  -3   0 63732.0 1507.18  17
   7  -3   1 45564.8 1124.86  13
   7  -3   1 41728.3 1027.18  22
   7  -3   1 45815.6 1161.28   6
   7  -3   1 42328.6 1059.34  21
   7  -3   1 39679.7 1183.18  17
   7  -3   2 18396.7 723.786  13
   7  -3   2 16434.4 618.513  21
   7  -3   2 17989.9 787.475  17
   7  -3   3 18875.8 723.872  13
  -7   3  -3 18251.4 622.519   5
   7  -3   3 18614.1 784.068  17
   7  -3   4 25080.9 852.413  13
  -7   3  -4 25377.3 779.740   5
   7  -3   4 27104.0 921.662  17
  -7   3  -5 25521.8 772.168   5
   7  -3   5 22757.2 775.510  17
   7  -3   6 11068.0 515.743  13
  -7   3  -6 11347.7 494.391   5
  -7   3  -7 251.851 85.5898   5
   7  -3   7 303.659 89.3325  13
   7  -3   8 9615.73 359.911  13
  -7   3  -8 11605.7 408.350   5
   7  -2  -6 1010.82 128.488  12
   7  -2  -5 932.332 159.438  21
   7  -2  -5 896.704 147.732  12
   7  -2  -4 1047.14 189.130   6
   7  -2  -4 1147.80 193.411  21
   7  -2  -4 801.018 151.448  12
   7  -2  -3 993.111 190.938   6
   7  -2  -3 568.583 149.646  22
   7  -2  -3 521.070 150.440  21
   7  -2  -2 72.8065 79.0538  17
   7  -2  -2 22.8129 78.6567   6
   7  -2  -2 306.787 113.618  22
   7  -2  -2 42.7023 78.8815  21
   7  -2  -1 1698.55 236.615  22
   7  -2  -1 1770.65 234.610  21
   7  -2  -1 1751.48 236.606  17
   7  -2   0 1120.51 194.098  17
   7  -2   0 1327.97 181.810  13
   7  -2   0 1139.97 193.798   6
   7  -2   0 803.465 161.269  22
   7  -2   0 1068.14 172.010  21
   7  -2   1 2165.37 278.742  17
   7  -2   1 2191.99 241.660  13
   7  -2   1 2025.47 230.642  22
   7  -2   1 2141.75 254.460   6
   7  -2   1 1931.93 219.278  21
   7  -2   2 49475.6 1173.62  13
   7  -2   2 43656.8 1058.90  22
   7  -2   2 49784.9 1201.13   6
   7  -2   2 45038.4 1011.06  21
   7  -2   3 281.539 122.603  17
   7  -2   3 563.465 142.754  13
   7  -2   3 473.352 112.221  22
   7  -2   3 245.432 84.3058  21
   7  -2   4 8954.51 534.742  17
   7  -2   4 8592.82 495.856  13
  -7   2  -4 8448.58 442.432   5
   7  -2   5 54867.7 1283.53  13
  -7   2  -5 54165.8 1186.81   5
  -7   2  -6 3586.83 302.856   5
   7  -2   6 4229.39 312.293  17
   7  -2   7 51504.8 1131.40  13
  -7   2  -7 51775.6 1110.71   5
   7  -2   8 25924.9 693.833  13
  -7   2  -8 25886.3 685.829   5
  -7   2  -9 239.312 63.1273   5
   7  -1  -6 3728.07 245.577  12
   7  -1  -6 4255.61 295.741  21
   7  -1  -5 5581.00 393.706  21
   7  -1  -5 6012.24 366.216  12
   7  -1  -4 42926.3 1197.26   6
   7  -1  -4 43503.5 1179.79  22
   7  -1  -4 42665.5 1158.14  21
   7  -1  -4 40743.5 1017.49  12
   7  -1  -3 1138.47 211.475   6
   7  -1  -3 1345.52 216.003  21
   7  -1  -3 1049.58 167.703  12
   7  -1  -2 120703. 2151.87  22
   7  -1  -2 124988. 2080.99  21
   7  -1  -2 123123. 2024.34  17
   7  -1  -1 13104.9 632.324  17
   7  -1  -1 13497.6 663.682   6
   7  -1  -1 13468.7 649.012  22
   7  -1  -1 13680.4 613.404  21
   7  -1   0 163.391 101.368  17
   7  -1   0 175.965 79.1515  13
   7  -1   0 276.995 116.598   6
   7  -1   0 255.830 97.5392  21
   7  -1   1 161221. 2499.98  17
   7  -1   1 156127. 2194.57  13
   7  -1   1 158567. 2297.57   6
   7  -1   1 155837. 2297.95  22
   7  -1   1 152167. 2101.11  21
   7  -1   2 51024.0 1183.39  13
   7  -1   2 54704.1 1221.21   6
   7  -1   2 52977.6 1210.81  22
   7  -1   3 71941.7 1594.87  17
   7  -1   3 70042.6 1433.31  13
   7  -1   3 67379.5 1323.55   6
   7  -1   3 66591.1 1350.65  22
   7  -1   4 62352.7 1446.56  17
  -7   1  -4 56473.7 1181.65   5
   7  -1   4 59608.5 1350.43  13
   7  -1   4 55046.4 1143.85   6
   7  -1   4 59115.5 1221.56  22
   7  -1   5 4483.11 365.745  17
  -7   1  -5 3352.90 291.809   5
   7  -1   5 4020.35 348.068  13
   7  -1   5 3261.07 262.512  22
   7  -1   6 28215.0 866.383  17
  -7   1  -6 31421.4 908.680   5
  -7   1  -7 27287.4 827.570   5
   7  -1   7 26735.6 837.930  13
  -7   1  -8 11331.1 481.528   5
   7  -1   8 10997.8 478.953  13
   7  -1   9 32430.0 703.928  13
  -7   1  -9 34645.0 730.100   5
   7   0  -7 793.497 107.988  21
   7   0  -6 26881.7 667.229  12
   7   0  -6 29075.4 797.466  21
   7   0  -5 3743.57 276.134  12
   7   0  -5 3758.25 321.107  21
   7   0  -4 15276.4 727.462   6
   7   0  -4 15628.5 708.801  22
   7   0  -4 14312.2 662.982  21
   7   0  -4 14777.0 590.016  12
   7   0  -3 60395.8 1362.06  23
   7   0  -3 64921.2 1510.68  22
   7   0  -3 63974.5 1446.47  21
   7   0  -2 158.795 85.9906  17
   7   0  -2 805.895 191.174   6
   7   0  -2 556.973 166.386  22
   7   0  -2 218.521 107.105  21
   7   0  -1 54278.6 1294.51  17
   7   0  -1 54358.5 1303.74  23
   7   0  -1 57972.2 1388.69   6
   7   0  -1 53500.3 1215.14  21
   7   0   0 48785.9 1245.06  17
   7   0   0 49781.3 1237.58   6
   7   0   0 48344.9 1220.13  22
   7   0   0 46668.7 1076.06  21
   7   0   1 93.9691 94.3587  17
   7   0   1 120.122 69.7469  13
   7   0   1 179.215 107.361   6
   7   0   1 220.689 115.570  22
   7   0   2 177614. 2467.73  14
   7   0   2 181848. 2370.30  13
   7   0   2 173432. 2344.80   6
   7   0   2 181198. 2480.24  22
   7   0   3 6420.85 458.511  17
   7   0   3 5953.77 419.049  14
   7   0   3 6104.54 403.508  13
   7   0   3 5261.29 336.529   6
   7   0   3 5179.20 370.995  22
   7   0   4 24046.2 891.702  17
  -7   0  -4 20061.1 674.011   5
   7   0   4 23001.9 856.542  14
   7   0   4 20746.2 720.805  22
   7   0   5 33301.6 1019.60  17
   7   0   5 32286.2 1059.89  14
   7   0   6 13631.1 618.153  17
  -7   0  -6 12117.5 566.102   5
  -7   0  -7 50457.3 1166.91   5
  -7   0  -8 3100.69 270.227   5
   7   0   8 3506.04 292.108  13
  -7   0  -9 11762.7 441.579   5
   7   0   9 12359.6 458.509  13
   7   1  -7 265.443 68.2046  21
   7   1  -6 18436.3 505.446  12
   7   1  -6 21488.1 656.570  21
   7   1  -5 254.704 95.9843  23
   7   1  -5 402.731 96.1392  12
   7   1  -5 347.494 112.982  21
   7   1  -4 585.652 141.394  23
   7   1  -4 718.773 168.199  22
   7   1  -4 734.277 127.751  12
   7   1  -4 919.754 176.639  21
   7   1  -3 90897.5 1877.22   6
   7   1  -3 83415.8 1680.20  23
   7   1  -3 94272.7 1881.39  22
   7   1  -3 87560.5 1671.14  21
   7   1  -2 488.888 125.516  17
   7   1  -2 631.522 166.194   6
   7   1  -2 708.525 172.676  22
   7   1  -2 877.139 168.773  21
   7   1  -1 55256.0 1282.98  17
   7   1  -1 60621.6 1435.27   6
   7   1  -1 57396.6 1309.16  23
   7   1  -1 58933.3 1431.28  22
   7   1  -1 54906.9 1207.47  21
   7   1   0 45999.7 1197.81  17
   7   1   0 41812.5 1082.68  15
   7   1   0 44601.5 1169.82   6
   7   1   0 43782.2 1121.48  23
   7   1   1 882.680 177.006  17
   7   1   1 647.194 152.668  15
   7   1   1 744.166 151.506  23
   7   1   1 558.282 134.786   6
   7   1   2 123772. 2105.05  17
   7   1   2 116164. 2024.52  15
   7   1   2 116144. 1861.68  14
   7   1   2 112461. 1822.91   6
   7   1   2 119730. 1808.21  13
   7   1   2 111757. 1914.07  22
   7   1   3 6548.54 473.687  17
   7   1   3 7923.17 479.071  14
   7   1   4 1499.18 232.784  17
   7   1   4 1201.02 199.776  14
   7   1   5 127121. 2170.86  17
  -7  -1  -5 125134. 1979.09   5
   7   1   6 1784.46 236.954  17
  -7  -1  -6 1879.46 238.109   5
   7   1   7 2724.92 251.634  17
  -7  -1  -7 2940.88 288.749   5
  -7  -1  -8 17119.4 626.401   5
  -7  -1  -9 1591.78 169.799   5
   7   1   9 2027.33 195.045  13
   7   2  -6 6245.43 330.886  21
   7   2  -5 3972.86 304.030  23
   7   2  -5 3818.98 299.663  21
   7   2  -4 32391.4 814.638  24
   7   2  -4 34649.0 989.767  23
   7   2  -4 35415.1 1044.44  22
   7   2  -4 34868.7 970.833  21
   7   2  -3 412.795 113.494  24
   7   2  -3 246.787 115.818  23
   7   2  -3 496.075 150.365  22
   7   2  -3 363.347 117.010  21
   7   2  -2 94033.8 1902.24   6
   7   2  -2 87640.5 1585.77  24
   7   2  -2 92266.4 1725.90  23
   7   2  -2 95334.9 1829.89  22
   7   2  -2 88636.7 1601.19  21
   7   2  -1 17365.2 690.395  17
   7   2  -1 16404.8 635.898  15
   7   2  -1 16737.7 727.568   6
   7   2  -1 17911.0 699.621  24
   7   2  -1 17961.5 715.678  23
   7   2  -1 18407.1 762.535  22
   7   2   0 3634.87 328.815  17
   7   2   0 4486.82 350.598  15
   7   2   0 3503.21 322.347   6
   7   2   0 3407.69 316.128  24
   7   2   0 3448.63 308.009  23
   7   2   0 3477.00 336.416  22
   7   2   1 199590. 2705.02  17
   7   2   1 188826. 2653.96  15
   7   2   1 181605. 2514.29   6
   7   2   1 190569. 2531.29  23
   7   2   1 193596. 2663.51  22
   7   2   2 60811.5 1417.94  17
   7   2   2 61316.9 1402.59  15
   7   2   2 60013.4 1315.75  14
   7   2   2 59005.3 1223.25  23
   7   2   3 112106. 1907.15  14
   7   2   4 97020.6 1899.48  17
   7   2   4 98022.2 1898.34  15
   7   2   4 97852.0 1837.88  14
   7   2   5 23023.5 855.052  17
   7   2   5 22816.4 875.955  15
  -7  -2  -5 21187.4 731.470   5
   7   2   6 97185.1 1817.89  17
   7   2   6 97166.6 1929.66  14
   7   2   7 31543.6 899.886  17
  -7  -2  -7 30026.7 910.119   5
   7   2   7 31763.7 1017.30  14
  -7  -2  -8 194.572 93.2540   5
   7   2   8 179.160 96.1708  14
  -7  -2  -9 41747.0 865.471   5
   7   3  -6 83.4947 52.7438  23
   7   3  -5 5083.24 276.383  24
   7   3  -5 6037.33 359.411  23
   7   3  -5 5260.21 318.696  21
   7   3  -4 2298.10 240.186  25
   7   3  -4 2690.80 235.870  24
   7   3  -4 2778.07 270.641  23
   7   3  -4 2328.67 244.320  22
   7   3  -4 2444.61 236.053  21
   7   3  -3 117.466 86.9674  24
   7   3  -3 100.085 86.5647  22
   7   3  -3 115.616 72.4808  21
   7   3  -2 17735.2 703.676  25
   7   3  -2 19389.9 713.788  24
   7   3  -2 18735.1 743.322  23
   7   3  -2 18630.3 753.124  22
   7   3  -1 4278.40 329.704  17
   7   3  -1 4650.88 338.367  15
   7   3  -1 4956.59 371.025  24
   7   3  -1 4513.06 361.913  23
   7   3  -1 5322.61 404.543  22
   7   3   0 4356.84 341.695  17
   7   3   0 4897.15 372.324  15
   7   3   0 4052.28 345.617   6
   7   3   0 4588.66 363.202  24
   7   3   0 4887.73 363.213  23
   7   3   0 5162.75 402.598  22
   7   3   1 10711.6 571.226  17
   7   3   1 11607.4 591.721  15
   7   3   1 9892.43 485.898   6
   7   3   1 11303.5 528.770  23
   7   3   1 11036.0 574.807  22
   7   3   2 60880.4 1417.20  17
   7   3   2 64183.6 1293.23  14
   7   3   2 60711.1 1219.26  23
   7   3   3 1371.02 223.707  17
   7   3   3 1850.79 230.216  14
   7   3   4 314.113 123.913  17
   7   3   4 196.211 109.381  15
   7   3   4 400.669 123.012  14
   7   3   5 30714.7 1005.52  17
   7   3   5 29894.8 1009.37  15
   7   3   5 29621.8 986.029  14
   7   3   6 16771.7 702.704  17
   7   3   6 17857.3 760.224  14
   7   3   7 12912.4 568.777  17
  -7  -3  -8 1665.25 196.442   5
   7   3   8 1808.12 220.072  14
  -7  -3  -9 2266.17 189.595   5
   7   4  -6 17275.1 476.702  23
   7   4  -5 2913.43 232.004  25
   7   4  -5 2753.35 203.016  24
   7   4  -5 3007.85 247.182  23
   7   4  -4 27523.0 759.820  24
   7   4  -4 29592.0 868.582  23
   7   4  -3 712.428 145.953  25
   7   4  -3 453.373 124.612  24
   7   4  -3 358.222 105.163  22
   7   4  -2 11763.9 558.514  25
   7   4  -2 12012.3 573.974  24
   7   4  -2 11900.8 598.028  23
   7   4  -2 12962.0 608.274  22
   7   4  -1 1240.50 185.172  25
   7   4  -1 1311.79 186.656  17
   7   4  -1 1228.90 183.507  15
   7   4  -1 1267.00 196.806  24
   7   4  -1 1041.76 185.094  22
   7   4   0 1618.95 213.917  17
   7   4   0 1578.34 216.935  15
   7   4   0 1616.87 213.275  23
   7   4   0 1990.15 251.286  22
   7   4   1 45429.2 1190.89  17
   7   4   1 46840.5 1242.20  15
   7   4   1 48161.4 1218.62  24
   7   4   1 46889.3 1102.62  23
   7   4   1 45212.8 1181.40  22
   7   4   2 3203.31 325.241  17
   7   4   2 3330.81 334.723  15
   7   4   2 2948.53 267.261  14
   7   4   3 17309.0 762.060  17
   7   4   3 15429.4 659.826  14
   7   4   4 2204.99 277.712  15
   7   4   4 2222.51 261.154  14
   7   4   5 5843.98 446.611  17
   7   4   5 5925.98 439.326  15
   7   4   5 5376.17 417.972  14
   7   4   6 12338.3 600.000  17
   7   4   6 12206.1 593.519  15
   7   4   6 12890.4 632.300  14
   7   4   7 2477.28 242.338  17
   7   4   8 11449.3 514.005  14
  -7  -4  -9 2705.59 184.650   5
   7   4   9 2894.58 204.484  14
   7   5  -5 6473.09 292.851  24
   7   5  -5 6983.70 339.832  23
   7   5  -4 9244.78 426.309  25
   7   5  -4 9497.52 422.880  24
   7   5  -4 10168.5 475.311  23
   7   5  -3 23773.5 738.287  25
   7   5  -3 23870.8 748.966  24
   7   5  -3 24411.4 807.448  23
   7   5  -2 66273.0 1341.21  24
   7   5  -2 65843.5 1391.88  23
   7   5  -1 3254.49 287.053  15
   7   5  -1 2980.00 263.894  25
   7   5  -1 2968.68 286.980  23
   7   5  -1 2890.57 272.476  22
   7   5   0 79377.3 1526.40  17
   7   5   0 85701.6 1672.81  15
   7   5   0 79023.0 1569.89  24
   7   5   0 82767.9 1557.95  23
   7   5   0 82338.9 1553.13  22
   7   5   1 120341. 2045.46  17
   7   5   1 123064. 2149.03  15
   7   5   1 123840. 2022.45  24
   7   5   1 119699. 1866.34  23
   7   5   1 121086. 1956.68  22
   7   5   2 6879.18 471.105  17
   7   5   2 7097.43 488.241  15
   7   5   2 6604.27 392.114  14
   7   5   3 344879. 4006.04  17
   7   5   3 330556. 3773.52  14
   7   5   4 21963.1 851.418  15
   7   5   4 21199.1 790.974  14
   7   5   5 38715.8 1130.89  17
   7   5   5 39536.7 1118.01  15
   7   5   5 37436.4 1069.46  14
   7   5   6 155903. 2308.51  17
   7   5   6 158288. 2273.86  15
   7   5   6 157335. 2314.31  14
   7   5   7 9072.04 444.384  17
   7   5   8 117767. 1710.62  14
   7   6  -5 6092.32 244.707  24
   7   6  -5 6426.97 281.603  23
   7   6  -4 747.879 111.372  25
   7   6  -4 688.802 112.476  24
   7   6  -3 10476.8 436.190  25
   7   6  -3 11631.4 477.057  24
   7   6  -3 11852.4 514.438  23
   7   6  -2 1520.44 173.550  25
   7   6  -2 1410.98 190.082  23
   7   6  -1 13058.5 550.855  15
   7   6  -1 13680.8 572.251  24
   7   6  -1 14415.5 590.624  23
   7   6   0 1800.78 204.007  17
   7   6   0 1927.16 225.763  24
   7   6   0 2041.32 220.775  23
   7   6   1 38.7256 65.5141  17
   7   6   1 135.607 89.3841  24
   7   6   1 190.822 74.1703  23
   7   6   1 22.8762 68.3086  22
   7   6   2 949.649 175.953  17
   7   6   2 894.736 146.097  14
   7   6   2 1005.56 164.551  22
   7   6   3 5597.80 415.058  17
   7   6   3 5196.14 356.920  14
   7   6   4 241.543 106.424  15
   7   6   4 236.990 99.0257  14
   7   6   5 171.174 98.9485  17
   7   6   5 182.565 89.4989  15
   7   6   5 117.485 77.8541  14
   7   6   6 70625.0 1374.36  17
   7   6   6 68098.1 1276.60  15
   7   6   7 1443.56 165.927  17
   7   6   8 3631.49 229.305  14
   7   7  -4 1563.35 133.322  24
   7   7  -3 24019.1 644.155  23
   7   7  -2 26401.6 701.180  24
   7   7  -2 25904.0 713.070  23
   7   7  -1 17848.4 591.799  15
   7   7  -1 18118.6 599.374  24
   7   7  -1 18676.0 612.992  23
   7   7   0 21651.2 677.069  24
   7   7   0 21802.5 643.895  23
   7   7   1 7249.54 409.630  17
   7   7   2 35810.0 976.454  17
   7   7   2 33004.5 798.209  22
   7   7   3 33605.6 948.475  17
   7   7   3 34216.8 828.510  22
   7   7   4 13837.0 588.498  17
   7   7   4 14244.7 591.447  15
   7   7   4 13870.0 547.661  14
   7   7   5 24983.6 768.910  17
   7   7   5 26982.2 770.246  15
   7   7   5 27114.0 760.978  14
   7   7   6 521.349 108.417  17
   7   7   6 437.242 87.8726  15
   7   7   6 533.709 108.033  14
   7   7   7 25449.3 570.734  17
   7   7   7 29991.3 660.825  14
   7   8  -3 7425.87 263.932  24
   7   8  -2 5887.80 268.522  24
   7   8  -2 5710.15 266.057  23
   7   8  -1 3599.63 214.353  15
   7   8  -1 3785.49 230.527  24
   7   8  -1 3618.34 214.759  23
   7   8   0 584.138 112.855  15
   7   8   1 210.179 65.0103  17
   7   8   1 241.116 84.7928  15
   7   8   2 6783.81 364.125  17
   7   8   2 7612.42 406.290  15
   7   8   3 18982.1 618.200  17
   7   8   3 16026.6 478.665  14
   7   8   4 239.408 81.8537  17
   7   8   4 101.225 53.3883  14
   7   8   5 132.977 58.7959  15
   7   8   5 188.512 63.7302  14
   7   8   6 3683.86 205.335  17
   7   8   6 3972.85 211.457  14
   7   9   1 562.980 88.9531  15
   7   9   2 18215.9 506.138  15
   7   9   3 9005.00 321.813  17
   7   9   3 8860.82 336.389  15
   7   9   4 2564.29 166.628  17
   7   9   4 2032.55 142.686  15
   8  -6  -1 14350.4 387.893  21
   8  -6   0 10409.9 338.622   6
   8  -6   0 10337.8 339.113  21
   8  -6   1 1324.35 129.030   6
   8  -6   1 1299.06 124.055  21
   8  -6   2 5324.88 223.731  21
   8  -6   3 3426.04 188.329   6
   8  -5  -3 35443.6 656.385  21
   8  -5  -2 8092.09 330.470   6
   8  -5  -2 8941.70 352.644  21
   8  -5  -1 28355.9 690.348   6
   8  -5  -1 27416.2 687.779  21
   8  -5   0 21672.1 633.405   6
   8  -5   0 21793.2 615.418  21
   8  -5   1 26.1283 50.9387  21
   8  -5   2 47093.0 937.356   6
   8  -5   2 42303.9 827.556  21
   8  -5   3 5223.65 284.590   6
   8  -5   3 4282.70 223.069  21
   8  -5   4 30322.2 640.815   6
   8  -4  -4 1699.09 145.105  21
   8  -4  -3 2120.59 183.653   6
   8  -4  -3 2244.90 195.119  21
   8  -4  -2 192.235 80.9934   6
   8  -4  -2 226.766 82.5691  21
   8  -4  -1 6113.54 367.767   6
   8  -4  -1 6238.05 360.206  21
   8  -4   0 3191.84 261.450  21
   8  -4   1 102.363 78.0762   6
   8  -4   1 50.0001 62.0331  21
   8  -4   2 1881.45 205.026   6
   8  -4   2 1442.66 160.486  21
   8  -4   3 86.6785 63.5694   6
   8  -4   3 47.5955 45.9006  21
   8  -4   4 878.402 127.514   6
   8  -4   5 53.6614 43.1851   6
   8  -3  -5 716.325 91.3824  21
   8  -3  -4 35013.8 774.630  21
   8  -3  -4 30761.2 609.017  12
   8  -3  -3 35282.9 868.500   6
   8  -3  -3 37195.0 887.955  21
   8  -3  -2 49309.2 1138.39   6
   8  -3  -2 47201.2 1068.45  21
   8  -3  -1 34275.1 884.271  22
   8  -3  -1 37572.7 956.545  21
   8  -3   0 5425.85 386.923   6
   8  -3   0 4223.73 306.389  22
   8  -3   0 5162.74 350.684  21
   8  -3   1 41622.8 943.234  22
   8  -3   1 41725.6 973.722  21
   8  -3   1 43915.8 1156.25  17
   8  -3   2 17843.5 639.851  13
   8  -3   2 18363.4 664.081   6
   8  -3   2 15904.0 559.944  21
   8  -3   2 14748.9 664.691  17
   8  -3   3 6030.96 375.775  13
   8  -3   3 5599.05 350.800   6
   8  -3   3 5425.61 387.883  17
   8  -3   4 29141.1 839.273  13
   8  -3   4 27449.5 735.022   6
   8  -3   4 27445.7 840.761  17
   8  -3   5 1452.78 180.820  13
   8  -3   5 1174.52 133.585   6
  -8   3  -6 21033.8 521.541   5
   8  -3   7 675.723 96.0292  13
   8  -2  -5 3960.43 235.928  21
   8  -2  -4 555.804 117.153  21
   8  -2  -3 51255.6 1164.75   6
   8  -2  -3 49177.2 1104.11  22
   8  -2  -3 51014.5 1116.32  21
   8  -2  -2 1434.71 206.698  22
   8  -2  -2 1541.15 198.989  21
   8  -2  -1 11456.4 574.366   6
   8  -2  -1 9972.56 519.017  22
   8  -2  -1 10546.4 514.041  21
   8  -2  -1 10603.9 540.688  17
   8  -2   0 13044.1 617.029   6
   8  -2   0 12498.9 578.532  22
   8  -2   0 12353.1 539.013  21
   8  -2   0 12596.9 629.460  17
   8  -2   1 11992.2 585.952   6
   8  -2   1 10679.3 509.961  22
   8  -2   1 10502.2 478.809  21
   8  -2   1 11683.5 609.579  17
   8  -2   2 26814.4 821.329  13
   8  -2   2 27781.5 849.663   6
   8  -2   2 26794.6 792.452  22
   8  -2   3 5994.48 426.069  17
   8  -2   3 6144.32 395.555  13
   8  -2   3 5575.65 357.836   6
   8  -2   3 5282.78 320.565  22
   8  -2   4 1761.64 217.105  13
   8  -2   4 1487.02 173.445   6
   8  -2   4 1791.30 224.739  17
   8  -2   5 7086.51 412.101  13
   8  -2   5 6737.98 410.647  17
  -8   2  -6 308.847 86.1657   5
   8  -2   6 305.696 103.892  13
  -8   2  -7 1657.05 151.401   5
   8  -2   8 12312.6 371.145  13
   8  -1  -5 820.869 118.896  21
   8  -1  -4 507.223 117.686  21
   8  -1  -3 3363.01 285.628  21
   8  -1  -2 7290.05 476.632   6
   8  -1  -2 7990.73 483.962  22
   8  -1  -2 7188.25 422.825  21
   8  -1  -1 101.040 82.6614  17
   8  -1  -1 103.146 99.4726   6
   8  -1  -1 285.786 125.609  22
   8  -1  -1 101.562 75.3492  21
   8  -1   0 12404.9 609.598  17
   8  -1   0 13819.4 649.009   6
   8  -1   0 12876.0 622.320  22
   8  -1   0 12854.7 544.291  21
   8  -1   1 4057.26 374.885  17
   8  -1   1 4089.13 295.703  13
   8  -1   1 3729.32 336.381   6
   8  -1   1 3750.28 325.851  22
   8  -1   2 6622.03 397.189  13
   8  -1   2 6447.13 416.644   6
   8  -1   2 7252.46 437.002  22
   8  -1   3 335.701 131.874  17
   8  -1   3 217.447 95.4451  13
   8  -1   3 147.067 81.8727   6
   8  -1   3 203.098 86.2723  22
   8  -1   4 16902.7 723.055  17
   8  -1   4 16496.3 656.565  13
   8  -1   4 14536.8 532.276   6
   8  -1   4 15984.9 580.302  22
   8  -1   5 16726.6 687.811  17
   8  -1   5 18922.2 689.106  13
   8  -1   6 212.134 79.1840  17
  -8   1  -6 223.219 75.3733   5
   8  -1   6 308.586 96.4041  13
  -8   1  -7 414.618 90.2095   5
   8  -1   8 278.495 74.4028  13
  -8   1  -8 289.767 62.8578   5
   8   0  -5 16102.8 508.622  21
   8   0  -4 57609.2 1203.60  22
   8   0  -4 53384.4 1102.75  21
   8   0  -3 20027.6 764.486  22
   8   0  -3 18065.0 655.673  21
   8   0  -2 97636.2 1659.34  21
   8   0  -2 98733.5 1656.40  17
   8   0  -1 85223.9 1628.00  17
   8   0  -1 84168.6 1499.70  21
   8   0   0 8483.74 522.116  17
   8   0   0 8176.74 503.885   6
   8   0   0 8237.58 500.428  22
   8   0   1 79255.6 1723.84  17
   8   0   1 80060.4 1586.99   6
   8   0   1 81188.8 1634.35  22
   8   0   2 45706.0 1246.51  17
   8   0   2 40187.0 976.858  13
   8   0   2 42135.9 1074.26   6
   8   0   2 44600.6 1167.31  22
   8   0   3 34294.0 885.318   6
   8   0   3 35071.9 936.733  13
   8   0   3 36048.8 998.411  22
   8   0   4 74081.1 1589.76  17
   8   0   4 71326.2 1417.22  13
   8   0   4 69090.8 1391.83  22
   8   0   5 1520.13 219.886  17
   8   0   5 1717.14 225.389  13
   8   0   5 1593.94 193.625  22
   8   0   6 54110.6 1194.86  17
  -8   0  -6 51679.7 1023.13   5
  -8   0  -7 4937.32 289.045   5
   8   0   7 5410.61 342.470  13
  -8   0  -8 9746.74 349.177   5
   8   1  -5 54.4748 52.0590  21
   8   1  -4 12153.0 535.382  22
   8   1  -4 11030.9 462.093  21
   8   1  -3 146.145 105.513  22
   8   1  -3 287.193 97.9304  21
   8   1  -2 2536.13 298.077   6
   8   1  -2 2477.70 264.263  23
   8   1  -2 2482.12 283.268  22
   8   1  -2 2455.71 241.290  21
   8   1  -1 44443.9 1137.95  17
   8   1  -1 48785.9 1251.82   6
   8   1  -1 44237.6 1145.65  23
   8   1  -1 49181.2 1296.12  22
   8   1   0 2744.93 292.445  17
   8   1   0 3016.34 314.503   6
   8   1   1 12536.8 632.665  17
   8   1   1 12342.4 584.015   6
   8   1   1 11941.7 619.479  22
   8   1   2 20212.2 841.813  17
   8   1   2 19109.5 763.357  22
   8   1   3 5327.27 385.316  14
   8   1   3 5808.01 366.051  13
   8   1   3 5271.20 389.494  22
   8   1   4 4898.84 407.883  17
   8   1   4 4522.28 372.553  14
   8   1   4 5565.31 375.118  13
   8   1   4 4789.79 355.692  22
   8   1   5 829.216 168.469  17
   8   1   5 777.778 168.167  14
   8   1   5 878.860 160.554  13
   8   1   5 863.392 155.722  22
   8   1   6 304.388 105.674  17
   8   1   6 470.821 139.219  14
   8   1   6 526.150 128.398  13
   8   1   6 260.699 91.3625  22
  -8  -1  -7 2147.29 192.715   5
   8   1   7 2226.49 227.453  13
   8   1   7 1827.45 168.643  22
  -8  -1  -8 198.751 62.5014   5
   8   1   8 107.366 62.3373  13
   8   2  -5 12646.8 394.155  21
   8   2  -4 370.035 97.5701  23
   8   2  -4 238.979 85.2073  22
   8   2  -4 177.705 69.4099  21
   8   2  -3 37115.3 1009.59  22
   8   2  -3 31914.1 785.044  21
   8   2  -2 31058.9 948.891  23
   8   2  -2 31513.0 976.933  22
   8   2  -1 41035.4 1055.73  17
   8   2  -1 40623.0 1146.12   6
   8   2  -1 41201.1 1115.31  23
   8   2  -1 42736.0 1167.60  22
   8   2   0 39013.3 1101.60  17
   8   2   0 39357.4 1103.98   6
   8   2   0 39082.9 1075.05  23
   8   2   0 40728.6 1157.42  22
   8   2   1 6505.54 460.879  17
   8   2   1 6320.38 435.336  15
   8   2   1 5472.07 371.566   6
   8   2   1 5559.89 379.161  23
   8   2   1 5615.84 417.053  22
   8   2   2 133206. 2228.21  15
   8   2   2 129389. 1952.38  14
   8   2   3 12720.6 650.727  15
   8   2   3 12877.8 606.384  14
   8   2   3 11835.4 494.186  13
   8   2   3 13604.8 631.526  22
   8   2   4 8123.95 517.294  17
   8   2   4 7834.70 484.546  14
   8   2   4 7391.45 425.791  13
   8   2   4 7946.42 478.932  22
   8   2   5 95387.1 1812.63  17
   8   2   5 97427.1 1810.66  14
   8   2   6 12431.0 580.067  17
   8   2   6 13214.8 628.696  14
   8   2   7 57492.7 1108.49  17
  -8  -2  -7 58042.2 1016.78   5
   8   2   7 59337.8 1274.38  14
   8   2   7 61254.1 1108.91  22
  -8  -2  -8 10316.4 349.937   5
   8   2   8 12473.8 463.332  13
   8   2   9 53.8105 37.5492  13
   8   3  -4 7651.10 394.686  23
   8   3  -3 5174.72 352.879  22
   8   3  -2 53121.6 1220.90  23
   8   3  -2 55396.1 1257.45  22
   8   3  -1 6983.48 400.733  17
   8   3  -1 7420.69 449.847  23
   8   3  -1 7545.60 468.266  22
   8   3   0 1078.14 181.670  17
   8   3   0 986.319 172.297  15
   8   3   0 1324.06 191.069  23
   8   3   0 1329.49 209.914  22
   8   3   1 24038.7 870.680  17
   8   3   1 22011.0 840.545  15
   8   3   1 22367.5 747.253  23
   8   3   1 22598.9 850.257  22
   8   3   2 38165.1 1120.26  17
   8   3   2 38301.8 1141.41  15
   8   3   2 37278.5 1075.53  22
   8   3   3 29711.5 1011.30  17
   8   3   3 29197.1 990.385  15
   8   3   3 26988.9 846.310  14
   8   3   4 10245.3 577.303  15
   8   3   4 9344.44 521.839  14
   8   3   5 9986.87 554.975  17
   8   3   5 9386.80 519.334  14
   8   3   6 38635.4 1021.49  17
   8   3   6 40923.2 1089.19  14
   8   3   7 3778.25 268.964  17
   8   3   7 4429.39 333.735  14
   8   3   8 242.544 84.9220  14
   8   3   8 153.590 58.2738  22
   8   4  -5 495.255 80.2900  23
   8   4  -4 1038.44 140.597  23
   8   4  -3 893.444 147.121  23
   8   4  -2 3259.92 281.978  24
   8   4  -2 2968.27 274.054  23
   8   4  -2 2852.29 257.936  22
   8   4  -1 2446.32 230.137  15
   8   4  -1 2840.80 271.365  23
   8   4  -1 2928.54 277.568  22
   8   4   0 392.202 112.896  17
   8   4   0 483.689 124.340  15
   8   4   0 558.828 125.937  23
   8   4   0 613.251 139.309  22
   8   4   1 9423.30 522.467  17
   8   4   1 9154.89 512.491  15
   8   4   1 8549.14 433.530  23
   8   4   1 9975.83 534.839  22
   8   4   2 1412.41 217.992  17
   8   4   2 1400.80 216.447  15
   8   4   2 1304.09 203.690  22
   8   4   3 18128.0 767.816  17
   8   4   3 16199.4 717.561  15
   8   4   3 15689.7 622.027  14
   8   4   3 16606.0 688.124  22
   8   4   4 81.3257 87.0686  15
   8   4   4 81.5374 74.9136  14
   8   4   5 3316.34 305.912  17
   8   4   5 3354.44 312.780  15
   8   4   5 3124.49 294.697  14
   8   4   6 25580.1 808.783  17
   8   4   6 26545.4 835.020  14
   8   4   7 788.021 122.898  17
   8   4   7 459.814 114.239  14
   8   5  -3 1992.78 186.772  24
   8   5  -3 1930.99 191.503  23
   8   5  -2 37499.9 897.866  24
   8   5  -2 34889.4 880.959  23
   8   5  -1 3201.77 248.551  15
   8   5  -1 3497.11 292.862  24
   8   5  -1 3000.27 259.522  23
   8   5  -1 3199.65 257.729  22
   8   5   0 18609.0 646.063  17
   8   5   0 20222.4 699.121  15
   8   5   0 19264.4 646.393  23
   8   5   0 20197.3 694.675  22
   8   5   1 330.306 104.380  17
   8   5   1 286.805 108.581  15
   8   5   1 378.350 92.2028  23
   8   5   1 243.165 93.6537  22
   8   5   2 6940.02 444.217  17
   8   5   2 7765.53 479.972  15
   8   5   2 7573.80 439.798  22
   8   5   3 17155.0 699.705  17
   8   5   3 14524.2 661.646  15
   8   5   3 15385.1 574.730  14
   8   5   3 17544.4 664.421  22
   8   5   4 818.409 161.283  15
   8   5   4 625.907 127.881  14
   8   5   5 45773.0 1133.14  17
   8   5   5 48415.7 1138.40  15
   8   5   5 45903.2 1065.14  14
   8   5   6 7225.36 389.676  17
   8   5   6 8730.92 448.765  14
   8   5   7 11388.0 407.636  17
   8   5   7 13437.2 493.675  14
   8   5   8 15501.3 391.299  22
   8   6  -3 506.290 90.6009  23
   8   6  -2 1696.11 176.406  24
   8   6  -2 1828.94 175.750  23
   8   6  -1 8185.88 379.522  23
   8   6   0 20707.8 657.850  15
   8   6   0 19578.3 582.769  23
   8   6   1 229.470 84.1851  17
   8   6   1 277.995 97.8190  15
   8   6   1 247.712 80.7069  22
   8   6   2 9135.04 474.552  17
   8   6   2 9450.11 496.846  15
   8   6   2 9445.91 445.814  22
   8   6   3 17970.3 674.949  17
   8   6   3 19047.2 624.218  22
   8   6   4 10946.0 512.437  17
   8   6   4 10610.4 503.803  15
   8   6   4 10596.2 459.215  22
   8   6   5 18462.9 635.311  17
   8   6   5 18290.8 617.674  15
   8   6   5 17708.4 575.311  14
   8   6   6 6505.12 330.517  17
   8   6   6 6309.92 329.985  14
   8   6   7 1949.96 160.816  14
   8   7  -2 125.194 45.2208  23
   8   7  -1 14837.0 417.584  23
   8   7   0 3409.43 229.724  15
   8   7   1 13550.5 458.545  17
   8   7   1 14658.5 536.538  15
   8   7   2 5172.83 312.341  17
   8   7   2 5971.65 352.669  15
   8   7   3 19603.3 624.134  17
   8   7   3 17134.0 498.649  22
   8   7   4 3302.54 251.801  17
   8   7   4 3082.21 235.528  15
   8   7   4 2683.43 184.745  14
   8   7   4 2824.83 198.893  22
   8   7   5 5264.72 273.007  15
   8   7   5 4837.99 252.487  14
   8   7   5 5211.24 246.671  22
   8   7   6 22484.4 520.962  17
   8   7   6 23139.1 512.320  14
   8   8   1 48.5960 38.5949  15
   8   8   2 7065.62 273.194  17
   8   8   2 8260.95 339.335  15
   8   8   3 4225.21 224.246  17
   8   8   4 8561.57 308.990  17
   8   8   4 7556.34 295.469  15
   9  -4  -1 5639.69 260.602   6
   9  -4   1 599.349 101.133   6
   9  -4   2 18921.4 521.012   6
   9  -4   3 7610.77 299.983   6
   9  -3  -2 93.8381 52.5312   6
   9  -3  -2 50.2428 41.5411  21
   9  -3  -1 2183.06 166.797  21
   9  -3   0 118.760 68.9492   6
   9  -3   0 152.581 55.4204  21
   9  -3   1 9457.72 420.345   6
   9  -3   2 1556.67 170.140   6
   9  -3   3 245.244 72.5184   6
   9  -3   4 4979.54 236.555   6
   9  -2  -3 14327.0 395.889  21
   9  -2  -2 7827.39 321.250  21
   9  -2  -1 39479.8 872.170  22
   9  -2  -1 37802.9 775.577  21
   9  -2   0 870.232 151.450   6
   9  -2   0 777.008 133.509  22
   9  -2   1 63138.2 1215.34   6
   9  -2   1 59957.0 1114.16  22
   9  -2   1 62154.0 1272.92  17
   9  -2   2 9186.03 426.839   6
   9  -2   2 7996.35 351.729  22
   9  -2   3 9341.06 402.628   6
   9  -2   3 10004.0 484.441  17
   9  -2   4 63124.5 1112.82  13
   9  -2   4 64611.7 1214.91  17
   9  -2   5 802.897 117.771  13
   9  -2   6 48536.0 831.607  13
   9  -1  -3 49.1883 39.6028  21
   9  -1  -2 7196.09 393.394   6
   9  -1  -2 7038.95 380.441  22
   9  -1  -2 6340.53 300.629  21
   9  -1  -1 10870.3 504.188   6
   9  -1  -1 10679.5 500.700  22
   9  -1   0 286.043 105.018  17
   9  -1   0 404.746 113.655   6
   9  -1   0 330.705 102.974  22
   9  -1   1 3251.87 280.721   6
   9  -1   1 3316.02 277.609  22
   9  -1   1 3057.90 288.643  17
   9  -1   2 2018.35 235.338  17
   9  -1   2 1876.51 202.143   6
   9  -1   2 1785.79 201.587  22
   9  -1   3 341.559 109.350  17
   9  -1   3 338.805 88.4498  13
   9  -1   3 319.444 85.9235   6
   9  -1   3 365.497 92.6156  22
   9  -1   4 11162.5 455.866  13
   9  -1   4 11555.9 519.934  17
   9  -1   5 11350.9 447.122  13
   9  -1   5 10783.5 468.152  17
   9  -1   6 12604.6 437.187  13
   9  -1   7 8271.98 302.929  13
   9   0  -3 1094.78 146.940  22
   9   0  -2 3304.13 278.852   6
   9   0  -1 312.332 90.4718  17
   9   0  -1 327.891 104.971   6
   9   0  -1 297.241 109.162  22
   9   0   0 2941.10 272.947   6
   9   0   0 3174.91 286.971  22
   9   0   0 2918.90 263.906  17
   9   0   1 11905.4 576.031  17
   9   0   1 11286.1 509.663   6
   9   0   1 12471.9 576.205  22
   9   0   2 12516.4 605.273  17
   9   0   2 11040.1 479.980   6
   9   0   2 11549.9 527.907  22
   9   0   3 7569.97 365.840  13
   9   0   3 8513.72 443.361  22
   9   0   4 1066.26 175.085  17
   9   0   4 1007.57 142.745  13
   9   0   4 907.373 141.613  22
   9   0   5 782.647 141.481  17
   9   0   5 730.186 123.406  13
   9   0   5 623.878 105.247  22
   9   0   6 8269.49 367.693  13
   9   0   6 7608.41 350.132  17
   9   0   7 4835.58 243.694  13
   9   1  -3 14760.8 517.996  22
   9   1  -2 39554.2 974.854  22
   9   1  -1 65078.2 1320.53   6
   9   1  -1 64128.1 1323.02  22
   9   1   0 7894.51 444.449  17
   9   1   0 7575.86 430.775   6
   9   1   1 79585.0 1567.63  17
   9   1   1 75728.0 1394.05   6
   9   1   1 77842.9 1515.47  22
   9   1   2 27212.5 898.087  17
   9   1   2 24690.4 816.427  22
   9   1   3 84213.7 1549.22  22
   9   1   4 55799.8 1266.79  17
   9   1   4 53054.4 1126.27  22
   9   1   5 449.018 117.848  17
   9   1   5 327.737 90.8778  13
   9   1   5 388.048 100.128  22
   9   1   6 109100. 1574.74  17
   9   1   6 110488. 1506.27  13
   9   1   7 21760.0 540.293  13
   9   2  -3 4232.81 262.373  22
   9   2  -2 1911.22 208.760  22
   9   2  -1 5731.74 375.926  22
   9   2   0 10296.1 496.047  17
   9   2   0 10184.6 516.728  22
   9   2   1 1560.49 210.809  17
   9   2   1 1146.89 187.243  22
   9   2   2 33916.9 999.572  17
   9   2   3 562.885 139.981  17
   9   2   3 821.763 155.082  22
   9   2   4 187.330 102.078  17
   9   2   4 338.016 106.992  22
   9   2   5 18073.0 657.131  17
   9   2   5 17891.3 617.944  22
   9   2   6 26.9670 52.9307  17
   9   2   6 47.3896 47.1680  13
   9   2   6 80.9571 60.4256  22
   9   2   7 951.333 108.011  13
   9   3  -3 2835.65 185.739  22
   9   3  -2 25880.7 700.098  22
   9   3  -1 221.675 93.5039  22
   9   3   0 29293.6 810.197  17
   9   3   0 33608.5 918.026  22
   9   3   1 23690.1 781.960  17
   9   3   1 25375.3 812.027  22
   9   3   2 40479.9 1085.27  17
   9   3   2 43052.6 1086.70  22
   9   3   3 25360.2 856.510  17
   9   3   4 1123.15 155.024  14
   9   3   4 995.501 161.117  22
   9   3   5 31987.6 880.559  17
   9   3   5 30115.7 806.223  14
   9   3   5 29926.7 801.410  22
   9   3   6 10817.4 444.949  17
   9   3   6 11546.4 436.457  22
   9   3   7 11029.3 354.950  22
   9   4  -2 1019.27 130.514  23
   9   4  -2 846.732 110.759  22
   9   4  -1 13784.7 480.793  23
   9   4  -1 15756.9 534.204  22
   9   4   0 7269.03 356.347  17
   9   4   0 8247.48 414.132  22
   9   4   1 3129.49 267.251  17
   9   4   1 3818.46 298.392  22
   9   4   2 97.9506 75.2108  17
   9   4   2 16.8292 66.0643  22
   9   4   3 7048.27 415.230  17
   9   4   3 7036.65 406.840  22
   9   4   4 6546.31 334.581  14
   9   4   4 7059.07 385.755  22
   9   4   5 1384.26 175.211  17
   9   4   5 1162.90 146.184  14
   9   4   6 13578.5 473.146  17
   9   4   6 13569.2 462.741  14
   9   4   6 13175.5 448.096  22
   9   4   7 684.250 87.1115  22
   9   5  -2 971.099 108.067  23
   9   5  -1 15139.8 442.888  23
   9   5   0 22545.7 605.621  22
   9   5   1 9668.71 414.370  17
   9   5   1 10326.2 444.560  15
   9   5   1 10356.8 434.123  22
   9   5   2 60742.0 1174.88  17
   9   5   2 60473.7 1189.94  15
   9   5   2 61717.6 1153.15  22
   9   5   3 45.0456 59.7796  17
   9   5   3 50.3035 57.5238  15
   9   5   3 70.5117 66.2321  22
   9   5   4 11631.9 488.630  17
   9   5   4 11458.7 460.948  22
   9   5   5 12091.8 413.669  14
   9   5   5 13143.3 457.514  22
   9   5   6 398.442 79.5812  17
   9   5   6 282.929 65.0731  14
   9   6   1 163.068 63.8079  15
   9   6   2 29095.7 684.966  17
   9   6   2 30256.6 649.143  22
   9   6   3 14268.6 485.496  17
   9   6   3 13797.4 489.589  15
   9   6   3 13565.1 434.774  22
   9   6   4 6911.13 330.806  17
   9   6   4 6539.02 288.131  22
   9   6   5 8872.99 315.030  22
   9   7   2 227.438 60.4249  15
  10  -1   0 2772.68 189.616   6
  10  -1   0 2683.96 178.071  22
  10  -1   1 26558.8 583.082   6
  10  -1   1 25143.8 573.709  22
  10  -1   2 4443.42 218.956  22
  10  -1   2 6263.52 314.421  17
  10   0  -1 476.757 88.4128  22
  10   0   0 969.878 128.659  22
  10   0   1 2027.96 182.764  22
  10   0   1 2381.75 198.405  17
  10   0   2 3431.37 230.869  22
  10   0   2 3653.45 260.286  17
  10   0   3 285.085 68.5063  22
  10   0   4 375.635 86.5966  17
  10   0   5 7562.77 291.398  17
  10   1  -1 257.578 74.5987  22
  10   1   0 8081.80 316.306  17
  10   1   1 14581.5 511.096  22
  10   1   1 14739.7 503.983  17
  10   1   2 2451.61 215.244  17
  10   1   2 2324.57 204.695  22
  10   1   3 19787.5 605.560  17
  10   1   3 17423.9 536.191  22
  10   1   4 132.949 65.1312  17
  10   1   4 148.214 61.1655  22
  10   1   5 10843.5 373.851  17
  10   2  -1 9896.48 370.983  22
  10   2   0 477.048 98.9256  22
  10   2   1 8220.84 358.598  17
  10   2   2 8045.34 385.681  17
  10   2   2 7533.30 371.985  22
  10   2   3 6857.63 363.632  17
  10   2   3 6222.16 323.552  22
  10   2   4 13872.5 452.848  22
  10   2   5 772.303 106.782  17
  10   2   5 656.725 87.9145  22
  10   3  -1 12282.1 372.948  22
  10   3   0 13217.3 442.284  22
  10   3   1 287.161 73.2731  17
  10   3   1 267.634 81.6392  22
  10   3   2 16710.7 537.526  17
  10   3   2 17694.2 541.734  22
  10   3   3 3264.05 236.039  17
  10   3   4 4036.08 241.708  22
  10   3   5 4445.83 238.200  17
  10   3   5 4032.39 214.488  22
  10   4   0 3736.95 195.720  22
  10   4   1 44152.0 793.207  22
  10   4   2 429.740 81.0096  17
  10   4   2 521.511 92.4413  22
  10   4   3 17548.8 513.340  17
  10   4   3 18775.2 511.277  22
  10   4   4 2403.17 182.978  17
  10   4   4 2445.72 174.030  22
   0   0   0    0.00    0.00   0

TITL MM_2 in P-1 
REM P-1 (#2 in standard setting)
CELL 1.54184   8.534664   9.091110   9.295003  85.8712  80.4493  82.6563
ZERR    2.00   0.000229   0.000224   0.000235   0.0020   0.0022   0.0021
LATT  1
SFAC C H N O F S Cl
UNIT 20.00 22.00 2.00 8.00 6.00 2.00 2.00
TREF
HKLF 4
END
