# Supplementary material for: Synthesis, Characterization, and Computational Modeling of N-(1-Ethoxyvinyl)pyridinium Triflates, an Unusual Class of Pyridinium Salts
Source: Molecules. 2018 Feb 14;23(2):413. doi: 10.3390/molecules23020413 (PMC6017145; doi:10.3390/molecules23020413)
Supplement: Supplementary file 1 [file molecules-23-00413-s001.zip › crystal files for 7/Compound 7.res]

    mm_2.res created by SHELXL-2014/7

TITL mm_2_a.res in P-1
REM Old TITL MM_2 in P-1
REM SHELXT solution in P-1
REM R1 0.118, Rweak 0.006, Alpha 0.050, Orientation as input
REM Formula found by SHELXT: C5 S1 O2 F3 Cl2
CELL 1.54184 8.534664 9.09111 9.295003 85.8712 80.4493 82.6563
ZERR 2 0.000229 0.000224 0.000235 0.002 0.0022 0.0021
LATT 1
SFAC C H Cl F N O S
UNIT 20 22 2 6 2 8 2
 
L.S. 4
PLAN  5
BOND $H
MORE -1
CONF
fmap 2
acta
SHEL 8 0.833
REM <olex2.extras>
REM <HklSrc "%.\\MM_2.hkl">
REM </olex2.extras>
 
WGHT    0.048900    0.378000
EXTI    0.008428
FVAR      11.81592
S1    7    0.216419    0.852820    0.800141    11.00000    0.01688    0.01697 =
         0.01467    0.00372   -0.00529   -0.00590
CL1   3    0.535989    0.539567    0.193124    11.00000    0.02087    0.02585 =
         0.03307    0.00163   -0.00894    0.00198
O1    6    0.200286    0.513230    0.358422    11.00000    0.02767    0.01922 =
         0.01690    0.00648   -0.00841   -0.00930
O3    6    0.356344    0.782700    0.857145    11.00000    0.02213    0.02256 =
         0.02501    0.00140   -0.01235   -0.00106
F3    4    0.305930    0.690727    0.571942    11.00000    0.06874    0.03841 =
         0.02945   -0.01383   -0.01158   -0.00427
O2    6    0.186331    1.011408    0.811601    11.00000    0.02137    0.01746 =
         0.02684    0.00184   -0.00655   -0.00394
F1    4    0.147988    0.889303    0.535154    11.00000    0.06101    0.05748 =
         0.02519    0.00989   -0.02636   -0.00778
O4    6    0.077369    0.774114    0.838425    11.00000    0.02287    0.02536 =
         0.03086    0.00857   -0.00672   -0.01179
F2    4    0.394917    0.903087    0.548725    11.00000    0.05061    0.06046 =
         0.02791    0.00166    0.01252   -0.02432
N1    5    0.261871    0.707415    0.200902    11.00000    0.01558    0.01839 =
         0.01478    0.00344   -0.00549   -0.00646
C6    1    0.191220    0.567590    0.221316    11.00000    0.01959    0.01776 =
         0.01943    0.00585   -0.00634   -0.00812
C5    1    0.422471    0.707044    0.192371    11.00000    0.01589    0.02302 =
         0.01567    0.00082   -0.00489   -0.00336
C1    1    0.164777    0.836313    0.190827    11.00000    0.01833    0.02175 =
         0.01575    0.00336   -0.00386   -0.00330
H1    2    0.050680    0.823005    0.194823    11.00000   -1.20000
C2    1    0.226506    0.969971    0.175058    11.00000    0.02836    0.01822 =
         0.01703    0.00250   -0.00383   -0.00313
H2    2    0.154590    1.057609    0.169854    11.00000   -1.20000
C3    1    0.389166    0.971638    0.172478    11.00000    0.03080    0.02298 =
         0.01697    0.00191   -0.00453   -0.01314
H3    2    0.433270    1.059409    0.166316    11.00000   -1.20000
C4    1    0.488026    0.839426    0.180103    11.00000    0.01855    0.03066 =
         0.01751    0.00259   -0.00551   -0.01120
H4    2    0.597761    0.837774    0.174357    11.00000   -1.20000
C7    1    0.131063    0.518574    0.115371    11.00000    0.03500    0.02593 =
         0.02444    0.00816   -0.01385   -0.01565
C8    1    0.170486    0.359882    0.388180    11.00000    0.04071    0.01941 =
         0.02747    0.00982   -0.01158   -0.01221
H8A   2    0.240261    0.299281    0.314193    11.00000   -1.20000
H8B   2    0.053337    0.355117    0.382701    11.00000   -1.20000
C10   1    0.269525    0.832587    0.604241    11.00000    0.03672    0.03066 =
         0.01847    0.00212   -0.00700   -0.00823
C9    1    0.211685    0.314156    0.537381    11.00000    0.03819    0.02913 =
         0.02602    0.01238   -0.00762   -0.00542
H9A   2    0.316543    0.324334    0.538383    11.00000   -1.50000
H9B   2    0.197372    0.209448    0.561615    11.00000   -1.50000
H9C   2    0.147667    0.375349    0.616164    11.00000   -1.50000
H7A   2    0.142703    0.574983    0.019993    11.00000    0.02970
H7B   2    0.087296    0.427352    0.125119    11.00000    0.03228
HKLF 4
 
REM  mm_2_a.res in P-1
REM R1 =  0.0322 for    2467 Fo > 4sig(Fo)  and  0.0329 for all    2522 data
REM    217 parameters refined using      0 restraints
 
END  
     
WGHT      0.0489      0.3780 

REM Highest difference peak  0.356,  deepest hole -0.421,  1-sigma level  0.057
Q1    1   0.2384  0.8436  0.7019  11.00000  0.05    0.36
Q2    1   0.4754  0.6392  0.1861  11.00000  0.05    0.32
Q3    1   0.4436  0.7756  0.1537  11.00000  0.05    0.28
Q4    1   0.4457  0.9077  0.1462  11.00000  0.05    0.27
Q5    1   0.4788  0.4898  0.1410  11.00000  0.05    0.26

  REM The information below was added by Olex2.
  REM
  REM R1 = 0.0322 for 2467 Fo > 4sig(Fo) and 0.0329 for all 6217 data
  REM n/a parameters refined using n/a restraints
  REM Highest difference peak 0.36, deepest hole -0.42
  REM Mean Shift 0, Max Shift 0.000.

  REM +++ Tabular Listing of Refinement Information +++
  REM R1_all = 0.0329
  REM R1_gt = 0.0322
  REM wR_ref = 0.0864
  REM GOOF = 1.085
  REM Shift_max = 0.000
  REM Shift_mean = 0
  REM Reflections_all = 6217
  REM Reflections_gt = 2467
  REM Parameters = n/a
  REM Hole = -0.42
  REM Peak = 0.36
  REM Flack = n/a

  
